# Supplementary material for: OPG/TRAIL ratio as a predictive biomarker of mortality in patients with type A acute aortic dissection
Source: Nat Commun. 2021 Jun 7;12:3401. doi: 10.1038/s41467-021-23787-5 (PMC8185077; doi:10.1038/s41467-021-23787-5)
Supplement: Supplementary file 4 — Supplementary Data 1 [file 41467_2021_23787_MOESM4_ESM.xlsx]

## Sheet: Supplementary Data
	TA-AAD												HC
Proteins Abbreviation	A1	A2	A3	A4	A5	A6	A7	A8	A9	A10	A11	A12	H1	H2	H3	H4	H5	H6	H7	H8	H9	H10	H11	H12	A/H Fold change	FDR adjusted p-value
6Ckine	441.25	1.01516	622.191	422.125	249.768	1168.81	0.973536	589.11	0.885682	0.918886	625.388	1036.27	476.118	444.257	311.939	412.628	1691.25	2728.15	898.185	912.787	525.396	1169.39	1025.36	395.079	0.469377	0.225262
INHBA	763.75	1.01516	257.52	268.071	28.8693	89.2036	0.973536	484.605	0.885682	0.918886	434.641	140.036	279.86	568.59	274.245	806.765	1076.42	2846.53	740.832	577.529	583.402	444.182	1221.95	496.326	0.249126	0.105039
Activin B	947	1.01516	519.132	1107.55	309.129	238.519	1045.58	2335.67	33.6559	144.035	2288.72	492.264	503.645	430.497	275.212	1108.7	1996.01	2593.28	530.539	442.655	547.835	2452.71	1259.85	2149.71	0.66213	0.520352
Activin C	3052.75	1.01516	3586.36	1710.51	5584.92	1751.61	1453	5882.97	1549.5	1171.81	2631.14	2416.93	1472.96	2275.1	4418.61	1932.18	2938.68	3755.86	1695.54	4489.38	2787.39	4547.2	2469.27	2072.31	0.883459	0.772523
Activin RIA / ALK-2	6032.75	2796.25	6821.85	2842.18	10388.1	3010.26	4193.75	8588.59	3727.39	3773.41	8499.16	4942.81	3283.13	2791.6	6935.15	3847.14	7518.41	5589.73	3378.86	17905.6	5224.84	6990.43	5939.33	3514.53	0.899858	0.822056
Activin RIB / ALK-4	4885.25	3079.48	5512.77	4760.57	6532.09	2577.42	2678.2	10229.3	9870.93	2446.76	3385.64	3891.35	3537.75	5454.68	11731.4	5798.07	6127.09	5708.9	3990.85	5365.97	6587.62	7468.59	4858.08	5447.97	0.830359	0.572125
Activin RII A/B	4018.5	1476.04	2992.3	2736.92	5896.97	2050.72	2543.12	7937.41	5704.68	2507.87	3540.22	3191.41	2550.34	2607.8	5807.72	4080.43	5772.29	5137.12	2858.42	5479.74	4974.67	6320.46	6776.29	3002.11	0.805459	0.475445
ACVR2A	36285	37043.3	17867.6	31557.3	22571.3	19575.1	12481.7	41051.7	23750.7	21205.6	13336.8	32661.5	37291.7	45354.1	37159.9	45004.3	40725.3	39740.4	44576.5	46459.5	39030.2	49719.3	40680	52019.8	0.597549	0.000425159
Adiponectin / Acrp30	132650	212362	10641.2	73770.6	35168.7	118531	88559.4	85783	92352.3	56148.3	74278.5	47658.9	55954.3	132642	116592	131015	75576.3	55246.1	111533	88201.7	78155.8	112929	59193	132346	0.894308	0.766534
AgRP	2970.75	2690.42	4194.23	3038.93	3723.33	544.062	2588.39	6686.29	1374.58	2320.42	3453.1	8335.49	2320.69	3730.48	5541.45	6027.31	3195.27	2985.83	2794.25	2686.09	5257.78	5673.14	1714.39	3176.11	0.929432	0.861888
ADAM-9	672.25	788.846	748.796	806.237	917.272	737.987	751.621	863.045	736.48	812.965	941.636	963.094	543.897	641.376	250.211	512.927	269.922	262.9	216.937	533.498	272.679	246.508	448.686	539.978	2.05511	6.07457e-06
ADAMTS-L2	8448	12034.9	694.736	7048.35	14376.4	17594.6	8212.38	10338.2	9071.87	8632.27	7996.9	9773.01	19125.3	25416.9	11084.6	15073.2	15412.9	17434.3	22127.1	23926.9	7890.77	18863.5	8375.36	17335.5	0.565268	0.0382265
ALCAM	324.5	289	302.528	259.851	365.941	267	180	260	210	319.685	288	46.5206	482.495	793.127	798.09	332.585	556.771	599.809	619.687	492.751	670.15	566.667	607.119	567.05	0.439302	9.81182e-06
Angiopoietin-2	6709	9157.22	3464.88	7033.47	7660.75	8873.43	13852	20291.1	7496.86	11966.2	5673.14	9140.35	7451.2	5116.82	6342.92	6439.18	5625.29	10646.3	6214	9061.52	5843.09	8293.4	7181.35	9009.88	1.27622	0.409566
Angiopoietin-4	5641.25	8944.54	6082.28	6936.96	11253.5	12882.3	3664.39	15535.8	7742.19	5267.06	5183.17	7114.8	6461.24	9876.62	12939.5	6905	32638.2	10509.9	7769.45	11117.1	7295.39	11092.5	11081.9	7325.84	0.712883	0.429982
Angiopoietin-like 1	233849	178273	99205.3	264956	325485	304422	262852	348254	257520	264414	241867	256042	220458	293605	175618	266010	208602	241891	208614	272605	218955	252333	220178	251844	1.07292	0.677984
Angiopoietin-like 2	10406	1.01516	500.463	395.61	671.942	287.22	176.453	675.784	0.885682	197.331	176.671	300.722	743.743	1590.04	904.406	649.212	1787.74	720.585	1870	560.774	735.22	689.152	506.896	690.614	1.20455	0.916117
ANG	566	404	470	252	427	317	365	452	317	177	599	402	568	691	685	790	779	550	772	841	605	962	887	840	0.52932	2.51215e-05
Angiostatin	196958	207433	60745	172376	177123	249435	158282	230643	210055	205095	131475	225386	169022	203245	159581	224978	174156	125628	187646	220645	187704	212413	141261	191530	1.01238	0.952779
APJ	4121	1281.89	6303.23	2481.05	2791.41	6866.59	1743.85	6675.23	2240.33	5174.02	687.029	6673.33	1987.05	5400.13	4400.97	15585.6	5585.85	3511.01	4434.4	3487.96	2918.44	5055.86	4652.97	4200.35	0.768351	0.603697
APRIL	51626.2	60971.8	12725.6	50275.8	41547.4	73539.8	65118.1	70440.6	57195.8	76794.5	51013.6	81510.2	67504	72767.3	54294.3	68223	50778	56030.4	85003	91878.5	65788.1	85046.3	56362.5	89689.8	0.821423	0.288429
AR (Amphiregulin)	3012.75	2324.71	2723.27	2665.06	7036.33	1693.26	4151.16	8725.37	2644.87	4603.39	4152.75	2979.93	3490.6	3265.83	5017.36	3472.26	5542.82	4585	2962.84	3290.93	4160.44	5632.7	4700.19	5909.93	0.897791	0.734167
Artemin	18987.5	5464.33	3315.28	6456.23	11221.3	3640.95	5491.23	13129.9	3167.86	4736.17	3508.68	4994.32	12820.5	6505.37	9157.14	6709.45	9509.75	3659.34	7124.4	8114.05	8114.64	9355.55	5712.7	10855.9	0.861479	0.711232
Axl	1788.25	550.976	1687.82	2001.12	2365.99	640.98	1534.05	4934.98	1822.51	1706.83	3953.99	1515.24	1053.42	2384.93	2305.11	1740.18	3335.42	4191.66	1674.53	1483.11	2193.73	3029.08	4395.51	1570.72	0.834636	0.662104
B7-1 /CD80	2254.75	1.01516	411.725	712.734	1193.05	127.778	257.257	1363.08	76.1687	65.7004	1682.99	234.502	420.554	858.291	3556.73	641.106	1262.08	2386.63	1453.97	413.167	683.66	579.378	776.085	643.706	0.612835	0.476256
BAFF R / TNFRSF13C	1	1.01516	578.717	417.883	1276.9	0.642909	0.973536	3793.33	0.885682	1745.19	610.584	136.714	405.771	322.381	701.44	938.482	11.38	2078.4	639.187	1058.05	530.886	604.568	0.642454	90.1003	1.16021	0.900622
BCMA / TNFRSF17	5439.75	14184.8	1938.94	4788.94	15395.8	18284	11458.8	17005.6	7105.83	11920.9	6825.39	9811.34	7611.01	6699.74	7254.33	15162.4	12125.4	13141.2	6640.93	14368.7	9510.6	13732.4	9750.69	6738.33	1.01161	0.972835
BD-1	29459.5	20460.2	8374.64	20377.1	29023.7	38226.7	35280.7	46000.2	43224.6	19960.5	10100.1	26116.8	19426.5	27143.7	25592.5	38157.6	30321.5	28836.1	31489.4	31107.1	23870.3	31799.5	32127.5	27323.5	0.940695	0.812727
BDNF	15900.2	34373.7	5437.33	24051	14088.9	23086.4	27215	37172.6	13405.5	19470	9851.86	30779.3	12856.5	15598.2	10280	26086.8	11652.5	17483.6	14539.4	17985	15742.3	30095.1	9373.57	22924.8	1.24541	0.495834
beta-Catenin	1	1.01516	84.9023	10.6062	879.217	53.6829	0.973536	1826.47	52.0338	0.918886	207.735	282.921	27.0174	158.979	248.633	307.001	414.511	363.383	157.191	20.273	329.894	42.9854	167.359	160.385	1.41869	0.794035
BAX	9429.5	9571.4	4946.84	5038.72	8663.56	1797.57	2966.85	7426.4	2479.47	2770.67	2824.07	3666.82	6724.02	6493.09	8287.04	7254.3	5935.04	6869.25	8374.59	10585.3	7989.55	8173.46	7793.45	9562.87	0.654834	0.0985879
beta-NGF	2922.5	932.167	1445.9	3335.9	2914.51	2010.7	2219.66	11926	2531.28	3045.65	5206.71	24954.3	1669.22	2610.75	1549.3	2808.1	3227.54	4239.52	3816.55	3120.36	5859.09	3360.71	3691.54	6042.91	1.51076	0.643756
BIK	1	6528.47	179.522	25.4548	27.734	229.518	0.973536	1732.12	0.885682	7.12137	12.8621	127.457	148.596	239.82	137.485	365.261	246.774	1183.33	186.185	192.174	239.663	425.925	101.99	270.456	2.37398	0.67938
BLC / BCA-1 / CXCL13	994.5	1.01516	196.656	1053.72	201.761	885.928	292.548	4000.08	479.818	1026.86	632.426	601.207	564.052	344.496	557.189	688.727	2612.4	2072.38	2217.28	1373.87	1350.13	2704.84	2495.13	1608.65	0.557665	0.311428
BMP-2	5118.5	1.01516	770.258	348.943	848.402	659.624	232.188	658.629	287.182	631.275	100.955	290.754	375.185	1648.52	429.369	1979.04	1122.72	776.527	1345	323.865	493.409	635.074	570.499	563.824	0.969277	0.970976
BMP-3	59438.2	23131.1	5998.4	16003.6	18396.9	14577	6488.38	30507.3	12858.1	17691.3	6673.47	23345.3	15585.5	23131.4	17916.6	38088.2	21910.6	18097	25594.9	23537.9	20892	17094.1	23126.4	23591.4	0.875424	0.757593
BMP-3b / GDF-10	6	1.01516	224.531	54.8869	0.648749	37.7709	0.973536	984.559	0.885682	673.773	0.970722	0.9494	58.3678	68.5552	115.256	240.636	159.164	1289.35	213.062	142.246	315.572	99.6058	85.7676	143.51	0.677891	0.765594
BMP-4	50924.2	320.282	1474.79	1348.57	1773.84	2487.41	1041.68	3311.88	1358.42	1979.05	689.213	2013.44	1297.09	3182.78	1383.55	9177.87	3378.44	1680.63	3594.53	1650.32	3792.11	1634.37	1634.72	1322.71	2.03749	0.713931
BMP-5	7355.5	3504.83	4977.27	5787.51	6844.79	2448.04	2971.23	9975.6	7171.15	3623.4	4401.5	4536	3642.76	3709.11	9990.02	4875.04	7868.38	10208.3	5175.72	8834.33	10905.4	9560.77	10564.5	6807.37	0.690206	0.171818
BMP-6	48942.5	2514.54	2267.05	3272.79	2762.86	5036.55	1244.42	4248.81	1801.26	2482.83	1267.04	3126.61	4033.5	8228.34	3074.21	19325.4	3936.06	2917.36	5693.07	2924.67	7722.44	6106.69	3255.15	5098.72	1.09198	0.954331
BMP7	6354.5	4431.41	5459.83	4903.76	3620.99	72.1665	1571.29	7894.07	3652.33	2377.39	3548.23	3355.89	3038.44	3547.18	10065.9	4183.78	6265.21	6609.83	3579.87	8343.09	7050.95	8987.64	5812.76	5549.99	0.646842	0.169359
BMP-8	24380.2	11255.8	7086.02	8126.17	12662.1	7108.32	4258.49	15731.9	8595.33	5069.04	3746.02	8717.15	8492.13	10904	14579.5	12148.6	14020.4	12976.6	12763.7	13127	10938.1	12829	11947.4	15167	0.778798	0.369082
BMP-15	10034.7	26311.1	9716.2	9654.52	32253	16703.1	20872.6	37382.8	11177.1	28431.3	10968.7	14899.9	11266.5	14299.8	16002.9	15637.8	27985.5	14078.3	19862.9	28265.4	15582.4	46524.5	18894.3	34197.9	0.869789	0.718353
BMPR-IA / ALK-3	22803	1.01516	1000.16	625.763	556.302	585.69	203.226	894.273	476.94	575.452	581.948	849.238	827.854	2016.36	688.392	1012.45	3247.19	993.321	2138.44	476.164	1543.96	853.236	884.017	709.811	1.89414	0.756844
BMPR-IB / ALK-6	5213.5	6483.04	3487.39	6971.16	5408.78	6301.31	6161.76	11168.9	5218.88	9189.09	5068.87	9868.77	6616.46	5513.66	5961.39	6647.64	6379.01	9727.67	9276.2	5825.05	6030.24	9021.61	7328.47	11525.6	0.89637	0.636136
BMPR-II	5054.75	1.01516	639.325	312.351	244.578	74.256	0.973536	458.874	0.885682	65.7004	308.932	262.272	32.115	803.251	493.642	526.614	1453.52	385.728	1032.08	305.603	405.326	154.84	239.635	257.916	1.21898	0.904107
BTC	5298.25	6463.5	4709.52	5368.84	8375.84	2939.7	8239.77	16067.4	4973.33	5157.25	5613.69	5036.09	4611.06	7931.27	11204.7	5655.46	8054.21	6571.8	7823.53	7169.93	7147.39	7952.06	6599.29	6132.4	0.900868	0.732502
Cardiotrophin-1 / CT-1	35693.2	1430.36	3154.94	2546.27	4724.03	1499.91	1740.44	7524.13	3301.38	6315.05	3341.95	2640.52	2079.32	4777.98	4185.44	2828.87	4328.44	18298.8	3399.55	5879.33	3306.58	9833.94	7478.97	5113.43	1.03358	0.972118
CCL14 / HCC-1 / HCC-3	9845.25	55447.6	3640.57	4627.47	6547.99	4725.22	5326.46	10717.1	8207.62	4357.36	4815.03	4229.81	2508.54	21698.6	6743.78	7380.45	6396.16	6884.31	3470.25	10017.2	6457.05	9080.54	4539.74	7124.74	1.32704	0.770529
CCL28 / VIC	10115.7	2830.26	4546.62	3976.25	6388.88	3717.78	3140.87	10204.7	6285.91	3499.81	4211.24	5120.35	4191.27	6766.82	8789.38	5282.6	4816.37	7468.29	6280.78	7132.74	6742.54	8647.22	5270.05	16733	0.72671	0.328934
CCR1	41844	1.01516	1552.79	3859.85	1011.89	930.771	424.949	2731.12	1808.34	1064.53	685.573	787.052	943.315	3160.91	843.999	3571.55	3324.66	1107.58	2452.17	385.689	4756.02	1360.97	842.257	1178.74	2.3697	0.677185
CCR2	11203.8	1.01516	730.876	203.903	299.56	298.953	0.973536	841.005	0.885682	202.155	156.529	151.429	320.386	1326.14	335.618	1247	863.006	495.393	1221.69	117.114	800.149	440.022	372.302	278.97	1.80243	0.772371
CCR3	3373.25	183.49	2154.01	1949.15	1594.79	1292.25	1075.03	3809.58	1542.64	1277.25	1756.28	10829.1	1582.56	9711.5	4047.23	1328.57	2972.51	4449.98	1095.94	2447.84	1904.89	11245.5	1276.88	2631.33	0.689943	0.631222
CCR4	25798.2	1231.64	1694.98	1154.75	1655.12	1201.11	479.223	2416.48	710.981	1471.83	696.251	1450.45	1156.65	2770.96	1210.3	1445.08	2393.22	939.598	2200.02	1051.51	2437.45	1472.59	1381.44	1446.25	2.00758	0.678851
CCR5	1285.25	1.01516	700.188	274.965	1879.59	575.564	88.105	699.258	117.353	228.113	2027.35	861.106	901.515	270.044	379.111	577.274	1977.15	4049.19	3142.35	2093.14	1114.05	1628.82	3807.18	671.573	0.423933	0.178023
CCR6	23868.2	2900.81	2393.63	2244.26	6247.94	185.64	145.057	5379.18	1563.89	4260.42	2818.01	4187.09	4969.67	3184.01	6542.74	7909.09	4203.57	3881.37	4615.21	2947.46	5393.13	7413.82	3087.96	3150.11	0.980733	0.977301
CCR7	38558	60877.9	14437	47803	98110.2	42527.6	51129.2	91622.9	60443.2	82805.9	37619.4	58911.7	32121.2	40805.1	37970.8	55512.3	40401.3	38335.6	40919.7	70757.4	20631.3	58851.6	60414.5	48219.6	1.25674	0.417061
CCR8	18549.8	23913.5	4963.46	15769.8	16188.6	25501.6	21806.7	28622.2	17616.2	23376.5	16154.8	20298.9	23139.4	23630.9	17527.8	30488.1	18209.8	22738.6	32086.6	34623.9	18406.8	28356.2	23694.5	33983	0.758465	0.163375
CCR9	19098.2	27883.6	11346	20731.9	28038.6	28797.7	39502	59673.2	28368.8	35485.8	21072.7	40398.4	25312.8	21737.4	19984.9	27342.4	18476.5	30170.5	22672.7	29071.6	18311.5	24264.8	23424.5	25080.7	1.26079	0.350337
CD14	445	1.01516	98.7117	329.321	426.228	551.616	448.313	643.732	566.394	815.511	863.215	832.149	750.625	1300.34	319.429	1456.23	1647.29	2683.46	2083.71	382.338	384.558	854.161	2492.72	883.355	0.395139	0.091709
CD27/TNFRSF7	953.75	891.015	449.573	1706.53	1540.78	700.288	102.951	1299.33	331.467	1714.64	1247.38	1824.27	488.305	723.01	1354.07	944.849	1134.13	1409.43	902.576	1513.76	789.355	935.034	1241.68	1097.92	1.01818	0.962665
CD30 / TNFRSF8	2830.25	444.131	2873.13	3832.53	5668.28	2211.93	2344.76	8299	3368.03	2404.5	2756.12	3218.7	2463.43	4035.67	6773.74	4909.49	6412.22	6644.38	3610.5	7730.71	4464.55	7125.63	2410.81	3800	0.666622	0.206649
CD30 Ligand / TNFSF8	28352.2	31519.1	3325	13721.4	14001.5	23947.1	18410.1	22771.2	18048.4	32651.5	19355.7	28292.8	28924.4	37811.5	22238.8	30775.9	23680.8	24028.6	35355.3	38642.7	23515.1	33340.7	26314	38801	0.699989	0.0974781
CD40 / TNFRSF5	23510	1.01516	2269.86	1614.52	1842.61	4605.8	519.868	4479.04	1383.21	2823.05	865.884	4006.47	1575.68	5926.71	3530.88	5649.38	4486.51	4843.47	3771.43	3852.2	3551.97	1906.15	9344.01	3029.82	0.931086	0.944308
Angiopoietin-like Factor	13675	15203.7	6998.05	9059.51	12090.1	9719.98	5032.7	16526	14780	10392.8	6249.75	12762.8	14361	17966.4	19055.3	13561.8	14159.5	14347.1	17965.5	21823.9	14471.4	19733.3	11681.3	19167.1	0.668153	0.0221122
CD 163	22606	31345.5	12126.7	26165.9	26458.1	34519.1	35156.8	46197.3	22839.3	34341.3	18143.3	37845.9	31737.6	35386	20113.4	29852.8	25223.4	21651.2	34833.8	31810.8	35889.3	50149.6	23165.9	39102	0.917737	0.710465
Cerberus 1	8015.75	1.01516	654.924	283.98	192.678	200.588	0.973536	558.413	0.885682	34.9177	41.9837	31.3302	294.388	1164.21	341.901	414.401	1475.81	294.446	741.32	136.717	549.267	202.909	234.656	741.547	1.51973	0.823364
Chem R23	529.75	1.01516	735.479	654.93	263.717	261.664	185.215	3081.43	81.2613	890.171	149.006	202.934	279.095	227.78	407.864	545.865	1087.8	1012.02	511.48	56.4628	738.562	626.523	1913.71	482.393	0.891884	0.90738
Chordin-Like 1	1521.75	1.01516	1041.84	851.144	7879.87	1379.04	3014.8	3937.78	1683.46	1096.69	1389.59	2054.74	1546.87	1525.41	2992.54	2599.13	2524.95	3530.35	2140.4	3863.09	1525.34	3709.68	2483.25	2058.99	0.847597	0.760538
Chordin-Like 2	294132	373288	114708	298470	169196	245683	174969	293780	268241	257760	187690	255202	258831	267137	249280	275971	226828	229360	269777	330348	259003	302144	237902	313557	0.910867	0.567882
CLC	3969.75	217.751	1244.64	921.145	3925.09	0.642909	0.973536	3942.07	339.659	1318.83	1455.6	1444.75	1124.54	811.605	1966.59	3128.53	1765.76	1660.18	2063.84	2125.81	2487.1	3640.12	1278.81	939.087	0.816846	0.71809
ANGPT1	1713	1492	1998	1440	1593	1681	2080	1622	2629	1608	1741	1831	411	471	955.63	793	841	467	652	1130.76	502.031	892	602	513	2.60351	1.41431e-06
CNTF R alpha	26543.5	12955.7	8596.1	14050.8	10872.1	6486.63	10072.5	20954.7	9653.94	5567.3	3015.55	10542.4	7601.07	16367	23082.3	17970	17049.5	15254.3	12814.2	12713.7	14921.6	11936.3	14588.4	43285.9	0.671106	0.303653
Coagulation Factor III / Tissue Factor	14208.5	20908.9	2299.27	13859.9	19227.8	30777.2	19341.2	24967	10188.9	16633.9	11998.6	13501.2	19841	19085.9	14113.8	18655.1	16870.1	32865.2	29538.6	30083.6	23162.3	34710	20810.7	31127.8	0.680429	0.132728
CRIM 1	7219.75	5435.15	5436.82	5868.92	12622.2	3567.82	3562.41	15946.8	9849.67	4387.91	6271.11	8356.38	6095.48	6623.32	12614.6	7628.17	10803	12300.7	9500.34	16439.2	8333.53	13986.9	14017.2	7840.9	0.701559	0.207014
Cripto-1	7782.75	3452.04	4216.22	4838.79	6951.67	3061.05	2994.6	10904.4	10712.1	16294.4	5255.73	9621.46	5653.01	42898.1	11346	9747.8	13453	10475.5	5448.4	12780	6260.83	15422.5	14643	9997.89	0.544409	0.257236
CRTH-2	36363.8	46380.5	12727.7	40999.7	36257.9	35878.8	41246.5	73582.5	31684.4	40689.4	23755	50800.2	34007.5	36605.8	27967.5	47209.6	32443.5	31266.3	36012.4	45951.1	21039.7	45140.9	32258.1	37908.4	1.09947	0.698538
CFC1	14746	5116.13	6243.39	6022.71	11526.2	4762.03	4796.13	22781.2	11005.9	6359.61	6586.59	8692.94	8138.87	14359.2	18608.1	17202	13393	11302.7	6229.31	16013	9789.89	16920.5	21703.2	12886.5	0.652304	0.171128
CSK	1486.25	1.01516	1873.99	363.791	2540.66	1418.74	971.346	2305.43	950.559	1400.15	1455.11	2666.63	1955.45	2705.1	2042.95	4490.53	1744.88	1958.91	3111.56	2102.69	2108.75	2194.1	1165.57	2011.31	0.631843	0.157408
CTACK / CCL27	111583	140684	30291.5	108907	96411.7	107021	82745	123438	100645	100840	72419.5	112887	94454.1	108661	65194.5	100905	79948.4	94328.7	93485.2	120596	101295	101964	89572.2	107717	1.02569	0.89892
CTGF / CCN2	1093.25	1.01516	933.158	709.022	732.6	717.486	228.294	1018.19	453.691	947.372	1223.84	1472.52	721.059	947.978	790.841	1000.29	2183.71	2959.84	6962.48	750.603	788.452	963.242	1837.26	881.497	0.458475	0.303848
CTLA-4 /CD152	9428.75	284.244	2657.03	3191.66	6648.87	3192.36	2619.79	7637.66	2614.31	2249.43	2410.55	2722.17	2659.18	3274.19	6287.83	3543.94	5495.12	4980.23	3447.77	5108.79	7938.47	8513.41	2875.95	3813.63	0.788022	0.560652
CV-2 / Crossveinless-2	3565.75	394.642	2295.43	2221.72	9071.95	1643.6	3674.86	7142.68	2149.55	1662.95	3604.29	1575.29	4388.8	2104.57	8481.55	2536.31	4074.03	4391.34	2122.97	6108.37	4262.61	8939.1	1808.99	3043.29	0.746293	0.543991
CXCL14 / BRAK	80480.8	100584	21898.9	67125.6	60159.8	113194	83158	118758	76355.6	107565	68294.9	103312	75197.6	92064	66735.6	95717.1	65563.2	87148.4	87585.6	100487	69338.9	102468	75199.1	71486.4	1.01203	0.95745
CXCL16	1065	1.01516	683.566	420.269	291.937	499.219	880.077	3212.57	147.909	550.183	660.091	2412.9	448.846	926.601	543.9	791.82	704.934	2260.64	627.948	827.004	843.116	1325.15	147.443	899.3	1.0462	0.954837
CXCR1 / IL-8 RA	190666	281454	76997.2	114106	227110	250484	134841	195831	234619	139067	103253	181852	113616	104495	117530	168617	128299	96629.6	82971	122609	149090	154434	163928	147132	1.37495	0.169382
CXCR2 / IL-8 RB	110491	102557	33544.6	85494.9	116350	145349	164284	211380	158851	157540	107394	145562	89052.2	113280	77841.5	119466	64247.8	122586	38369.8	119244	58348.3	69976.5	73412.6	139111	1.41833	0.169296
CXCR3	1143.25	1.01516	579.228	244.472	2319.6	108.652	152.845	1308.46	298.254	382.946	1436.67	1199.09	604.069	728.307	650.94	1005.1	1658.04	1916.44	2777.79	441.314	1046.5	991.899	2198.64	499.732	0.631905	0.404116
CXCR4 (fusin)	23476.5	1730.33	5879.74	2574.64	5336.61	9960.75	1752.85	12826.3	4893.39	12922.5	2303.04	13316	7473.88	11993.5	10432	13707.4	4602.65	5709.06	7956.45	11345.3	4982.55	4297.15	9201.71	6086.57	0.991661	0.982529
CXCR5 /BLR-1	29956.8	615.692	1733.59	1212.28	2145.41	1371.81	659.084	2615.33	1437.24	1393.72	1113.18	2713.15	1303.21	3968.09	1392.25	7806.75	2889.11	1112.49	3260.6	1546.78	3056.65	1324.46	1455.8	1438.82	1.53714	0.774172
CXCR6	40232.5	12193.3	2846.78	9329.71	9511.15	12190.5	8135.11	15518.9	8060.15	14564.6	8582.16	15384.8	11386.8	15307.5	8360.25	16241.9	9528.92	10860.9	18286.2	17450.8	11606.2	13975.8	11266.6	15222.9	0.981534	0.968829
D6	1955	348.452	281.559	227.237	124.722	451.965	342.928	2765.43	819.256	752.338	615.438	436.249	538.054	2891.11	705.306	472.407	966.049	882.705	519.136	1573.59	738.801	629.759	440.081	732.104	0.822481	0.781436
DAN	12552	1.01516	1064.6	1338.76	0.648749	273.236	38.2113	597.913	316.631	840.321	354.071	759.995	343.325	1410.42	327.645	395.15	1227.01	852.278	1190.41	500.96	511.79	534.544	408.28	654.543	2.17049	0.678556
DANCE	2097.25	1200.17	511.46	1198.5	2635.87	4783.56	1251.24	5097.95	2214.65	2905.29	3529.06	3404.31	2447.62	2914.7	1185.66	2301.5	2414.58	2466.66	3668.81	3812.33	1573.56	2315.89	1711.34	2681.49	1.04527	0.914479
DcR3 / TNFRSF6B	3971.5	531.942	517.086	837.886	2131.63	538.436	775.422	33131.7	2582.21	1154.81	5485.79	2540.12	2091.3	2238	1840.46	1960.3	3119.36	6923.93	2043.64	3831.76	1643.27	4894.32	9336.3	2601.61	1.27453	0.859856
ApoC2	15605	13840	16970.3	14020.2	15978	15457	11904.2	10813.1	13238.9	12420.1	13328.1	13475.1	8414.96	9439.48	8207.77	8303.19	9598.12	9530.18	7478.7	9514.84	9274.62	7594.07	7656.45	7097.58	1.63598	1.63241e-06
Dkk-1	1542	1.01516	691.494	515.459	1618.79	719.736	1645.03	3046.89	3772.56	1383.15	1941.69	1699.43	896.672	2054.44	2168.59	1862.02	6412.84	6247.72	1351.35	1004.6	1152.72	23416.8	2271.56	1089.1	0.372077	0.428919
Dkk-3	33460	41743.2	10722.2	30369.7	39065.4	38901.3	51979.3	99224.2	51638.4	55816.1	32978.8	47504.4	38426.2	31587	31305.5	36892.9	24018.1	42801.7	35458.1	27996.8	52696.9	52656.1	25740.7	35547.2	1.22586	0.495135
Dkk-4	46771.2	19353.5	4075.06	12764.8	13328.7	15187.4	11919.7	29669.2	10643	23348.4	7414.38	14006.7	13567.8	16261.3	12540.9	16972.2	12235.2	12852.2	18152	17751.1	17002.7	17103.5	12711.3	16975.1	1.13228	0.760279
DR3 / TNFRSF25	181.75	1.01516	441.134	31.023	0.648749	2.41091	0.973536	0.902851	0.885682	0.918886	340.238	107.282	4.0781	88.2126	173.004	765.224	578.195	1714.54	128.196	237.244	598.202	273.627	115.642	75.548	0.233428	0.224568
DR6 / TNFRSF21	13299	19921.2	15621.8	23109.8	12003.2	11162.2	6523.42	43535.2	23182.5	40162.9	4899.24	38927.3	13091.2	24160.2	28298.7	32157.1	25731.2	24739.2	27407.5	36200.7	48637.7	22707.1	50931.5	25377.8	0.702058	0.292331
TYRO3	2042.5	1.46167	3393.22	772.042	3442.91	0.495459	0.812906	2221.46	132.799	3125.3	9720.03	1885.61	3176.58	4271.06	2388.95	4253.19	3566.6	6724.88	5723.04	6173.37	2563.01	4990.46	3008.77	6474.06	0.501532	0.163239
CD40LG	7.65003	11.5176	10.9798	11.0137	10.6202	9.32784	8.77372	13.0353	11.8116	9.39616	8.92759	8.76873	22.4206	18.256	13.8778	19.6074	17.3908	14.3972	12.8147	20.3792	19.1991	19.6256	16.5247	14.3357	0.583359	9.82017e-06
EDAR	6265	7528.65	755.937	5500.88	3016.2	6994.04	4842.37	10230.4	2554.53	5716.62	3031.81	4296.27	6502.28	6417.65	3794.25	6243.37	3905.51	5004.32	8756.41	11809.1	6193.52	9566.09	5300.57	9570.92	0.731156	0.292092
EDG-1	140305	138823	22807.3	95799.8	89354	69313	32620.5	141981	92584.1	109332	26577.4	118658	98880.4	125848	116469	158021	116375	94742.3	192107	173073	109123	99485.2	184563	163569	0.660531	0.111776
EGF	12124	14468.3	1527.99	10105.3	13857.1	21966.1	17919.4	19257.6	9483.44	19513.2	11133	16171.6	17026.1	22856.4	8555.73	16394.2	11464.1	15491.2	20557.4	24398.6	13689.2	21022.6	12829.5	23626.3	0.805762	0.389204
EGF R / ErbB1	6061.25	6492.94	967.682	3480.94	10032.7	10457.7	11077.1	22661.5	8109.31	10980.2	6863.73	11636.6	6037.12	6951.1	5271.07	9085.67	4488.85	6560.54	8417.11	7485.42	5596.51	7967.54	5453.79	6385.82	1.36538	0.399755
EG-VEGF / PK1	62300.5	24089.2	6496.82	21105.2	87209.1	12432.1	5427.95	32408.7	17550.7	13484.7	15862.6	22701.3	20272	29285.4	33793.6	35942.2	30431.1	22574.1	25368.4	24490.1	21212.1	22645.2	25088.2	24358.2	1.01778	0.970729
EMAP-II	6425.75	8345.6	2759.07	5873.95	9487.31	21572.3	16578.6	22745.1	8852.39	19758.1	16006.7	19443.7	8575.22	10519.2	7826.99	8301.7	5669.4	9485.67	11061.3	14909.5	7575.16	10361.5	4887.15	9862.43	1.44768	0.268354
ENA-78	1827.75	1.01516	168.015	386.86	192.678	535.704	71.3115	201.561	2725.91	1058.1	2032.94	899.319	514.35	300.021	261.439	485.326	1334.73	1318.83	814.785	1651.49	1090.66	828.739	410.849	1369.15	0.973102	0.970576
Endocan	1156	163.694	446.76	632.657	559.384	1211.88	956.986	5167.01	465.426	1603.46	1019.99	1118.39	955.55	1043.56	749.04	979.77	681.239	2349.87	1441.27	1897.12	1076.1	1208.21	751.993	1160.78	1.01449	0.980067
ENG	4974.75	1737.95	4415.43	2728.43	7457.05	4074.27	2623.19	8422.92	3461.91	2270.8	4856.28	4362.02	3882.35	5084.14	11003.4	4748.14	7777.19	10763.3	2906.97	6428.38	8109.39	8979.32	6801.18	5219.63	0.628921	0.134961
Endostatin	4374.75	1428.83	2611.77	2826.01	3065.66	2999.17	4846.75	9491.67	4882.99	3147.41	1659.69	2957.62	2683.9	3554.55	4143.4	8714.84	3751.02	3955.53	3300.02	4603.31	5077.8	5508.6	3258.85	3925.4	0.84403	0.64303
Endothelin	25785.5	28947.7	9098.87	23491.6	21370.8	22854.3	20625.8	45768.9	27544.1	49103	11555.7	25404	16798.5	21790.2	14920.4	35753	18761	21959.7	21059.1	35197.1	24558.7	36936	24715.2	31098.5	1.02636	0.94044
EN-RAGE	7139.5	4915.9	1445.9	1227.4	17423.5	4476.57	6056.61	6328.76	24400.1	68149.2	9749.93	5395.91	679.768	678.918	1005.16	2001.84	1545.34	2656.67	2861.85	39803.7	8407.29	3855.05	28799.3	11665.1	1.5074	0.727772
Eotaxin / CCL11	1	1.01516	140.396	1.06062	0.648749	0.642909	0.973536	0.902851	0.885682	1149.3	1772.05	26.5832	1.01952	12.5316	29.2367	1.01321	414.355	859.409	166.475	0.670181	0.954832	1.84883	451.806	36.8452	1.5664	0.791982
Eotaxin-2 / MPIF-2	2810.75	1330.11	175.686	1692.21	1494.23	3060.25	4211.27	4157.18	124378	5379.39	2303.28	8737.09	3477.09	3788.47	2875.59	8318.42	5198.93	7087.32	5126.37	3581.11	5703.21	6836.06	4124.56	8853.98	2.45847	0.680193
Eotaxin-3 / CCL26	8219.25	8461.33	3249.05	6210.96	6667.52	4896.23	4171.85	15887.9	3765.7	8395.17	4962.33	15692.9	5721.06	8309.19	9813.88	10050.2	8477.6	12069.4	45277.9	12075.8	5369.02	12643.2	12947.7	8691.12	0.598101	0.388049
CNTF	996.913	947.906	700	786.924	748.494	725.707	625.789	910.687	917.013	971.892	760.9	836.065	367.773	681.856	497.464	389.238	434.939	463.926	632.124	552.209	565.934	447.316	442.044	505.099	1.66027	9.49768e-06
ErbB2	34132.5	3966.47	1097.59	3405.9	1949.49	4986.08	1410.41	18618.6	1665.53	3746.76	1603.15	6370	3658.06	44911	2769.27	2586.71	8195.6	4725.56	7264.97	3838.8	3918.15	9485.67	2461.08	6250.98	0.828978	0.874955
ErbB3	3336.75	1732.11	425.279	749.325	6998.71	6683.52	1154.86	5777.34	975.136	1300.68	1627.9	5448.84	2124.94	6409.79	6362.49	4415.3	7224.87	6432.97	1720.79	1582.47	3194.39	3370.65	1799.35	3291.29	0.755497	0.575398
ErbB4	47111.2	2776.96	1959.4	3286.32	1934.25	2641.87	1447.41	5366.54	2374.51	3576.53	1147.64	3626.47	3140.65	4713.11	2207.49	7708.47	5519.44	3220.37	5289.26	3159.74	5863.62	3723.09	2558.89	2994.98	1.54193	0.760917
Erythropoietin	213386	219731	64355.4	184245	106058	159192	90049.2	166736	130996	148455	74617	169738	215731	231121	197567	207005	200422	170892	213767	136204	164274	195538	193365	231066	0.732963	0.093472
E-Selectin	11251.2	10974.3	7597.73	12057.9	10852.1	5324.89	8229.06	20224.3	15972.2	5861.12	5680.18	11799.4	6820.37	21174.5	26737.8	9435.99	14643	12293.9	9141.16	14049.7	13919.5	13557	13595	14289.7	0.741637	0.291645
FADD	17169.5	18737.5	1893.17	9677.59	9215.32	19095.2	13161.5	18729.9	11345.1	20652.9	10932.8	16638	17781.5	9410.49	11577.7	12755	11674.1	17121.5	23968.4	28928.5	13016.5	24322.1	11757.2	27160	0.798424	0.43611
FAM3B	1552.5	2298.31	1624.91	857.508	7066.34	1486.73	7068.36	9590.3	1076.55	3517.27	1960.62	1116.02	2651.02	1961.81	4769.94	2173.83	2465.09	4192.3	1110.76	5060.87	3702.36	4845.79	995.965	2220.15	1.0848	0.900931
CST3	20007.8	19163	34021.4	23835.2	22315.1	25286.4	37185.3	26546.5	30091.9	20544.6	29200.3	25222.6	56420	37215.6	44385.4	39849.1	49100.7	42010.3	39331.2	53895.5	42024.5	42580.2	40519.7	42390.4	0.591669	8.5028e-06
Fas Ligand	61277.2	12650.9	3910.62	13253.5	10247.6	8834.85	6593.28	22953.2	6502.68	11196.9	3554.54	9965.14	10010	12763.1	10877.3	25075.8	9441.62	8380.95	12962.9	11503.7	15066.8	11095.5	9720.33	8699.02	1.17407	0.815625
FGF Basic	25341.5	18335.5	4324.14	12849.6	19042.6	20423.4	26508.9	46475.6	19798.1	39610.9	21514.6	29079.4	19960.8	23034.1	15777	21927.5	13226.8	16757.3	24494.4	25618	16634.1	24908.9	13849.9	19702.9	1.20099	0.538436
FGF-BP	3908.5	1805.71	2951.89	2260.44	5068.84	708.646	1419.42	5719.56	1147.84	1111.16	3683.41	2931.75	2485.86	2197.45	2608.83	5276.52	4552.61	5196.71	2774.7	4306.92	7307.8	5513.68	4774.24	2816.02	0.656821	0.202914
FGFR3	2042.5	1.01516	964.613	534.02	3391.98	0.642909	0.973536	3468.75	194.85	2117.57	3332.49	1671.66	1250.45	2850.82	2296.65	2527.7	2970.95	5182.29	1948.84	4131.5	2885.5	3145.33	5567.99	1478.45	0.48904	0.118572
FGF R4	12341.8	24954.1	3833.65	17464.4	11073	15787.9	29632.5	32578.2	11991	29523.1	11713.2	20016.2	7991.8	9336.53	10939.1	11795.5	9389.25	11284.7	14196.8	17098.5	10570.5	18853.2	8794.07	20321.8	1.46713	0.229481
FGF R5	1842.25	2338.67	1685	1138.31	1485.96	2278.95	4337.59	12004.8	1100.68	4786.25	2207.18	987.376	1252.49	1615.59	2095.86	2475.01	1229.66	5466.59	1837.91	3079.15	2771.64	3287.22	862.495	2524.36	1.27002	0.731706
FGF-4	1280.25	1.01516	650.065	477.277	618.42	633.747	409.129	981.399	552.223	792.769	4541.77	4535.05	704.237	680.392	396.025	593.232	1317.27	1913.9	1808.1	1521.31	2642.74	1730.28	890.763	567.694	1.04789	0.955119
FGF5	7232.25	3136.58	7533.8	4395.99	4230.33	3434.1	3339.23	10792.9	5020.27	4751.79	6594.6	6673.81	12042.1	5065.22	6903.98	3877.29	5268.92	10035.6	14211.7	11514.4	5789.62	10614.1	13469.4	9284.2	0.621186	0.110876
FGF-6	67989.8	70279.5	12746.1	63489	59231	67235.4	61201.9	72192.2	59544.2	86183.3	54366.3	65100.8	86921.1	81239.9	50389.4	63848.9	49360.7	52969.9	76844.2	94974.2	53999.8	80813.8	56564.7	87910.4	0.884813	0.532349
FGF-7 / KGF	517	1.01516	488.7	391.102	538.786	632.944	846.246	2529.56	1357.09	717.42	2363.47	724.867	684.866	980.659	293.092	1334.39	1808.63	2318.8	871.308	851.633	1067.02	884.204	2639.36	1380.45	0.734939	0.54293
FGF-8	545.5	16067.6	497.65	173.941	476.02	377.709	40.8885	378.294	270.576	860.307	857.876	2073.49	474.079	677.198	260.956	1006.87	1134.72	6762.76	591.623	547.538	493.171	779.745	933.165	420.313	1.60628	0.793031
FGF-9	4363.75	3396.71	2418.95	3599.73	4677.97	3326.41	3449	11387.2	2846.58	4836.79	2473.16	5389.27	2535.3	3784.79	2256.79	3348.39	3334.48	6147.88	2880.25	3351.74	3566.77	5112.71	3620.71	4849.63	1.16468	0.679271
FGF-10 / KGF-2	67218.2	30204.5	8265.96	22683.9	23752.7	16624	6939.12	36491.4	20409.2	29264.9	6352.41	33157.8	26908.8	37088.1	35185.8	44012.1	32739.8	28947.5	41189.5	39643.6	28702.2	29438.3	34477.8	33279.4	0.732154	0.29332
FGF-11	82570	32781.7	9281.97	34317.3	32883.1	26405.7	14720.1	64699.2	37319.8	29592.5	10071	46174.8	25494	36504.5	31453.2	43481.2	36655.8	20709.5	42215.7	33673.3	37847.4	29009.8	37166.5	32384.4	1.03498	0.934335
FGF-12	6465.5	8187.24	3212.73	5399.06	7405.96	5654.06	8911.27	17997	5411.74	16316.4	13722.6	12409.4	10641	10801.5	9730.03	11508	10894.8	10659	11655.4	11513.4	9128.67	11736.4	6872.65	12252.1	0.872049	0.623004
FGF-13 1B	215602	263853	84983.6	225206	96834.7	160171	106959	179895	151410	186622	100986	145437	168969	202950	173735	230381	171088	168371	227538	239134	174799	194161	187082	235450	0.808018	0.225372
FGF16	34036.8	20378.8	11388.9	15442.6	11862.7	9029.49	4590.95	29579	10048.3	12823.3	5708.58	14834.6	16468.1	20601.2	33850.3	30302.2	17709.4	19893.5	21872.8	24403	21722.2	19991	26797.4	21839.9	0.652471	0.135412
FGF-17	53504.5	69521	21567.7	63542.3	32633.7	40715.4	41875.2	55539.1	43061.9	60254.1	36509.8	46486.2	66264.5	53782.2	47487.7	59185.9	37218.7	33574.8	56088.7	64251.3	51761.4	84930	55336.7	68161.5	0.833591	0.338497
FGF18	4574.75	3218.3	5889.2	3387.61	2369.56	501.308	720.417	6273.01	4279.84	3323.84	3209.94	4642.09	2822.3	6570.73	12688.3	5582.51	4764.46	4720.97	4083.37	4395.22	6781.21	4613.3	4154.11	5393.94	0.636767	0.180051
FGF-19	796	718.223	763.354	597.127	374.004	1567.25	1825.38	7541.06	423.578	3538.86	906.897	386.406	878.831	779.662	641.758	992.182	664.247	3954.11	1162.72	942.945	1721.56	1444.86	384.509	1124.4	1.32306	0.760537
FGF-20	7090.25	8299.92	5680.78	9520.88	10603.8	6978.78	5614.38	17315.5	19402.6	6646.3	5627.03	7696.78	5207.48	9316.63	19759.2	6812.54	12508.3	10094.5	8699.24	10565.9	7657.27	12463.9	8640.53	12390.5	0.890112	0.73147
DCN	200.5	301.015	152.415	282.993	236.492	324.752	244.114	181.924	189.979	377.203	259.074	373.114	835.933	909.892	629.435	812.321	872.997	747.661	546.991	807.189	399.597	467.986	511.072	914.878	0.369394	7.48926e-06
FGF-23	10847.5	16497.3	5231.72	14010.7	18115.5	14165.4	14875.4	27277.1	16158.2	22264.2	12242.7	17437.6	18174.6	30069.4	17975.3	27631.6	12968.2	14507.7	20374.2	24037.1	29019	21895.7	18148.5	29366.2	0.715922	0.132965
FLRG	7008	3283.27	1924.62	2499.87	4683.16	2139.12	2455.75	6242.08	3726.29	2945.49	3307.25	2771.54	2900.29	21585.6	6923.55	2290.35	6324.61	7080.03	23051.1	6547.5	3911.23	5478.78	3323.42	5373.51	0.453491	0.221834
Flt-3 Ligand	33373.5	10139.9	7333.82	10132.9	14883.9	18616.4	7562.67	51035.9	46282.2	20837.1	7886.15	15403.1	11036.1	22130.3	51595.3	40739.5	19815.6	12442.2	11329	26253.7	27550.2	49195.6	29639.1	41670	0.709056	0.436099
Follistatin	187545	102299	171285	280869	353964	475125	335606	257292	319514	331141	349980	283446	309631	298141	290068	341190	289038	276690	368522	447217	220648	272910	304772	311618	0.924305	0.710483
Follistatin-like 1	3319	1718.41	2655.24	2665.86	2317.49	3312.11	2538.74	6448.16	2419.46	4702.86	11098.3	4281.08	2292.15	3607.63	2372.28	13638.8	3727.48	6285.75	2894.59	3666.9	3659.87	4508.61	3962.01	7946.32	0.810703	0.680063
Fractalkine	160.25	1.01516	164.69	156.706	116.126	404.872	13.6295	227.067	250.427	446.119	586.559	200.086	394.556	246.455	90.1264	190.736	284.967	602.997	149.86	536.48	539.48	211.691	426.268	37.4644	0.734973	0.543809
Frizzled-1	31273.2	39744.9	9568.9	36536.1	95591.2	59538.7	81952.3	95182.8	91185	116114	55056.7	94700.5	85155.6	72843.5	41662.8	36283.7	39122	29538.3	69760.8	55043.3	40396.8	54483.7	48699.8	48647.1	1.29729	0.418966
Frizzled-3	61597.2	103672	26127.2	71528.4	89973.7	138515	79582	158826	136436	190102	103153	108870	107061	100500	92709.4	77754.7	59921.4	44255.7	114354	109266	74612	106237	84933.4	135108	1.14608	0.63783
D-Dimer	6.30391e+07	6.48204e+07	4.69211e+07	6.42382e+07	9.36656e+07	7.39786e+07	9.11656e+07	9.83749e+07	6.55259e+07	9.52952e+07	9.74229e+07	5.21365e+07	18853000	1.15098e+07	4.81991e+06	3.31764e+07	2.30051e+07	1.10241e+07	5.4294e+07	1.63073e+07	1.80379e+07	5.48396e+07	1.78373e+07	1.38483e+07	3.26635	9.94738e-06
Frizzled-5	6025.25	12181.6	1832.56	5487.09	2374.58	3939.91	6606.66	12215.1	3727.17	10495.1	5561.51	8307.01	8434.53	10430	6696.42	10440.3	5121.92	10019.6	10215.8	12027.1	8082.65	10837.9	6630.77	11119.2	0.715577	0.200996
Frizzled-6	597	175.368	723.46	469.853	1356.7	289.63	1453	5076.73	610.457	3747.22	1238.4	2566.94	732.019	740.101	1151.83	802.206	714.131	3006.27	877.661	1076.65	1605.55	1626.05	472.525	936.61	1.33207	0.678975
FZD7	2077	865.167	2788.22	2334.95	2825.46	0.642909	410.589	4366.19	1231.54	1860.29	2642.06	2476.27	2176.69	5134.76	7813.7	2772.89	3287.41	2578.86	1898.83	4352.32	2817.47	5289.97	1372.28	2605.17	0.567178	0.16846
Galectin-3	18519.8	31411.5	3306.08	19590.6	15597.9	25172.9	24343	34351.9	16518.4	35869.9	14969	28781.5	25334.9	35555.3	17496.1	26960.9	18454.1	25206.4	35432.7	41381	22251.4	40238.4	22268.1	45123.5	0.754653	0.275875
GASP-1 / WFIKKNRP	100065	146512	29923.2	99382.9	79701.3	127227	154374	179044	154896	156345	99253	138486	91518.4	114594	91122.4	116650	69672.5	91301.5	119558	129965	76605.4	95564.8	62961.3	125437	1.23652	0.321765
GASP-2 / WFIKKN	35961	28661.2	6500.65	11848.9	14219.4	6519.42	6711.56	19081.5	11793.5	8567.01	5995.18	10447.9	9460.94	12693	18200.2	10989.2	13044.9	11379.1	13330.2	18929.4	11722	17661.4	12867.7	13754.7	1.01387	0.97166
GCP-2 / CXCL6	619	4164.93	315.826	278.412	497.104	554.348	330.272	781.643	326.152	5845.72	798.662	362.671	1008.57	438.36	554.773	101.827	8106.74	834.846	1346.14	453.713	1197.36	584.924	3987.23	1173.32	0.751713	0.799262
GCSF	36881.8	34211.3	12209.1	43845.3	36295.1	27351	29554.4	65218.5	46191.4	40797.9	12153.4	59763.8	48960.6	97176.4	85146.8	56451.8	42512.4	43743.2	57905.7	50283.9	48364.1	45699.9	56656.1	42169	0.65841	0.113019
G-CSF R / CD 114	13388.5	17347.8	2905.35	11634.4	17181	24250.8	21866.6	28623.5	18597.8	28628.4	20408	26153.4	23556.6	21362.9	16361	23633.5	17073.8	20428.5	23897.5	28895.5	16871.4	28200.5	20199.4	28427.6	0.858975	0.485556
GDF1	11657.2	11063.7	6734.9	8508.79	15898.9	8437.86	7713.09	20239.4	17991.1	7102.07	6766.66	12981.1	12022.5	24988.7	29643.6	11551.1	15081.1	13265.3	11464.2	13292.9	13701.4	15646.4	11715.2	15261.8	0.719991	0.229056
EDA2A	23854.8	35772.8	4114.18	25261.7	10989.2	23163.5	15692.4	19360.1	14649.4	27509.6	16646.9	24937.6	32018.7	31792.7	22803	31199.9	22984.9	27275.8	37382.4	40056.7	24110	37857.8	26854.3	40790.7	0.644988	0.0392732
GDF5	36732.8	33814.9	8291.53	37313.3	34060.8	24676.3	29951.1	57469.4	42071.2	34819.8	16127.3	34686.6	38833.5	59651.4	52683.1	58723.9	38366.4	34058.6	55283.4	53231.8	48666.8	41793.3	44708.4	43795.3	0.684482	0.0511451
MSTN	27423.5	20641.7	11458.2	31567.1	26437.7	19367.8	20461.8	51943.5	34977.4	24967.7	8292.88	38032.2	37030.9	92096.4	57796.7	37960.3	30217.2	23194.7	37727.7	34495.7	40708.8	32894.2	34379.2	28609.8	0.647842	0.179528
GDF9	34327.5	30383.4	10079.1	39030.4	31033.6	21125	29410	60152.2	41743.3	33884.8	16048.5	43891.7	38393.3	61570.4	51976.6	51097.7	35332.9	38163.5	42075.1	48850.5	49111.5	39330	45599.1	41734.4	0.719964	0.108216
GDF11	27692.8	19642	10521	31567.6	25117.6	16982.8	24951.3	53224.4	32850.6	26124.9	11167.2	39204	34973	64922.5	53116.6	43474.1	29759.1	28197	38481.7	36718.7	39016.1	34108.4	36600.8	26658.7	0.684609	0.135402
GDF-15	44995	5290.49	2565.99	4393.33	6142.03	5889.05	6045.66	9516.72	5433	7362.8	2678.47	10016.9	6083	8593.97	6535.25	6637.77	4856.12	2288.22	5334.71	4395.89	5959.82	6123.33	3862.76	6433.35	1.64415	0.561429
GDNF	994.25	2199.84	596.618	336.215	321.293	0.642909	126.803	730.632	132.631	273.828	2105.74	1306.37	1413.32	912.349	660.122	2336.96	1607.07	2257.95	3831.05	1901.64	2379.44	6494.49	2402.46	830.1	0.337621	0.103567
GFR alpha-1	16453.5	22358.6	2615.61	17802.4	10581.4	47587.5	17314.6	28217	13073.1	18479.7	15518.2	18136.4	21437.8	22130.6	15048.7	20860.1	15838.7	17873.1	22666.4	28257.5	19651.6	37036.3	20098.9	31145.9	0.838602	0.593021
GFR alpha-2	29801.5	3515.99	3021.96	3801.51	6401.53	4114.46	2424.59	10268.8	2887.55	4312.1	2476.56	4997.4	3206.15	5402.59	5259.23	8422.27	6216.11	3479	6212.04	4676.19	7006.79	5633.62	4380.89	4817.12	1.20571	0.797323
GFR alpha-3	8961.5	11488.8	4036.7	7508.1	9102.6	15566.3	7844.03	17394.8	9687.37	10116.2	10256.9	13589.2	9264.93	13193.1	9836.83	10306.6	12923.1	16577.4	12549.2	22329.4	11449.9	21558.5	18679.4	15872.4	0.719331	0.163346
GFR alpha-4	2008	697.666	1910.05	1368.72	3634.13	1359.59	1598.3	5990.64	2726.79	1498.7	3112.86	2554.83	2240.92	4078.42	2710.56	2086.7	4018.53	5107.33	2750.1	3899.78	2921.79	6033.2	4795.6	2381.62	0.66149	0.192069
GITR / TNFRF18	1540	261.657	1245.4	740.31	2878.34	796.403	1494.62	4500.71	1759.19	1701.09	4059.8	3102.16	864.557	1474.55	1367.6	2832.67	2685.83	4069.48	852.576	2114.76	2163.41	2038.34	3816.82	1832.97	0.922114	0.862871
GITR Ligand / TNFSF18	3217	2465.56	3180.26	3639.5	6520.25	1910.73	10569.4	8561.28	6195.13	3176.13	5254.52	3531.77	2677.27	3978.66	8137.23	5530.33	6859.78	4911.3	3151.3	4506.8	5077.56	5419.85	10192.1	5296.88	0.885647	0.746069
Glucagon	70097.5	69939.7	24542.7	53524.5	60998.3	70597.3	66878.1	124232	76517.2	93048	42211.6	89000.3	57351.3	62229	52307.2	60935.5	44826.9	48639.4	59078.7	72459.2	57217.8	62817.1	41183.1	50011.9	1.25787	0.283523
Glut1	15721.8	8467.93	6871.97	9228.68	8580.68	4477.7	4941.18	14387.6	10397.5	4255.36	5320.77	9076.74	5528.63	11937.5	15472.5	7891.61	10782.3	9016.27	6013.96	11245.5	10651.1	10336.8	8804.67	10976.8	0.857323	0.561514
Glut2	7644.75	9718.35	3566.92	10674	8714	9290.19	11785.4	25022.5	6103.24	17155.1	4914.04	16119.1	6866.25	28277.2	5295.23	7377.41	13897.6	15661	7563.72	6953.8	14934.3	15004	11800.3	15497.9	0.876477	0.761424
Glut3	21293.2	7820.26	5144.01	10390.1	10062.3	5811.25	4347.08	16728	7607.13	7558.3	4535.7	8506.62	10716.2	11029.5	14975.7	9190.28	9153.38	9309.61	14298	12989.8	19466.4	12686.9	8702.84	8737.87	0.777337	0.400725
Glut5	208959	240456	53905.6	213188	102670	134329	77783.1	181676	138104	159018	62190.1	143607	180560	203947	177304	171721	148658	132076	225085	248081	154489	167617	177696	177331	0.792716	0.277672
Glypican 3	646	1.01516	354.442	425.572	525.973	1097.45	473.139	1149.78	799.993	952.885	1418.95	790.375	700.414	1087.3	571.204	951.4	514.748	1597.74	387.194	1067.1	695.595	665.349	468.028	785.669	0.909799	0.80508
Glypican 5	25509.8	33777.3	11925.7	27486.1	34559.8	18117.3	31807.4	47800.5	16346.8	21624.6	23204.4	32443.4	25474.4	33751	23947.1	40794.7	20122.1	25648.2	14888.8	20783.2	18948.2	22618.2	19061.6	25564	1.11317	0.678525
CSF2	26413.8	20374.7	12772.7	29988.4	18133	13239.1	19532.5	45453.3	24203.3	25148.8	8451.84	36921	30838.1	69549.6	55521.3	38086.7	30798.8	28981.7	35985.7	32687.4	38264.4	32171.3	34131.3	26238.4	0.619149	0.0902365
GM-CSF R alpha	11023.8	16474.2	4554.55	9785.24	14039.3	10408.2	10930.4	22443.3	10959.7	11879.8	9430.57	9892.03	11882.3	14317.7	17622.5	16519.6	8365.98	10519.9	13334.8	22599.7	12683	26931	15414.1	16779.4	0.758523	0.256468
EphB6	318.09	313.654	368	311.521	406.35	286.422	207.009	216.712	222.06	207.256	265.868	304.308	137.376	140.62	114.438	129.129	158.834	133.679	129.148	121	143.979	162.728	140.424	142.691	2.07204	6.95889e-06
EREG	22875.8	15635.3	22866	21012.1	18027.5	18128.9	14041.3	19375.2	12922.5	17784.8	14685.3	23157.5	32160.9	30054.7	30620.6	30820	21165.5	24960.3	34919.9	29112.1	31874.2	33779.6	26314.3	29906.4	0.619959	9.88409e-06
GRO	37115.2	33460.8	13972.1	43491.9	39538	29759	28961.2	75580.6	51182.5	40971.3	11407.9	53932.6	39063.6	97655.3	83226.3	55954.5	46376	50657.9	64084.2	55950.2	48292.8	50226.1	58012.3	43462.4	0.662913	0.117937
GRO-a	19217.2	14172.9	8603.26	26927.7	20732.6	13001.2	26275.3	43332.1	34164.1	13902.5	8171.78	22287.6	14323.3	51490.9	47385.2	22487.6	23122.5	24201.5	23959.3	22033.7	27875.8	25367.8	25413.6	21055	0.762932	0.403069
GH1	32855.2	35301.8	12401.6	36180.2	24671.6	15818.9	9697.64	34957.7	18198.3	11200.5	7260.76	20945.9	23510.5	37013.7	40463.1	36533.4	28222.1	26899.5	34359.7	34874.1	34726	51319.2	28095.5	26592.9	0.644521	0.0926016
Growth Hormone R (GHR)	85331.5	49038.4	5446.28	49756.7	43707.7	33562.3	44644.2	54880.4	36555	60811.9	39700.1	44750.2	60446.4	111766	44069.9	93081.7	41183.3	31564.7	50972.1	70104.3	43230.5	89735.8	57464.3	44468.1	0.74271	0.303567
HB-EGF	38121	43043.9	12922.5	33735	26380.2	38386.2	47793.6	65477.9	32474	56644.5	30495	52362.7	40405.3	49281.1	36854	53670.3	29982.8	36804.7	46119.2	51030.6	45809	40978	31880.3	45598.7	0.939857	0.778261
HCC-4 / CCL16	1135.5	1.01516	559.025	261.707	1266.2	999.241	569.275	1376.4	575.472	498.955	3096.12	2226.58	579.345	548.687	395.783	727.482	1355.62	1421.84	469.78	1254.58	637.35	974.797	1590.4	695.259	1.17976	0.771251
HCR / CRAM-A/B	38453.2	5751.12	3926.73	6329.22	11884.9	4625.57	4297.68	13149.1	5696.49	5304.27	4266.08	9989.82	5698.63	9737.3	12566	11048.8	7986.39	6228.06	7704.94	8915.59	10369	8705.23	7258.45	6400.06	1.10774	0.876514
Hepassocin	8973.75	13111.8	7570.63	12006.4	8402.76	4815.87	7458.99	18070.8	12090	7881.06	4959.18	6273.4	6508.9	16430.6	15934.7	6486.54	12611.6	12458.7	8226.52	10899.8	10790.6	14849.4	13362.4	10823.5	0.800775	0.37332
GLO-1	425.5	1.01516	192.565	258.26	380.816	420.623	484.821	1435.76	455.019	787.485	417.168	528.578	196.004	353.342	445.558	284.711	327.369	1102.03	81.1201	222.835	442.087	303.208	275.773	322.627	1.32845	0.622121
HGF	624.25	1.01516	466.963	1019.25	234.523	745.453	231.702	527.942	552.223	852.497	1279.65	346.294	1033.03	358.502	324.987	866.291	1194.12	1943.38	1119.07	1682.32	840.491	731.906	1126.38	421.087	0.591138	0.187574
HGFR	23136	22362.6	5267.27	19918.1	16656	22061.6	19610.4	32415.5	24560.6	24064.5	13424.8	30143.7	30434.6	48760.7	36999.2	25663.2	20121.8	22705.2	31635.2	29143.2	25209.9	36190.9	18410.3	30124.8	0.713624	0.1338
HRG-alpha	3837	6047.29	4253.55	3420.22	4050.47	3008.49	4869.14	7723.44	4226.92	3143.05	3143.93	3705.98	3467.91	7443.52	10586.6	5170.39	5092.3	6119.51	3986.78	6764.14	7140.95	6695.78	3254.35	4209.64	0.735423	0.211383
NRG1	25671	33149.9	3281.78	16325.8	9624.68	15835.5	13047.6	24258.9	18379.5	28621.9	16646.7	22965.5	33016.6	16943.4	22492.7	31659.9	23788.8	23685.2	30135.5	33342.5	27573.2	35576.8	26909.4	34952.6	0.669875	0.0827391
HVEM / TNFRSF14	522.5	1.01516	405.076	98.9024	0.648749	0.642909	0.973536	343.309	0.885682	1150.45	1418.71	930.887	1.01952	207.386	466.096	37808.3	732.526	1130.88	708.905	368.6	596.77	0.924416	294.244	0.619246	0.11518	0.593824
I-309	1954.25	1.01516	909.12	1949.41	1990.69	3682.1	2707.65	10069	1867.68	5824.59	3583.66	4981.03	2601.32	5406.28	3473.37	5169.88	3597.16	7851.64	4008.12	3198.94	2345.07	4681.71	3533.18	7733.15	0.737321	0.483755
ICAM-1	2418.5	1.01516	412.237	819.856	911.33	526.06	15559.5	2810.35	2447.36	1130.69	5789.87	1484.15	828.874	687.272	23319.1	1653.55	1935.53	3535.58	934.021	1002.26	14635.7	1705.09	4678.67	2023.7	0.602589	0.677147
ICAM-2	31555	46718.3	3362.34	24517.2	28002	40038.4	29755.4	34632.7	28335.4	40908.1	27989.8	34966.4	39946.5	41034.1	27362	40806.9	29846.8	33995.7	45008.5	49684.2	31057.8	48234.4	30372.7	48518.6	0.795893	0.232811
ICAM-3 (CD50)	6289	8157.04	468.497	3888.48	8727.62	12020.1	5345.93	12514.2	6502.9	14526.2	6589.51	13761.3	10656.8	10061.9	3966.05	10242.2	6863.99	9116.43	12680.8	14439.7	5682.68	10561.5	6087.9	13983.5	0.863983	0.673436
ICAM-5	56992	79700.4	26440.9	68843.5	45937.9	74426.7	88397.8	127884	66343.6	99372	54202.2	100200	59812	90227.2	63384.3	74797.9	40588.4	49377	65770.2	76540.4	81298.4	82812.4	39946	66652.9	1.12327	0.648325
IFN-alpha / beta R1	213	1.01516	180.29	252.957	288.531	510.791	240.95	1159.71	205.7	505.617	441.679	196.288	480.451	374.228	279.561	448.597	732.215	1372.55	326.435	564.125	1788.64	911.705	287.659	272.468	0.535365	0.284801
IFN-alpha / beta R2	21071.2	31485.3	3928.78	17576.3	6312.49	12636.1	17259.3	17922.3	13078.4	30495.5	27121.3	22953.9	31971	32180.6	24073.2	28764.4	19568.2	25242.2	26248.5	33204.3	22914.5	30437.1	26263.5	36410.8	0.657738	0.0652361
TRPC6	180	1.01516	284.883	233.07	338.647	509.184	254.58	351.886	291.168	325.515	703.774	182.997	352.756	380.862	873.236	293.323	881.713	1595.53	138.784	230.71	458.319	504.731	597.161	295.535	0.553825	0.256731
IFN-gamma	27347	17336.6	9101.94	25495.6	21978.8	16022.3	24281.2	44343.3	29567.4	17341.2	9119.94	30275.4	26514	54881.8	50059.6	26663.3	24507.3	23854.3	29025	27224.8	36634.3	29926.6	30994.1	24019	0.708321	0.180207
IFN-gamma R1	9777.75	11008.4	2364.99	6225.81	7832.83	11787.6	9395.11	12209.9	6917.18	14657.8	7644.92	13044.5	11892.2	15035.7	8661.08	14506.8	10961.9	12765.3	11752.8	15643	10332	17016.7	12023.5	18355.2	0.710094	0.0970261
IGFBP1	3699.5	1.01516	723.46	666.332	1694.21	1238.89	3482.34	1954.9	900.075	1501.69	3974.62	1455.9	1312.64	3210.79	1287.87	2369.38	3134.17	2839.08	3926.34	1996.3	8738.62	4136.76	5124.05	1654.94	0.535928	0.202231
IGFBP-2	1498	24.8713	737.269	553.641	621.015	1469.21	4318.12	1838.43	1008.35	984.816	2022.26	7131.65	1157.16	3833.69	823.944	2601.66	2712.02	6920.92	1320.89	2992.36	1573.56	1758.24	4495.89	1064.64	0.710531	0.604841
IGFBP-3	47275	12685.9	2989.23	7782.53	5486.47	4250.75	6849.07	18533	9039.72	6264.51	3450.43	9103.32	8195.96	37783.5	6732.42	6658.79	12399.3	7178.6	8908.23	12544.8	13521.6	23697.6	6940.75	20312.8	0.810981	0.765403
IGFBP-4	1194.75	1.01516	385.385	222.994	98.2855	0.642909	663.222	282.367	1026.73	998.829	2902.7	656.985	639.752	2344.39	661.572	618.056	1125.52	2619.91	610.03	1746.16	931.916	893.91	1276.88	787.217	0.591632	0.367992
IGFBP-6	14433	1.01516	961.544	272.843	0.648749	1.12509	0.973536	825.883	0.885682	861.456	1917.9	1214.52	317.327	1849.02	807.514	2487.42	1522.42	1319.15	2192.52	1994.29	9128.67	3166.59	1251.98	4427.3	0.672652	0.759165
IGFBP-rp1 / IGFBP-7	5894	4965.13	1153.85	6380.13	8923.22	7991.52	5124.7	30583.2	6529.47	4216.08	6577.37	12026.8	4203.25	6267.52	4386.48	5003.46	5397.84	12601	56642	7349.21	5476.2	8726.95	6280.63	8689.57	0.766007	0.780549
IGF1	540.75	1.01516	277.467	479.929	1008.64	851.051	709.465	892.919	753.051	1169.05	2075.89	1514.06	796.759	648.94	1629.52	612.483	1834.82	2456.52	1940.37	1556.5	947.67	1660.25	3977.92	1350.11	0.529227	0.166736
IGF-I SR	842.25	1.01516	789.438	544.626	730.167	6590.62	564.894	80777.4	461.662	597.735	2283.38	1254.87	463.884	969.847	532.06	506.603	1754.85	3232.41	538.194	390.213	999.47	760.794	2763.52	988.627	6.86581	0.580718
IGF-II	91858	96124.7	30811.9	52595.4	58213.6	85974	108830	153592	102931	109950	78226.1	120271	92343.5	80010.6	51403	82249.5	36080.4	59037.9	69657.4	93487.6	58703.1	104758	58272.8	72227.6	1.26933	0.312491
IGF-II R	2508.25	2176.5	1263.82	1651.38	8862.72	2792.15	6101.64	6606.16	2096.85	3084.7	2256.2	2619.16	3066.73	2180.74	5590.74	3335.22	2690.97	3543.02	2785.94	4858.65	3397.29	6217.16	1661.07	2364.75	1.00785	0.982651
IL-1 alpha	26595	25183.5	35043.4	34882.6	26328.5	22142.7	19016.8	49648.9	30446.9	27494	8860.51	36240.3	32526.9	80048.4	60849.1	36095.7	28796	33582.6	39489.2	34943.6	37010.2	31282.5	40319.1	34117.8	0.69906	0.168865
IL-1 beta	784.25	1.01516	265.959	286.101	271.502	493.915	334.41	638.541	259.062	2207.62	1074.1	614.974	762.35	667.86	221.329	288.004	889.819	3699.12	560.673	623.101	671.247	463.826	920.637	364.736	0.713675	0.683461
IL-1 F5 / FIL1delta	19939	8427.58	3257.23	5968.61	3084.32	5600.54	7428.81	10214.9	4693.45	12559.6	5020.58	10728	11796.9	24621.9	7938.86	13720.1	7225.18	8219.14	9540.25	10376.1	7725.07	9044.49	15080	25403.6	0.643185	0.249859
IL-1 F6 / FIL1 epsilon	65731.8	35933	6395.8	23392.4	19722.8	31534.4	29462.9	34144.7	21398.7	40046	21662.9	34899.5	36559.1	45222.8	22797.2	33706.1	22056.9	23071.3	37066.3	36979.3	29450.4	40726.8	25501.6	39777.6	0.927235	0.793338
IL-1 F7 / FIL1 zeta	28303.8	62.1783	1352.04	2989.61	1185.91	1116.89	1370.25	2943.07	1516.73	1915.65	1366.05	1100.59	1450.53	3408.1	1196.29	2171.81	3918.14	1272.24	1058.47	1062.07	2434.58	1675.04	1739.44	3745.2	1.79941	0.700454
IL-1 F8 / FIL1 eta	448.5	1.01516	699.421	392.428	516.891	1011.94	712.142	3192.48	1324.1	4102.14	1521.12	1796.26	487.843	556.305	540.034	23298.4	1552.2	3483.28	496.168	827.004	839.297	1005.07	1082.86	1536.97	0.440225	0.646471
IL-1 F9 / IL-1 H1	6474.75	6438.12	1434.39	3419.42	2911.1	4985.12	3915.81	10659.3	3928.67	7100.46	4126.3	6298.79	4827.2	19590.8	4206.46	4847.68	3735.59	7859.88	5511.77	7213.33	5010	13573.9	4510.99	12328.1	0.661822	0.337029
IL-1 F10 / IL-1HY2	32765.5	50405.3	13057.6	54321.8	48268.2	84649.9	69028.6	72906.1	78055.8	113834	63256.1	63839.1	51463.1	57869.4	32646.1	46969.9	28373.4	39612.9	66229	87467.2	48210.4	56129.9	42763	54124.3	1.2166	0.478566
IL-1 R3 / IL-1 R AcP	12322.2	14605.1	3632.39	4803.79	10345.9	14792.7	17078.5	25366.5	14723.1	18217.6	8006.27	16060	10704.5	21223.4	9807.84	13016.1	13257.3	15024.1	11835.4	15587.1	11444.1	13218.2	16679.7	10071.9	0.988166	0.97047
IL-1 R4 / ST2	452.75	1.01516	801.457	445.459	0.648749	0.642909	0.973536	1534.39	259.948	1928.97	3110.19	2388.93	340.012	1387.08	1670.6	638.066	2535.39	4455.36	3306.38	1937.49	201.708	2115.06	15591.7	1143.75	0.309303	0.349388
IL-1 R6 / IL-1 Rrp2	11025.8	11077.4	9133.9	6940.14	12041.9	5312.03	7238.49	20268.1	12380.1	6668.82	6902.32	18141.8	6921.81	16315.2	26326.6	7962.53	15007.5	12614.6	9145.23	13514.5	10738.5	20779	12472	14073.6	0.766443	0.382507
IL-1 R8	23517	35469.1	2246.59	19261.6	11773.2	22103.7	18848.4	21143.2	18479.5	28800.4	13481.1	21592.9	27542.5	28434.4	18523.8	29450.1	20304.5	22118.3	34021.4	35350.7	21277.2	34404.5	18048.6	41062.2	0.716155	0.169331
IL-1 R9	41631.2	37662.8	3827.25	19664.9	26124	39251.8	30053.6	38793.9	32604.6	46957.6	32907.5	46783.6	41929.7	47444.4	30349.7	42551.1	33075.5	34036.1	46445	49016.2	33432.5	49578.3	34339.5	53803.5	0.798914	0.246202
IL-1 ra	102879	101619	29220.7	80214.9	39247.5	45883.9	64946.1	81244.4	46959.3	68210.1	22218.1	53205.3	69601.4	88212.1	94322.8	95220.6	76066.9	70610.7	108178	91858.1	94369.8	103111	89185.5	102336	0.679408	0.0541469
IL-1 sRI	4020	5590.97	3844.13	3708.44	5183.99	2369.76	6897.26	9108.41	4020.11	3227.36	4710.67	3924.34	3511.75	5473.6	8975.68	6860.42	5846.65	5379.27	15061	5788.36	5532.29	5903.09	5091.13	6754.58	0.705999	0.245559
IL-1 sRII	1525	1276.05	1932.55	1235.88	1546.62	785.635	862.066	2630.23	660.719	1080.38	1948.97	1387.79	1272.37	1762.53	1677.85	2361.53	1539.57	1350.68	1850.78	1272.67	13494.6	2265.51	1302.9	2824.38	0.511651	0.452186
IL2	25038.5	24252.6	11364.4	32972.9	28249.6	23905.3	22430	50893.7	27940.4	25084.2	9211.91	40359.9	37218.3	84327.3	55846.7	39389.4	30203	35160.2	42405.1	36147.6	40514.2	31876.2	36849.7	29371.6	0.644297	0.125768
IL-2 R alpha	3756.75	2530.02	891.474	4844.1	4013.97	3709.26	30008.8	15187.3	5480.6	5627.72	4008.6	19722.4	2967.07	6828.25	9028.59	2940.58	6041.82	4699.1	2053.09	3775.63	4680.59	6963.63	7146.82	5261.89	1.59939	0.508289
IL2RB	7287.5	5555.7	6008.12	7175.59	7622.15	3652.37	4940.7	13391.1	9111.46	4648.42	5456.92	6926.35	4841.47	17817.2	14568.1	7002.77	11653.7	12063.3	7043.77	15035.5	10923.5	14884.3	11586.5	8622.38	0.601109	0.0605229
IL-2 R gamma	4319.5	2317.86	3350.32	4223.11	6633.14	2018.73	3003.85	9761.85	4750.8	2403.12	4380.63	3884.71	3411.84	4769.13	8327.15	3498.09	5688.73	6889.86	3859.56	8608.31	6571.87	9213.66	6950.87	3757.28	0.71349	0.24832
IL-3	9950.75	8662.58	6760.22	10280.3	8837.58	5913.96	4598.01	16455.4	9159.73	5894.88	4620.4	8727.6	7205.24	20630.9	18902.6	8872.9	10590.1	11712.9	6613.57	13708.1	13286	13149.8	10649.8	10539.4	0.684632	0.160229
IL-3 R alpha	1559	356.828	893.52	454.209	1864.99	786.278	1039.98	3761.28	923.988	1451.15	3707.43	1384.94	1108.73	1654.66	886.767	1561.86	2757.38	4661.38	833.843	1948.05	1350.61	2572.65	3049.89	1485.57	0.761731	0.572627
IL-4	7985.5	24246.3	2896.65	16578.5	5332.07	21792	11308.8	28733.7	17561.5	28435.2	13428.2	26139.1	24490.3	34534.4	15615.1	14182.3	16434.7	18205.4	19753.6	25369.4	18798.2	28850.6	16073.1	30327.9	0.77841	0.402035
IL-4 R	130953	226139	66116.7	119023	159466	251336	171434	257867	205089	168317	148586	243601	139584	191019	64680.8	169173	119951	50152.9	152946	175411	87583.4	155668	83812.8	211847	1.34092	0.241613
IL-5	27237.5	18964.4	16404.8	25622.9	26898.1	27121.6	11892.2	48770	30715.2	34382	9843.85	51388.6	24559.3	62416.4	56651.8	29167.4	33311.6	26738.7	37579	36346.4	26842.7	29598.6	33384.2	31670.6	0.768776	0.351257
IL-5 R alpha	2171.75	1.01516	707.349	1448.27	2712.1	1928.73	1089.87	3543.46	1253.46	1742.44	3018.22	2666.86	4929.66	2415.4	1354.55	1085.4	3285.07	5500.98	1698.31	3232.12	1834.23	4223.66	24755.4	2647.9	0.391195	0.391592
IL-6	18585.8	22401.5	11073.9	34544.8	29812.1	20646.5	26664.9	51561.3	46475.1	28848.2	9937.04	40552.2	32852.4	76096.3	60191.7	36596	34515.7	34859.9	39160.5	35468	35387.3	32263.5	38507.9	32095.1	0.698991	0.180929
IL-6 R	1665.5	1.01516	1235.69	1077.32	3091.78	2548.33	3266.21	3942.75	2192.51	2373.71	3975.35	2840.6	2593.67	2359.13	1830.56	6162.57	3905.35	5342.03	2366.17	2588.58	1957.4	2978.93	2298.22	4747.45	0.720949	0.325756
IL-7	33831.5	31396.8	21545.5	41654.6	38936.3	28408.4	28574	70789.1	46612.8	45882.7	12569.4	56081.3	45375.2	92815.1	83686.1	53403.6	43674.4	41390.8	57623.9	43039.4	51515.6	44874.4	54386.8	38175	0.702016	0.169044
IL-7 R alpha	19715.5	27660.7	4496.24	19644.7	13111.5	15469.5	16528.5	30334.9	16607	25772.5	16112.5	21924.5	21053.2	28749.7	16505.9	25619.2	24752.8	18354.1	26507.4	30344.8	29770	29162.1	28543.1	36342.5	0.720224	0.107138
FAS/TNFRSF6	41.8875	32.0434	32.1999	38.8779	22.0299	38.8879	46.2545	48.851	29.5176	33.7041	49.6913	55.7725	59.7442	74.676	61.5113	67.5352	51.8069	73.1742	80.5809	80.0774	56.6884	80.586	73.253	83.6912	0.556983	9.74901e-06
IL9	10707	9701.34	6332.13	7074.84	7515.43	6544.01	7422.48	21803.8	13754.9	10468	5733.81	10666	7531.49	20397.8	15002.3	29474.4	12746.2	18234.8	12386.3	14554.8	13004.1	10911.1	13494.3	15498.5	0.642471	0.133011
IL-10	26168.8	23727.8	12143.3	29413.8	26758.3	19632	25281.5	49348	34293	21893.4	11140.7	43885.1	32038.3	88942.6	54559.4	32428.2	27900.9	32232.2	28494.5	31150.9	39200.9	35184.9	39303.6	29221.1	0.687731	0.227874
IL-10 R alpha	1451.75	112.682	963.59	3065.97	1406.16	1027.05	864.257	4265.29	1403.36	1515.47	1765.02	1297.35	1607.79	1213.84	2211.36	1985.38	5531.6	4209.41	1771.94	4710.37	2472.06	2040.88	1852.2	1053.96	0.624184	0.286657
IL-10 R beta	3948	2022.7	2261.42	6422.82	4973.31	2005.07	2903.57	9056.49	3683.33	2512.23	3659.87	2590.67	5810.27	4719.99	5441.41	2596.34	5186.3	8516.92	5197.39	9533.66	4802.33	8250.88	6825.91	3174.41	0.657183	0.174851
IL11	438.25	491.843	297.158	295.116	631.071	310.686	993.981	470.837	389.7	384.784	614.953	460.459	395.831	771.553	1464.74	742.427	1000.5	364.175	1414.88	793.327	2854.47	1088.5	836.797	1197.47	0.447117	0.0929602
IL-12 p40	7973	5939.68	982.77	4135.87	6361.96	12199.7	6819.14	11568.9	9418.57	9499.44	7632.3	9014.31	11082.7	12429.4	6942.64	11313.2	6286.1	9298.52	13106.9	16060.1	8896.64	11952.5	9304.66	12407.1	0.709214	0.138461
IL-12 p70	5717.75	4897.62	4159.19	5544.63	5681.91	2988.88	3753.23	9298.91	5632.72	2735.29	3769.56	4462.65	3930.01	8235.72	11241.9	7159.82	6326.32	8531.18	4087.77	7932.77	7113.97	9023.23	6859.97	5296.1	0.683966	0.107379
IL-12 R beta 1	1765.75	351.244	1891.89	1998.73	4889.78	1702.26	1914.7	5705.56	832.32	3873.79	2412.73	3741.82	2783.81	3605.91	4275.09	2946.4	3180.78	4818.75	2615.72	10673.5	2418.11	5364.16	1721.62	1964.87	0.670293	0.395588
IL-12 R beta 2	56898.2	77653.1	8994.02	51776.1	38923.2	66778	58723	69347.7	58245.1	62577.1	57558	59353.2	74734.2	83851.9	59657.4	69556.3	52567.6	48986.5	81080.4	94382.1	55731.9	83584.3	57614.2	100811	0.773081	0.178318
IL13	35384.8	29995.1	17867.3	41858.3	41103.8	35109.9	28401.7	72722.4	49127.5	69716.1	16117.6	75772.3	42920.7	120425	83526.9	54235.1	53494.5	50471.4	65603	59206.3	58158.8	52526	65023.9	90651.3	0.644497	0.125331
IL-13 R alpha 1	51120.2	17887.3	3403.51	17275.3	19800.1	20521	7111.68	34250.3	11955.8	29797.2	4001.32	22430	13669.5	20246.4	14660.6	39156.9	16325.1	14456.1	24005.4	22212.5	21669	17154.6	18223.2	16245.8	1.00642	0.982164
IL-13 R alpha 2	1211.75	1.01516	649.81	394.814	906.14	1080.41	536.419	1691.26	577.908	526.522	1325.52	1829.26	787.583	521.413	622.428	800.686	1551.57	2212.15	1079.65	989.523	795.375	1021.02	1417.25	1528.45	0.805188	0.581153
IL-15	28294.5	22202.5	11242.1	38742.2	32515.8	19782.3	29980.3	61194.1	40598.8	28482	10860.7	42371.2	31481.1	89486.2	63166.6	37512.9	34076.6	36407.2	41954.4	30406.3	42860.2	36850	40477.3	32756.9	0.707849	0.247608
IL-15 R alpha	32234.2	33677.1	3922.9	18591.5	23466.6	34419.9	29905.3	34946.9	27924.5	45044.7	29086.2	39606.1	37643.2	45026	26404.6	41448.5	32048.6	33740.3	41258.5	43413.8	31719.7	41546.7	31927.9	53419.1	0.767685	0.169326
IL-16	464.5	1.01516	283.86	230.684	574.143	3090.62	5381.95	502.436	388.372	511.36	4975.44	498.91	540.858	918.247	347.458	218.599	789.894	2057.64	322.851	645.887	477.893	553.263	614.186	306.991	2.16882	0.458883
IL17A	4068.5	4790.52	1112.94	5958.54	1410.06	1827.63	2903.82	9219.23	1290	5450.14	947.91	3057.3	6549.68	8815.12	3216.77	6792.53	2729.01	3821.94	7636.53	9311.5	3871.37	4777.15	4472.28	7419.19	0.605601	0.171182
IL-17B	43490.2	3488.59	2203.62	4721.86	2648.03	3307.28	2498.34	7632.25	2344.62	5462.55	1753.85	5668.63	2950.76	8792.27	2718.77	8493.96	4444.89	2490.27	4827.3	4036.33	6593.83	3896.88	3871.11	3298.11	1.5106	0.712427
IL-17B R	31323.2	4690.02	5663.9	4812.54	9440.11	6300.83	5969.97	18216.6	5397.13	8063.69	4931.27	12707.7	6072.8	9345.38	6761.42	14703.9	6963.6	16853	10428.5	13310.8	10101.4	10826.3	5166.3	8893.77	0.984006	0.970175
IL-17C	2307.25	1149.66	1804.17	1013.15	1973.33	2552.67	2446.01	4129.41	1865.47	3558.39	1307.56	3134.21	1417.65	1855.17	895.949	1214.58	1546.89	2007.24	1803.54	1018.17	2092.75	1680.13	1880.46	1356.15	1.45142	0.171056
IL-17D	52036	44993	6078.19	27527.7	26180.4	39902.1	38550.3	48777	41287.6	54328.7	37134.7	45691.5	50879.9	49804.5	33142.4	43147.6	31643.1	30773	41644.1	47389.2	38171.3	45329.7	35220.9	52729.9	0.925205	0.714404
IL-17E	2720.5	2315.83	464.661	1831.95	1354.91	1528.84	967.452	5067.93	3972.06	1551.31	2632.6	1150.91	11085.5	1018.25	1747.92	1118.83	1672.23	4175.02	1071.83	2033.33	1644.22	1322.84	1896.36	718.945	0.866248	0.855993
IL-17F	50173	67461.7	9797.52	48544.1	35579.8	48336.9	34827.8	60205.7	52865	86000.4	49795.6	64765.9	67456.1	53392	51748.3	76866.6	31926.2	42595.2	67953.7	57134	59159.7	66758.6	50840.5	80184.3	0.861672	0.510947
IL-17R	10711.5	11348.7	2866.48	8923.22	12995.3	16838.7	16124.2	22951.1	12372.1	19964	13212	18996.3	17525.1	19257.1	12952.1	17191.6	13294.1	11040.8	17117	17705.5	15814.6	21049	15045.8	18205.4	0.852728	0.446603
IL-17RC	36768.8	49195.8	6175.11	37590.3	38684.1	53223	44477	61887	43369.2	54374.4	46213.4	55570.7	54452.6	56594.9	40490.2	53999.8	31846.1	34532.6	49358.8	55364.8	44874.2	60171.6	37035.2	54848.8	0.919729	0.679482
IL-17RD	66006.8	74680.2	18282.6	76758.6	84004.1	73121.2	82546.4	113672	60041.7	92153.7	60204.9	71660.5	61749.3	77676.2	46131.4	76352.4	40404.9	46319.2	83078.1	73108.6	55884.2	74945.4	49205.1	74598.3	1.14969	0.503879
IL-18 BPa	5299.5	1.01516	730.364	1151.3	2657.44	903.448	1182.36	2789.13	961.408	1769.09	2096.76	1467.3	3189.84	7504.71	1817.03	841.214	3538.54	2452.87	1554.31	13741.4	2528.87	2562.71	22765.2	4589.39	0.313166	0.237512
IL-18 R alpha /IL-1 R5	246.75	1.01516	452.13	277.086	566.358	478.163	252.146	358.432	353.387	738.555	950.337	434.35	540.093	123.105	411.73	338.411	7143.81	2900.57	421.238	487.892	622.55	481.621	536.931	335.012	0.356182	0.458048
IL-18 R beta /AcPL	4286.5	1.01516	801.713	1063.53	1101.25	793.992	746.946	4743.35	8104.66	1540.51	3028.9	2571.92	1829.79	3230.69	1612.13	1879.24	3158.95	2864.28	1265.67	1860.09	5787.71	2925.55	6645.22	3669.19	0.783704	0.678132
IL-19	98744.2	67407.2	9575.29	56903.9	51655.2	78862.9	65107.2	67057.2	71432	102068	58446.2	73744.6	92123.8	111164	55158.1	74147.9	56126.6	58431.3	79623.3	99850.5	71954.9	101297	66984.7	104767	0.824393	0.369803
IL-20	45337	49885.3	9088.13	32226.3	36291	54562.9	48922.6	61624.1	47885.7	53585.3	43166.1	41850.5	55558.8	55771.5	31175.3	23934.2	37509.3	34518.4	23926.4	42748.5	53601.1	50418.3	38210.8	56678.7	1.04042	0.87458
IL-20 R alpha	9553	11921.7	6922.1	12583.9	10143.7	11436.5	13711.5	28559.6	17493.8	13380.6	7925.95	11283.9	10092.3	10603.2	16696.8	11371.2	10303.5	11323.8	9460.1	12831.1	14282.4	13296.8	11502.5	13692.8	1.06504	0.8141
IL-20 R beta	8964.5	12086.5	2195.44	7540.45	7325.35	10796.5	13306.3	19610.8	9008.72	17399.1	7789.32	11865.1	10355.3	10849.2	5784.52	8552.72	6254.46	9279.18	12028.6	13703	10639.7	10872.8	7392.72	11985	1.08659	0.77348
IL-21	20057.5	15524.3	7240.22	19048.9	15832.9	11561.1	22667.3	33677	22473.5	14736.9	9779.3	23088.5	22979.3	43315.1	39198.5	24466.6	16821.9	19426.5	27515.5	24125.4	28781	26406.9	21349.1	20328.8	0.685343	0.133273
IL-21 R	18474.2	15720.7	2544.26	10366.2	11749.3	13428.1	10667	17575.6	12334.2	16986.8	7516.79	20715.7	17920.7	17126.5	20047.7	19567.3	17892.4	21650.2	21608.6	21296.5	21271	21194.8	16474.3	12220.8	0.692506	0.0511313
IL-22	20738.5	9900.82	4507.49	7519.5	2974.68	7753.96	6736.38	13487	5025.8	12106.3	4781.29	11181.6	12486.6	13505.6	7474.21	12123	8406.05	7985.39	15817.9	16846.7	10922.3	14398.2	9210.22	14862.4	0.740866	0.292421
IL-22 BP	677.5	1.01516	405.332	257.464	396.224	480.574	357.288	620.71	2719.71	279.112	1903.83	1298.54	659.633	155.294	359.539	302.189	2037.17	1111.23	5336.82	939.929	878.923	3291.38	743.48	611.97	0.572045	0.51496
IL-22 R	5655.25	7506.07	4863.47	7400.18	6437.38	4106.1	4439.08	10500.8	9099.94	2700.84	5907.09	5370.75	4866.45	7241.54	13173.7	9404.83	9526.74	9372.21	7564.04	6640.83	7537.92	7383.31	7411.83	9463.48	0.742939	0.162176
IL-23	21638.8	25103.8	1646.13	14897.7	51331.6	51099.7	32476.2	47164.5	42305.9	60358.2	40194.2	49641.7	40338.5	44448.6	25895	41920.6	29820.3	35845.9	46658.7	51493	28829	44179.2	31474.5	51031.2	0.927795	0.793277
IL-23 R	37206.2	21872.6	2635.81	8831.22	8921.27	11171.2	19960.2	17421.9	9482.56	43669.8	10210.1	11923.3	9326.1	11445.8	6259.32	9885.09	7139.6	7476.53	13569.2	11675.4	15427	11012.8	7540.16	11939.4	1.65699	0.28255
IL-24	42503.7	4772.5	3207.11	5174.21	3914.39	6255.02	4003.42	9593.24	3404.56	9366.9	3069.91	6929.19	6209.42	9114.89	4302.63	7905.03	6482.06	5473.25	9855.44	7696.36	8681.57	8018.39	6788.49	8448.38	1.14856	0.861565
IL-26	33143.8	12311.6	3081.54	15174.8	10017.7	5955.75	6023.51	8832.59	3870.65	10721.1	5812.44	7001.82	10419	9409.02	5799.02	10364.8	7856.38	7689.84	12481.7	9740.58	9300.3	13490	6019.8	10551	1.07802	0.8853
IL-27	16277.5	23298.9	3146.76	17798.2	20381.6	28162.8	31988.2	32943	20076.9	47723.5	20392.2	26694	26158.5	27817.4	16621	21398.9	14852.7	20547.5	27289.3	30240.9	21188.4	26871.6	15725.5	23840.4	1.05992	0.841551
IL-28A	26097.8	29782.7	3697.09	24519.8	21275.7	30296.1	34330.3	41035	26099.9	57212.6	26168.2	35717.6	32799.1	32890	19036	26866.7	17282.4	23887.9	36560.6	36542.5	27414.7	35942.2	25111	35447.5	1.01845	0.953394
IL-29	4625.25	11413.9	3163.89	3309.92	4159.13	6269.97	4825.82	13689.2	3705.03	7035.22	6579.56	6041.27	11339.9	6599.24	4371.74	4587.04	4335.92	8267.48	3728.59	3713.14	5982.74	6713.11	6331.39	4922.7	1.05537	0.891769
IL-31	1189	1386.7	999.648	1024.82	3847.89	2327.01	5934.68	5529.06	990.414	2713.01	1349.55	1086.83	1258.35	1623.21	2043.43	1399.24	1469.42	2354.14	978.817	3323.09	2486.86	2924.62	731.273	1358.32	1.29283	0.62389
IL-31 RA	845.25	1495.07	773.071	568.49	2611.86	1299.32	5338.14	6219.06	707.882	2860.49	1022.17	600.258	1011.88	1037.42	1634.36	1303.49	1353.75	2029.75	742.461	3110.14	2009.44	2038.57	452.609	1055.66	1.36905	0.628958
BACE-1	434.5	1.01516	667.711	342.579	716.381	492.95	1479.53	831.525	379.072	611.059	977.76	568.69	422.338	258.741	386.601	271.033	652.867	1494.42	156.213	431.932	647.376	720.582	424.823	379.288	1.20117	0.711531
FACX	2214.75	92.8868	719.88	901.258	2778.59	1307.68	1170.68	3408.04	1568.54	31179.2	7852.9	915.459	952.746	5525.7	1062.19	1193.05	2948.5	4331.91	1784.81	3425.46	3682.31	2118.07	1224.52	2252.66	1.77398	0.679652
Insulin	7400.75	6072.92	4798.77	5349.48	5805.17	4174.41	3180.54	11534.8	10928.7	4934.88	3713.5	6733.14	4560.84	12907.8	13462.2	6491.61	7109.04	6644.22	5155.04	6747.72	8483.68	9324.59	12684.9	8188.29	0.733364	0.253347
INSR	12515.5	11439.5	25155.5	11616.1	15487.3	16504.5	12874.5	21471.8	15495.7	8507.97	15905.4	13940	25479.2	13182.6	21236	22420.5	15616	17954.7	23070.4	31790.7	25554.1	16269.8	25791	14739.9	0.714778	0.107469
Insulysin / IDE	4673.25	6493.96	2523.54	5033.42	8921.11	9561.5	12226.6	19250.6	7226.28	97248.2	8037.82	8812.33	7629.11	7793.42	4929.89	6494.14	5090.74	6977.81	11478.7	10328.5	6176.33	9770.62	7130.28	12177.6	1.97973	0.57339
IP-10	21287.2	31814	4768.59	21143.1	22978.9	33557.6	54057.1	33091.1	17466.3	41781.5	14729.5	36305.8	30547.5	42051.4	19370.9	40873.5	27044.7	30816.2	35655.7	40243.4	25276.3	39253	24590.3	43152.8	0.834798	0.497156
I-TAC / CXCL11	102745	81888.1	16304.6	67185.8	60952.7	106563	109208	191436	94248.1	254634	52164.9	106639	56376.2	140874	70577.2	98508.4	73261.1	102522	92149.5	74737.8	85516.6	125886	77864.3	115185	1.11721	0.775468
Kininostatin / kininogen	38936.5	62776	5080.84	20826.8	36663.7	49785.9	20390	63899.5	18853.7	104935	35145.5	50456.6	31295.8	42910.6	34212.3	44899	31857.3	32201.2	27733	26187.3	36061.6	44050.7	19372.9	34910	1.25157	0.568145
Kremen-1	33178.8	57314.5	15958.1	44196.4	29737	36641.3	39851	46845.1	27263.7	102738	22552.1	36490.4	54608.1	62919.4	31586.5	44569.7	24234.8	24764.4	47283.4	37954.9	26374.1	43878.8	31700.8	44143	1.03955	0.922499
Kremen-2	19472	19877.8	5895.08	11923.4	13761.6	17907.9	23999.1	35997.3	12758.3	100449	13984	20793	16679.7	18695.4	12298.8	14071.9	12532.6	12487.7	29083.8	16489.8	15973.9	15088.8	11815.7	19118.3	1.52734	0.52633
Latent TGF-beta bp1	6117.5	1206.01	1315.73	3211.01	3810.43	6113.26	3107.77	8033.79	2764.44	1727.51	6685.12	10960.8	2329.1	3495.33	3086.77	9077.82	6069.1	7213.14	9237.43	5319.56	9383.37	5446.89	7261.66	2435.03	0.782506	0.543894
LBP	10836.8	25802.7	6412.94	16989.7	21394	19187.3	20822.5	32211.2	27247.6	51742.2	15025.3	18295.4	13008.1	13257.7	9377.26	14848.8	8648.15	10990.1	16141.9	16483.3	11727.2	15640.4	10049.3	15652.8	1.70684	0.132382
Lck	3489.75	1292.29	3649.52	1204.33	3968.4	3236.08	3483.8	4716.04	5132.31	2601.6	2930.61	4223.17	4748.95	5909.51	3752.21	13027.3	3655.46	3841.12	4522.04	4186.62	5320.8	4658.83	2560.02	3987.17	0.663585	0.243266
LECT2	7138.5	4988.99	4849.15	5553.65	7373.52	4194.66	4998.62	12751.6	12630.7	2523.03	4485.95	5014.97	4937.05	12223	15672.6	6605.6	7990.6	7080.98	5488.48	7699.88	10628.2	9313.72	5781.12	7058.79	0.761379	0.388145
Lefty - A	18972.2	38268.4	5992.52	27228.1	17907.4	30522.4	38586.6	53790.7	34778.1	53032.4	22410.6	44645.3	18227.1	19546.6	14693	21538.5	24923.8	28176	69872.9	25416.3	38422.7	34158.8	34716.8	23304.2	1.09388	0.809941
Leptin (OB)	291	1.01516	115.846	352.39	482.183	463.537	69.6078	511.465	86.5754	1210.63	878.989	242.572	465.158	203.946	115.497	108.92	1001.44	3519.25	550.574	407.973	761.717	501.496	552.35	199.397	0.561036	0.560848
Leptin R	34799.2	1029.62	1544.61	1515.62	1170.51	1317	615.762	1610.01	923.545	1295.63	783.373	1510.02	1029.47	2936.82	794.949	1148.72	2080.82	1283.49	2033.38	955.846	3071.45	1352.19	878.235	1006.58	2.59073	0.647472
LFA-1 alpha	3317	2555.4	3365.15	2844.04	3778.8	2070.65	1902.78	6836.16	6398.61	1665.25	2581.64	3212.29	2509.56	5322	8402.06	2852.43	4325.32	3750.15	2433.11	3770.77	4633.08	6640.54	2962.84	3624.29	0.791154	0.478629
LIF	8954	1.01516	421.699	255.078	0.648749	0.642909	3430.99	412.377	0.885682	2201.88	380.28	431.977	278.33	760.004	344.317	475.447	919.282	299.359	1152.3	0.670181	0.954832	129.88	195.949	0.619246	3.61884	0.462305
LIF R alpha	34801.8	12480.1	5757.25	11016.6	8882.67	7312.12	8201.56	17113.8	13202.6	72303.2	5722.65	11738.1	8885.42	13537.3	14818.4	28172.4	15075.2	11464.4	17558.3	14517.1	15426.3	11182.9	13846.5	13844.5	1.16937	0.817162
LIGHT / TNFSF14	975	1.01516	585.877	492.921	1059.57	1413.76	614.058	8551.57	720.06	48280.3	1701.68	1113.41	1202.53	873.035	412.455	1833.4	1726.95	1748.61	1126.89	1665.74	969.393	3546.98	2772.83	794.338	3.50821	0.602612
Lipocalin-1	32644.5	23464.1	11339.8	25272.3	15071.1	30065.3	24388.3	36157.4	24769.9	62571.3	22721.2	40205.4	14655.4	19362.3	18642.9	25419.3	23100.4	33643.4	23515.2	22829.6	28572.1	36821.3	29578.3	28760.7	1.14355	0.657868
FGF21	1331.88	1350.51	973.781	1076.56	980.862	1279.49	1084.81	1286.71	1142.28	1820.52	1107.15	1091.7	527.757	553.398	567.713	521.085	383.371	432.043	556.126	609.676	366.737	582.686	430.834	486.328	2.4139	1.15771e-06
LRP-1	9837.5	10621.8	4748.9	5704.52	10775.9	6695.41	11217.3	15231.8	7927.08	32290.8	7998.27	6146.18	7948.98	13700	11335.9	10088.7	9209.35	9463.17	9447.23	11691.8	8738.14	8499.78	7606.66	11266.9	1.08571	0.84278
LRP-6	10087	12008.8	1311.13	8759.62	7815.97	11841.3	10688.9	15062.7	9047.91	151892	6869.32	10716.6	10940.3	10848.4	7865.65	10714.4	7235.78	9596.29	73439.6	16253.4	11119.7	13868.3	9392.2	15867.9	1.29907	0.847492
L-Selectin (CD62L)	11841.5	10516.8	6459.22	14825.3	11202.3	13321.2	11854	22526.3	11659.1	81861	11135.4	17258.7	13570.9	14047.9	13066.4	12231.2	18996.1	18329.2	19931.4	16739.1	25298.7	21393.5	16259.4	16313.4	1.08868	0.906608
Lymphotactin / XCL1	659.75	1.01516	519.643	329.056	345.297	414.837	170.612	692.486	278.99	7461.13	2553.97	477.785	698.884	470.303	259.265	786.248	1508.08	3076.47	1366.82	1154.05	568.602	1171.93	2663.61	707.489	0.96347	0.973237
Lymphotoxin beta / TNFSF3	16478	1.01516	1464.31	1265.84	977.178	891.554	663.222	2093.71	1161.13	4169.22	669.798	910.474	1316.97	1714.62	578.936	1171.27	1669.27	3124.49	1413.25	4923.15	1394.77	945.909	890.12	1414.67	1.49559	0.752512
Lymphotoxin beta R / TNFRSF3	1253.75	1.01516	246.012	440.155	821.316	208.302	198.115	955.667	911.588	2728.86	1676.92	1647.45	544.936	18825.4	286.327	1329.83	1331.3	4124.79	841.173	824.826	2654.43	1080.18	4286.61	806.259	0.300226	0.420621
MAC-1	5408	2983.8	1223.16	3542.46	6107	2358.03	3346.29	7984.81	2823.33	4847.35	7536.45	3466.97	3070.81	7429.52	5749.73	6930.08	4829	5715.08	2577.11	7809.29	6252.72	7916.01	6139.93	4672.21	0.747236	0.284742
MCP-1	23128.5	21413.7	10954.4	29401.1	18553.6	13072.3	18511.6	40622.9	26081.4	21562.4	6852.09	29132.3	32327.6	78989.8	45676.7	37015.7	28027.6	29276.7	33772.2	31942.7	36611.4	29287.1	31873.8	22087.7	0.593483	0.0981948
MCP-2	11351.7	1866.37	1292.2	4966.33	1694.37	1320.7	1282.88	5483.01	2884	8678.19	3129.37	1648.4	2612.79	9886.69	2633.48	3158.92	3124.03	6916.16	4351.17	6927.16	13063.5	4726.31	6005.66	3210.64	0.684478	0.457602
MCP-3	819	134.254	465.94	459.777	659.291	2053.93	707.274	3845.24	1047.76	4034.83	1482.29	1048.61	1314.68	8148.24	1629.28	2659.67	1687.35	2966.02	1253.62	985.166	1703.18	2635.05	1411.79	1225.02	0.606762	0.451345
MCP-4 / CCL13	1	1.01516	1.02292	482.58	0.648749	72.1665	0.973536	812.566	0.885682	1605.06	537.78	204.358	499.312	8764.75	724.153	128.171	720.055	3812.91	725.031	424.225	0.954832	267.387	730.149	0.619246	0.221462	0.410597
M-CSF	21408.8	24547.2	6036.76	20219	13666.7	26084.1	32930.8	47062.2	18447.4	129235	18897.8	25422.3	13974.4	36413.4	19723	26586.3	18846.6	29530.8	24804.5	26505.8	19005.4	32898.4	20093.1	27189.7	1.29904	0.679117
M-CSF R	900	1.01516	461.081	375.988	830.074	1179.74	879.347	1439.82	888.118	10279.6	2188.01	1508.6	1253	1041.84	573.378	756.612	2295.95	3930.81	1963.5	1882.71	1037.66	1161.07	3226.89	933.823	1.04358	0.96816
MDC	5105.25	1508.27	2034.84	1387.02	4020.3	2459.93	1451.3	2765.21	1599.1	6795.39	2004.3	2452.06	1641.69	2645.15	3990.93	2033.76	2534.77	4729.53	2834.81	2706.19	3298.94	3033.24	2408.72	2887.85	0.966539	0.934338
MFG-E8	8407.25	11563.4	2559.86	7532.23	4196.6	7549.2	7706.51	12589.6	5441.41	74337.2	5272.24	9672.49	11841.5	20183.2	7920.5	12196.5	7877.58	12346.5	15335	18992.1	10005.2	16446.3	9665.08	22284	0.949934	0.954322
MFRP	23704.2	29359.3	9407.53	30786.8	26822.5	31488.7	26010.2	36949.8	20593.4	111917	18925.9	39346	23567.8	31834.2	23549.3	28046.3	16989.5	21071.1	35274.1	27886.6	25708.4	27998.5	19875.9	30616.2	1.29734	0.583334
MICA	3684	4939.24	1091.71	4062.95	2812.17	2751.33	3120.91	6430.33	2555.41	85065.4	5269.57	5312.84	7027.84	7899.33	3827.11	6737.06	6773.73	15932.3	6592.39	7292.24	7745.59	7311.21	7704.47	21821.9	1.19154	0.907155
MIF	18852	1402.69	447.783	2854.38	7014.28	2905.14	18150.4	5461.12	4355.12	14289.6	2929.88	3146.07	2381.36	6402.91	1581.44	19579.7	2308.42	2761.11	1152.79	1333.49	6017.59	4091.23	1988.72	10147.6	1.36926	0.686885
MIG	20395.5	15520.5	8962.31	27054.2	21013.1	16277.5	22244.8	45646.8	34189.8	12456.9	7788.35	24006.8	24529.3	60766.9	49395.8	27121.2	25734	27996.2	29313.8	24011.9	33251.3	29761.6	28079.1	24011	0.66556	0.169146
MIP-1a	41579	49012.8	12460.9	41348.6	25689.2	40229.4	51020.6	85616.9	46636.3	148221	23919.1	52533.9	31494.9	39818.5	21865.7	40083.2	37249.3	37938.7	29717.5	31569.2	53824.1	51184.7	40773.8	44066.3	1.34527	0.484005
MIP-1b	47531.5	1689.73	2067.83	1995.55	2221.97	1960.87	1737.52	4117	1755.2	14388.8	1811.85	2586.88	2454	4243.05	1664.32	9062.11	3808.23	2282.67	3853.37	3226.92	4988.52	2515.57	2285.69	2301.43	1.96469	0.644585
MIP-1d	450.5	3911.14	368.762	399.057	361.678	443.286	997.145	542.162	174.701	2813.4	817.348	385.931	941.531	382.828	187.502	42.048	1028.72	2199.95	1321.7	2005.18	3261.23	401.197	494.208	1865.17	0.825483	0.807455
MIP 2	17279	28412.5	10285.5	25157.3	12547.1	22007.6	21687.5	25006	23992.2	64605.7	12068	21279.6	22402.3	28559	20911.8	33597.7	15144.7	17697.5	23886.8	28020.8	24628.9	28439.9	17823.3	26842.6	0.987404	0.972693
MIP-3 alpha	3626.25	2623.16	621.935	3751.13	5056.35	4054.18	1401.16	5202.9	1800.59	3994.63	2605.66	2286.87	1667.18	2948.12	5601.13	2855.97	3649.85	2618.32	3061.71	2309.95	4555.74	4281.2	2027.26	2883.37	0.962689	0.915965
MIP-3 beta	1333	2298.57	1050.54	1202.74	2250.67	3213.42	7754.46	5378.73	2197.38	5640.58	2022.5	2501.43	1633.53	2069.19	1723.28	2125.2	1921.65	2671.73	1737.4	3245.35	3426.65	1905.45	1065.51	1719.18	1.45951	0.392701
MMP-1	1	1.01516	79.0205	1440.05	0.648749	259.414	75.6925	483.928	132.852	1599.78	940.387	446.218	363.97	168.562	308.073	133.996	388.322	919.313	125.101	261.538	383.365	1910.77	1625.89	130.971	0.812517	0.820494
MMP-2	47033.8	12897.8	3229.1	8711.63	12433	9126.25	7464.83	25788.1	5324.72	19595.5	5107.21	10221.2	7762.41	10068	5075.83	18708.1	10206.3	7116.95	13966.2	10273.7	9267.12	9692.97	7706.88	11013.8	1.38123	0.570886
MMP-3	2857	1365.39	2232.27	4061.89	8314.21	2315.6	3062.99	7286.91	1861.48	2472.26	2613.67	2864.81	4523.12	3015.94	6784.61	3239.73	5246.32	5847.09	3209.13	7767.57	5069.68	11218.7	3038.17	3392.08	0.662503	0.283927
MMP-7	38521	40912.6	3358.76	24757.2	18883	34777.7	25380.8	28014.6	23766	32818.7	23776.6	36235.7	34944.7	39566.2	22009.2	38030.7	21774.9	30111.3	42803.2	43463.3	28183.3	43274.5	27881.2	41818.9	0.800274	0.291242
MMP-8	68573	45806.9	13189.8	45691.3	44453.4	30812.2	16963.1	66504.4	65935.1	49533.9	13239.2	36476.9	36195.9	59038.8	58688	60450.1	44361	35499.2	63038.6	52167.6	45805.2	48787.9	39304.2	58811.2	0.825677	0.44731
MMP-9	53492	50422.3	14326.8	29984.4	42805.9	47986.7	53547.7	56821.8	57475.2	58292.8	35433.1	59117.9	53329.8	57319.8	35924.2	53806.6	34437.6	35872.9	51266	66765.3	40425.4	55871.7	34647.4	63962.9	0.95901	0.845864
MMP-10	37954.5	2798.53	1259.73	2858.09	4385.71	3225.15	1744.09	4800.68	1204.53	9093.07	2297.46	3105.72	1522.41	3512.29	1784.17	6163.58	4561.03	1896.94	3263.37	2331.23	4180.01	2669.71	1954.18	2401.9	2.06196	0.560838
MMP-11 /Stromelysin-3	49579.8	56487.4	15019.5	48062.3	29716.9	47254.9	43943.5	53783.5	41738.7	66956.2	32390.3	50925.8	51212.5	51550.1	40126.8	38862.5	25037.5	35070.8	54521.8	45624.9	56511	54370.2	31045.5	45958.9	1.01126	0.962872
MMP-12	1825	532.703	1555.09	444.398	818.559	262.789	534.958	1238.94	1421.74	3486.71	4319.47	1272.91	895.143	522.887	523.362	1033.98	2615.52	3763.78	1702.87	2581.37	1060.82	2329.3	4745.97	1472.1	0.761956	0.6467
MMP13	396.75	1.01516	241.665	488.679	500.834	245.913	443.933	702.192	410.514	170.913	850.353	319.948	863.793	713.564	357.848	792.074	1384.46	2388.22	216.32	1592.85	1279	563.201	858.801	606.552	0.41085	0.0898704
MMP-14	4408.75	1.01516	499.185	4353.3	1373.08	331.098	266.262	1375.94	1081.42	823.781	2975.75	1049.8	1263.19	1031.77	17994.8	3319.26	2727.76	6899.21	1427.26	4647.71	1546.11	2629.96	8457.43	2306.23	0.341735	0.231981
MMP-15	5489.5	298.71	2547.33	1907.25	2784.27	966.774	2103.08	5405.59	1978.17	1520.3	3662.05	11012.6	2423.67	2517.87	3248.18	4316.76	3324.04	5599.87	3227.86	4379.47	4124.16	4226.43	5035.72	3850.78	0.857391	0.756826
MMP-16 / MT3-MMP	11130.8	18291.1	3032.96	11689.6	10937.3	12027.2	21149.1	32936.9	8835.79	42790.5	12292.5	19945.9	11459.5	14569.3	8009.9	29032.9	11150.2	12443.5	8957.42	12432.5	11183.9	13573.2	5015.96	15494.9	1.33743	0.511423
MMP-19	3274.75	837.25	2301.82	2177.71	1395.95	2480.34	2880.94	2925.46	2998.48	1352.6	2043.86	2083.22	2895.45	2566.52	1971.67	8594.52	2359.86	3505.78	3321.04	3582.79	3864.2	4171.2	1927.68	2122.78	0.654356	0.223238
MMP-20	3891	1802.92	8357	3321.85	4260.17	5455.72	2805.25	6327.63	12678.3	4812.9	2987.4	5951.31	3062.4	4480.66	4842.18	5759.32	5046	3637.63	3677.93	4364.89	4589.16	2901.51	3331.61	3133.23	1.28314	0.470897
MMP24	3822	4920.72	1937.41	1769.64	1055.19	1239.05	857.929	5961.97	3580.59	5982.64	4302.97	4354.18	6639.66	3322.1	8436.61	5739.05	4726.89	3921.94	5770.44	5916.7	6807.47	5113.41	3912.87	5688.86	0.602829	0.0799896
MMP-25 / MT6-MMP	544.25	1.01516	595.339	194.093	833.48	462.091	406.938	1138.49	433.541	651.031	2036.58	867.039	631.851	546.967	727.294	556.25	3462	3864.09	789.699	961.71	602.499	1603.86	1459.82	809.355	0.509752	0.291917
MSP alpha Chain	1951	19530.6	1667.61	2638.81	5857.07	6032.74	30932.4	14390.8	3247.58	3758.7	4811.14	6677.13	4867.21	6092.57	5292.09	6424.99	12073.2	9166.03	2999.98	4975.09	3654.38	7117.08	16693.9	12340.3	1.10686	0.891883
Musk	8114.5	7345.42	3662.82	6818.7	8054.06	5614.52	9629.98	14599.8	14933.3	7377.97	4674.03	7860.32	7606.42	13121.8	13477.2	10893.2	7806.34	9441.3	12935.1	11375.5	9607.04	9710.99	7846.29	9804.06	0.798262	0.300535
NAP-2	1622	1.01516	479.749	567.429	1361.72	3594.99	1455.92	3084.59	1657.78	1198.69	2157.43	2448.74	702.962	795.879	490.984	2861.04	1645.57	2231.01	2440.77	2186.97	4324.91	1272.46	1720.17	1233.38	0.896099	0.820532
NCAM-1 / CD56	10291.2	10607.1	1259.98	3522.3	10666.1	19981.4	13797.2	20611.2	11205	23385	7366.08	11106.1	8781.68	11301.3	7507.32	12462.2	6823.3	11472.6	10698.1	13059.5	7483.02	9476.42	8555.4	8922.56	1.23386	0.538588
Neuritin	32220.2	4863.87	996.835	2231.54	3948.94	4092.28	5505.59	4687.37	3490.03	4752.48	1880.77	3222.03	3089.16	5278.75	2530.79	9738.18	3216.63	2743.2	6274.75	5094.89	3902.87	4017.97	2913.53	4136.57	1.35806	0.752059
NeuroD1	6109	7986.49	813.477	5497.44	2979.38	4469.5	5280.95	8863.06	3367.36	13430.4	2417.34	4329.74	5114.7	4715.57	2840.07	4416.31	2599.62	4918.11	7597.92	7317.21	5387.4	5810.42	4096.77	8277.46	1.03887	0.933869
Neuropilin-2	7472	1.01516	1029.82	3383.89	1879.91	778.402	2436.03	2084	561.301	3779.38	1159.04	975.271	849.009	1911.44	524.328	1712.06	2451.21	674.786	1191.06	5914.68	2118.77	1143.96	733.04	985.685	1.26373	0.758444
Neurturin	61433.2	43729.9	4815.39	27914.1	20215.7	30734.9	28313.6	31870.9	30649.3	43073.5	28132.3	35036.9	45361	47448.1	31880.8	46032.5	28855.1	60556.8	42603.4	48960.9	37028.4	46962.2	32270.5	48748.3	0.746882	0.179873
NGF R	7846.5	14434	6510.88	13869.1	15524.7	22000.8	16482.9	16941.3	8356.19	20850.2	15980.5	15183.8	22533.5	18243.8	11258.6	12221.8	7808.99	12994	14123	22976.8	11034	22693.3	10212.9	15520.8	0.957931	0.88265
Nidgen-1	45031.8	54637.8	5501.01	44201.2	41513.9	58849.9	60348.5	70972.9	40037	75968.7	40243.7	53459.5	67260.1	72723.6	42286	56006.5	31389.4	51361.2	66787.6	54582.9	49122.7	74894.3	45571.2	93402.3	0.837505	0.455014
NOV / CCN3	5755.25	3304.84	3814.98	5235.46	5926.16	2141.21	2344.03	8210.3	5319.85	1666.4	2932.55	1487.95	3260.7	9673.9	8831.67	3323.57	5188.95	5715.24	2919.67	8655.06	6873.83	9677.94	4713.37	4517.87	0.656276	0.191205
NrCAM	88016.8	164954	37763.1	120103	91793.8	142667	139179	178133	140788	131430	101350	146174	83689.2	130076	91951.9	113277	85089.7	72301.5	99648.9	122791	70886.9	151353	61061.1	76528.3	1.27937	0.247068
NRG1 Isoform GGF2	10247.2	12771.7	1859.16	9601.49	9987.33	16073	26103.9	29665.9	13697.3	28635.2	13630.9	19172.2	14587.1	15149.5	9895.79	13795.1	8710.81	12737.9	17355.1	18286.2	12142.1	15856	8638.12	15011.5	1.18056	0.626102
NRG2	5884	5392.26	4517.72	1808.61	1917.22	3065.23	6192.42	11391.3	9188.95	7782.05	2942.74	4241.68	3913.7	4045.74	2837.17	17499.8	5327.07	5791.47	5320.7	5539.55	4984.7	4479.26	4158.28	5944.92	0.92099	0.871141
NRG3	19252	21079	6707.03	32008.6	18731	13571.8	19192.5	49940.5	29508.7	22546.9	12589.3	25717.3	19866	76900.8	26144.9	41659	30900.6	32820.5	31412	33403.3	24936.9	23504	32738.7	29125	0.671386	0.226338
NT-3	11681.8	3770.8	531.662	2242.94	5235.57	5930.19	5748.73	18745.7	8805.45	9886.07	11678.5	6789.63	4804.51	44617.4	5251.01	14938.7	8058.88	7678.11	6582.29	9126.53	14726.4	4315.17	7859.46	8821.01	0.665648	0.550423
NT-4	338.25	536.256	426.302	942.622	551.761	985.74	1004.93	2026.22	1324.32	955.412	1050.32	944.89	803.386	318.941	1376.54	6335.83	2382.78	1557.17	738.226	1200.29	1964.33	12075.2	809.813	1345.93	0.358706	0.328848
Orexin A	464.5	8.62883	339.865	863.871	1039.94	658.821	1505.09	3549.56	1615.71	1155.96	720.519	379.997	706.276	488.732	6134.64	2301.5	826.684	1702.65	2837.57	1039.28	695.117	4344.29	958.702	394.305	0.548488	0.414284
Orexin B	27688.2	31768.6	9831.28	29071.7	23681.3	20125	33689	51483.5	28989.9	43685.2	18058.8	28933.7	22711.7	38905.7	25416.6	36833.1	20185.2	22127.1	32370.2	37456.4	22679.4	24652.3	20046.8	31717.8	1.03552	0.903638
OSM	13696	23940.7	5021	7799.24	41640	9500.26	12133.7	21150.9	10908.5	16800.5	6933.63	13209.9	14155.6	10332.2	7014.16	28588.9	9392.52	17748.7	9866.19	15738.4	15880.3	9680.72	10924.6	11970	1.13294	0.782223
Osteoactivin / GPNMB	2328.25	4595.36	2711.25	2719.42	4012.19	3823.54	4014.86	12109	3212.15	7603.55	2260.08	4034.71	2298.01	3047.63	1928.42	3316.98	2960.35	4833.17	2757.76	2393.55	4095.75	3049.88	3732.82	3833.75	1.39679	0.401363
Osteocrin	16174.5	25362.2	8014.32	26300.6	19106.3	40755.8	36521.5	41352.1	21910.2	49049.7	17386.1	32706.8	34375.3	33700.2	30679	23767.3	14948	25571	30043.4	34568.3	27604.4	33170.4	21043.6	29284.8	0.987851	0.969321
FN1	30431.8	31772.7	48117.9	39011.9	42555.8	37532.9	48294.8	37603.9	40391.3	33195	28154.7	33061.2	10892.4	13545.6	1302.44	32761	11760.6	12862.2	17456.9	14925.9	29158.5	14536.8	14230.1	10519.3	2.44697	1.17356e-05
Frizzled-4	34728.2	33046.4	12043.6	20311.6	21387.1	21879	12886	33800.9	12529.3	21857.8	10967.7	18097.9	28738.6	31658.3	28910.3	30761.9	25307.2	28459.2	33929.1	35816.8	25179.4	43990.7	29424.7	44345.6	0.655941	0.041798
PARC / CCL18	13877.5	13981	8859.25	11975.4	10217.3	6963.83	5656.49	19820.1	14864.6	7393.13	6019.45	9766.71	5451.65	21684.6	18748	9860.77	12367.1	13309.4	9428.99	16351.2	17488.9	16888.4	16839	16962.5	0.737794	0.218493
PD-ECGF	4464	74.614	1592.69	1243.31	2179.15	1794.04	2522.19	3329.71	3967.19	2673.96	6135.94	3076.53	3515.83	3715.25	1483.1	2134.57	3334.95	5597.18	2650.74	5331.29	4372.65	4029.3	4978.22	3508.49	0.74025	0.346409
GAMA	24669.8	20105.4	9510.34	24535.5	12214.6	10796.5	16746.3	31508.4	18103.6	13183.7	11130.8	32782.3	32559	47474.1	50785.6	34934.3	24245.9	25071.8	39019.1	33130.6	29092.8	26757.7	31845.8	25311.2	0.562897	0.00958213
GDF3	95858.8	109751	30652	83473.1	116759	97714.6	55075.9	170477	98859.2	139747	39143.9	164625	139056	184332	154654	165984	140798	152573	208164	159210	135783	105884	177398	159943	0.638151	0.0264262
PDGF-AA	14994.8	17519.1	2009.27	11753.2	14581.8	23122.2	17492.7	23162.9	15041.8	25426.5	14484.4	24083.2	19200.2	19324.9	16199.3	19973.6	14957.3	16458.9	20908.1	25016.2	17074.1	20050.1	14586.3	21524.5	0.904108	0.651498
PDGF-AB	2236.25	1.01516	686.123	1022.7	3059.5	2061.65	701.676	7583.04	1170.87	3461.67	6295.62	1683.05	1303.72	1284.12	1905.22	5406.21	2986.23	4238.89	1754.51	2039.86	3769.2	2009.22	3555.02	10402.4	0.737018	0.64164
PDGF-BB	17583.8	28356.4	3352.36	19681	14953.7	32327.4	22486.5	27657.5	20718.5	38732.2	20425.2	28159.4	29317.5	34081.5	19605	28886.8	19998.8	25912.9	35528.3	37489.4	21038.3	33141.7	23271.3	35472.9	0.798366	0.299541
PDGF-C	7439.25	9291.22	3777.9	9636.49	12506.3	14761.3	27422.1	33833.2	13812	36129.5	12977.1	20645.9	7770.31	11351.9	6145.51	24412.2	5712.12	9937.01	10680.5	13449.7	9069.95	15624.5	7138.47	10975.7	1.52896	0.312365
PDGF-D	953.75	846.387	565.163	1647.67	1484.66	2056.99	2482.52	6753.32	1643.83	5939.91	1191.56	1893.82	1894.28	519.447	1371.23	2091.76	893.093	2946.84	2975.71	2540.99	2294.94	2096.11	1532.41	2555.94	1.15801	0.792292
PECAM-1 /CD31	68.25	1.01516	335.518	222.729	518.513	396.996	309.098	738.983	390.586	507.455	1193.5	460.459	517.664	343.759	539.792	1189.76	1033.08	1454.8	563.28	511.013	763.627	165.47	666.867	61.4602	0.65848	0.400029
Pentraxin3 / TSG-14	1633	1410.31	907.841	1913.35	1375.67	2555.72	3706.01	6661.91	1512.08	4383.32	1054.69	2250.55	2130.3	2272.15	1454.35	2185.99	1150.16	3245.25	3503.15	3483.27	2427.18	2806.53	2004.3	3887.94	0.961176	0.933874
Persephin	4252	4865.9	3450.82	4304.51	7560.2	2635.93	5258.31	13415	3281.67	5507.34	2535.77	2295.41	5271.71	4596.88	9149.16	7369.05	5905.26	7873.67	2614.09	9239.12	7951.12	11837.1	2830.65	3680.8	0.757966	0.463074
GREM1	118558	131509	41874	111814	130953	137359	59586.5	135026	172056	141710	49953.6	198280	220945	209809	149528	293924	134427	143503	218231	202105	122927	192729	223096	241238	0.607313	0.0237179
PlGF	1115	1.01516	413.259	2203.69	355.19	417.73	465.35	1255.41	309.546	688.935	1209.76	618.297	623.694	920.212	353.499	563.342	2700.32	4545.69	2362.58	817.956	2182.51	681.757	6834.91	1198.71	0.380623	0.225357
PLUNC	4256.5	2046.3	2968	1846.53	6290.11	1904.94	2202.14	6278.42	2342.19	2965.48	2526.55	2932.7	3247.95	3397.78	4210.33	3347.63	3625.84	2936.22	3166.94	3342.53	4562.19	4055.88	2877.71	3010.62	0.92289	0.772872
Pref-1	24459.8	1.01516	1339.51	703.188	628.314	1699.85	322.727	4339.55	638.577	618.64	673.924	619.009	1802.27	2359.63	504.032	1458.26	2145.82	743.881	2201.16	959.364	2160.55	611.27	682.608	1077.8	2.15747	0.675567
Progranulin	12899.8	17860.7	1921.81	9870.62	5975.79	10350.2	11334.2	16385.4	8873.87	15943.6	5349.89	9639.26	10590.1	11061.2	6881.26	10352.2	6686.58	9423.55	13089	13334.4	11816.5	11187.3	9103.9	12173.1	1.00562	0.982
PRL	1369.5	64.2086	125.563	468.527	1928.41	386.549	154.062	1387.46	281.868	880.752	1110.02	931.836	717.236	898.343	951.281	346.263	1420.47	4183.9	749.954	1850.04	1511.5	1940.81	2424.46	1309.4	0.496554	0.187935
P-selectin	45020.5	23539.4	9572.99	16487	20197	16279.4	17606.6	22616.9	16981.4	10035.4	12163.4	19288.5	14875.6	15026.1	19316.8	22128.9	18624	19932.7	13699	13640	21855.6	16616.4	10584.8	10772.4	1.16601	0.626546
RAGE	44321.5	14844.4	2499.25	9663	8450.12	8119.14	4751.83	22857	7845.6	11740.6	5156.96	13187.9	11745.4	29398.4	12713.6	19228.9	14549.2	12142.8	15014.4	16333	19333.4	12547.3	14931.1	13131.9	0.803044	0.646728
RANK / TNFRSF11A	31200.8	1.01516	1609.05	1454.1	2120.76	1764.3	1299.43	2825.02	957.201	1829.27	1259.75	2654.76	1246.62	2705.35	1316.62	4835.78	3766.45	3539.54	3601.54	1876.17	2203.51	2023.08	2156.08	1764.23	1.57807	0.76062
RANTES	1	1.01516	234.76	252.692	53.8462	837.228	0.973536	1466	175.808	583.493	573.454	144.546	297.446	53.075	203.449	66.8716	1058.02	1735.62	487.372	0.670181	1986.77	431.702	513.16	341.205	0.602732	0.573014
RELM beta	821.25	1.01516	1380.17	2303.66	3611.1	552.58	980.838	6164.21	1175.3	1200.75	2103.31	1287.15	1066.68	1320.49	2127.52	1255.11	1976.53	2537.82	1073.95	1453.79	1404.8	2439.77	1542.05	3907.13	0.976283	0.970547
RELT / TNFRSF19L	85866	45376.7	9666.59	33236.5	30921	26771.5	13929.8	47494.9	22089.4	36430.2	9590.25	47719.9	28090.7	42204	28976.3	58799.1	23444.4	29949.7	43141.7	62398.1	37354.9	41028.6	34450.3	29620.3	0.890381	0.761804
ROBO4	32638.8	36171.8	15607.2	45629.8	26102.3	31703.8	33194.2	51138.4	27544.5	49712.2	17893.3	32987.6	35272.3	39660	23638.5	39935.3	26992.6	33200.3	39036.9	55791.4	36869.9	39926.2	33708.3	34210.3	0.913477	0.677843
S100 A8/A9	108802	118308	67122.7	110921	152666	92385.4	118612	94246.1	173176	183685	119805	47837.9	25744.8	64293.7	57479.6	54915.8	65448.2	94967	31738.2	262055	115642	60002	47578.9	171363	1.31995	0.491058
S100A10	348.25	1.01516	486.91	307.313	554.843	625.711	1475.39	5290.93	121.117	2025.91	333.686	242.334	284.957	579.156	443.867	585.126	256.751	2263.34	0.651567	449.357	1085.17	606.186	242.205	531.158	1.61211	0.679919
IL8	26.1358	21.4373	21.9224	22.9289	26.9849	25.3803	22.7786	29.2877	33.9564	25.7072	29.4536	31.346	34.54	54.1961	46.3471	40.5754	43.661	56.286	42.7218	55.6102	44.087	36.7197	40.995	34.529	0.598412	1.49176e-05
SCF	1120.75	1.01516	290.509	395.344	502.132	400.211	302.04	1085.9	267.919	398.797	1156.37	788.239	401.693	184.78	192.817	650.985	882.181	2592.81	119.237	784.95	637.828	381.322	1335.82	543.079	0.770512	0.699925
SCF R /CD117	45518.2	44522.7	9938.69	36674.2	34825.5	47928.7	46883.6	46328.2	45927.1	68811.5	48641	57580.1	58784.3	53567.2	43465.8	62357.8	35496	37834.3	55027	65844.1	46155.6	62918.5	39735.5	63073	0.854741	0.409847
SDF-1 / CXCL12	329	1465.89	225.809	440.686	145.644	1012.42	1455.44	1325.61	3203.07	1521.91	2403.27	262.272	722.333	1396.9	1466.67	374.126	717.717	1964.61	689.684	1148.86	1124.08	2406.49	518.139	966.489	1.02185	0.972643
sFRP-1	11492.7	13873.9	757.983	9398.65	10833.5	11714.8	10766.6	16052.2	8864.79	16704.2	7727.19	13800.7	14585.8	13160.4	8268.44	11332.7	7466.5	10429.1	15857.5	16850	11986.2	15007.4	10691.4	17140	0.863929	0.539024
sFRP-3	944.5	59.1329	1118.56	392.693	2075.83	903.287	747.919	2837.66	2282.4	323.218	1138.66	1383.28	874.752	1111.38	3052.46	908.592	1296.69	957.505	935.976	704.025	1609.85	882.355	724.849	549.736	1.04402	0.940982
sFRP-4	1276.5	432.964	305.086	865.462	1569.81	2543.03	1402.87	5358.87	1425.95	2007.77	1316.06	1929.66	1479.33	1843.62	973.027	1616.57	1338.16	2652.08	1458.04	1495.34	1458.74	1534.53	1031.14	1883.59	1.08899	0.864101
sgp130	25079	25587	4721.54	7352.19	22534.9	24906.9	22549.5	28144.3	21290	20838	16705.9	22370.9	26848.9	26690.8	16897.1	24256.7	21151	21255.6	22146.4	22198.1	25426.7	27073.8	20490.4	18363.7	0.887394	0.542473
SIGIRR	99659	80450.6	43302.7	70634.9	71059.8	119254	141079	147069	76320.1	136246	66048.7	106569	58477.9	85432.8	52980.1	77701	57613.3	60644.1	78971.1	82187.5	60026	88745.6	50326.2	79760.5	1.39001	0.143424
Siglec-5/CD170	4455.5	1166.16	2724.29	4396.78	5037.21	3313.23	2332.35	7653.01	2892.42	4042.87	3719.57	9886.1	2038.29	4038.37	4001.32	5186.85	4940.31	7274.63	3582.32	9720.14	4336.37	7598.24	12687	9416.26	0.689915	0.323133
Siglec-9	340181	214646	76065.8	285341	290351	399440	332419	302215	278933	367492	286383	303930	306910	338186	300779	395156	228685	294373	323352	369371	251891	148498	139054	232876	1.04454	0.850513
SLPI	1	7.1061	543.426	228.828	1225	803.797	1520.91	1721.06	405.864	1772.99	501.378	307.606	502.116	606.431	606.239	594.499	467.981	1340.86	349.729	644.882	943.374	575.218	344.034	333.154	1.23677	0.713042
Smad 1	63.25	1.01516	435.252	224.851	498.239	144.976	719.93	2997.46	172.487	2226.69	450.901	366.706	307.387	444.503	543.9	550.424	629.171	1649.88	352.986	632.819	1016.18	489.016	185.669	281.602	1.17198	0.861563
Smad4	845.5	1.01516	1810.06	741.105	1341.29	967.417	810.226	2348.54	719.617	968.047	855.449	1589.77	1227.51	1729.61	2237.21	4558.16	1996.64	2170.16	1467	1673.61	2104.93	1443.01	1407.94	1509.41	0.552516	0.111524
Smad 5	3352.5	4947.62	905.795	5032.62	6155.66	9600.56	9731.23	14576.7	6949.73	12009.2	5743.52	8064.44	7505.23	8225.89	4683.43	7545.34	3943.23	5614.13	10059.9	10142.7	6449.41	8145.96	5676.56	10839	0.980174	0.955678
Smad7	44924.5	25236.8	9755.33	92771.5	32307.5	47932.4	52112.2	65991.6	42170.9	70987.6	38162.7	56896.8	36598.7	31473.5	22411	33900.9	17174.7	30797.7	33363.3	39985.7	32094.8	46955.3	19984.7	26637.8	1.55973	0.148218
Smad 8	2884.25	6809.42	3431.38	2255.93	3355.98	3189.47	9427.97	7488.69	2508.03	3920.43	2615.85	2493.6	2290.36	3781.84	4318.34	3709.09	3684.3	2989.15	3227.37	6024.26	5885.34	3854.12	1997.07	3696.9	1.10829	0.782702
Prdx6	6230.75	7385.26	6238.02	5700.81	6285.24	4233.72	6492.76	11280.2	10188.7	4160.49	3689.72	5529.3	4199.17	8919.55	12093.1	6148.39	8899.75	8266.37	5350.18	7783.99	10126.5	7369.91	5259.29	7583.6	0.841469	0.458744
Soggy-1	13236.8	18321.5	5528.62	11756.4	10450.2	10685.3	10582.8	24126	12311.6	19599.4	8367.63	14646.2	11271.6	32055.3	12734.4	12927.5	9158.68	10733.8	11506.3	15471.8	13581.3	13261.9	9042.22	11543.5	0.977488	0.952732
Sonic Hedgehog (Shh N-terminal)	4917.5	1543.55	689.448	1674.71	1782.92	1918.12	1234.44	4644.71	2003.19	1006.41	2366.62	2070.64	1491.06	13224.5	1749.13	1576.3	1928.98	2284.26	1484.92	4234.54	2425.75	2838.19	918.709	5080.3	0.658881	0.563034
SPARC	4060.25	2677.98	413.515	1253.91	2478.38	4269.88	2496.88	8064.26	3266.62	1625.97	1069.25	5145.98	891.065	1888.59	1682.44	3684.78	2015.66	2909.76	2111.24	1161.59	3872.08	1678.51	1183.4	1427.05	1.5026	0.389739
Spinesin	10436.7	26207.5	5968.48	20655.8	19499.5	37346.3	31305.3	48570.4	28080.8	52352.6	20825.9	36037.1	19850.2	17153.3	18357	22690.5	12881.6	15417.4	18931	22841.1	23936.7	26066.9	13519.5	27326.6	1.41141	0.260608
TACI / TNFRSF13B	6855	7984.97	5318.67	8204.92	7850.68	7851.85	6765.1	15381	7063.32	9181.05	5435.07	10029.5	6853.25	7041.77	9081.75	7261.9	7589.5	10051.4	6178.97	10953.4	9889.43	10096.5	8552.67	7979.92	0.96445	0.865162
Tarc	584.75	1.01516	335.006	414.966	568.466	2922.5	331.002	3062.47	8837.34	1784.71	2378.51	2972.33	3266.3	4934.25	909.48	2533.27	2722.46	3147.15	9150.45	3092.38	2045.73	1844.9	13698.7	896.359	0.501499	0.385404
TCCR / WSX-1	7719	11675.3	2084.45	10172.4	6074.56	7609.31	7460.94	15463.3	5902.85	9936.38	6753.8	6526.41	6461.75	9282.23	5548.7	8112.99	6025.14	9495.34	10078.4	9217.84	8261.68	8457.95	7586.42	12900.6	0.960067	0.889085
TECK / CCL25	5825.5	2342.22	4901.83	5818.54	3395.07	2099.42	7287.16	12732.5	4496.83	5753.84	6060.22	4430.14	2899.78	5032.3	8132.64	3531.53	11457	6548.82	4969.18	9394.94	6991.99	7411.04	8237.23	6419.26	0.803982	0.488286
TFPI	1	1.01516	660.295	852.735	1032.48	1215.26	489.202	1331.48	548.016	978.614	1130.65	755.485	1265.49	1486.59	844.966	1108.45	959.034	1889.97	1527.6	1593.02	1828.74	1050.14	653.055	939.087	0.593962	0.0942134
TGF-alpha	49282.2	72777.3	11034.2	53753.9	36918.4	54344.4	55245.8	60692.5	52688.4	79538.8	49359.5	61805	60348.7	71128.4	48663.7	62820.3	44558.3	52706.1	67274.5	77063.8	56056.7	76247.7	45321.3	79631.4	0.859292	0.428057
TGFB1	26673.5	23736.4	11629.6	37605.5	38898.3	25497.8	26124.8	53474.7	41827.7	28365.3	10530.2	42762.6	39761	126215	58205.3	44186.7	36748.9	39424.8	39371.6	40593.2	52463.5	37532.9	39319.5	34165.1	0.624378	0.181936
TGF-beta 2	61502.5	24192.4	7761.66	31314.1	21852.1	25085.3	27817.6	30262	23667.6	35498	21291.3	35341.9	26225.5	44961.9	16449.6	37597	20453.7	19294.6	30745.8	28476.8	22255.9	30310	18650.4	23155	1.08478	0.793395
TGF-beta 3	962.5	1.01516	486.91	581.482	500.186	265.039	99.5441	1800.28	10.1853	686.867	3367.92	930.887	153.948	550.407	987.525	69.4046	648.034	1873.49	180.81	213.285	489.59	952.38	792.467	606.087	1.28938	0.76484
TGF-beta 5	12595.8	13900	8665.92	12073.5	9323.01	7496.48	11292.3	21784.4	18329	8509.12	6243.2	8860.27	9189.49	16001.6	21965.7	12953.6	13140.3	12973.2	11393.6	13685.1	19058	13016.2	9934.91	13752.2	0.832453	0.436009
TGF-beta RI / ALK-5	20269.7	34322.2	7637.12	28767.9	25985.2	33827	21787	50305.3	29444.7	27551.7	20158	38030.3	14720.7	18602.3	17586	34174.7	14084	17709.6	22742.8	16310.4	23076.9	23980.7	16413.7	15899.5	1.43682	0.164462
TGF-beta RII	1006.25	1.01516	5.37033	493.982	130.236	272.593	154.306	822.948	200.607	379.041	947.91	968.625	603.304	518.955	375.245	226.958	875.633	1700.75	1136.82	1316.74	724.717	562.045	734.165	482.083	0.581467	0.253506
Grb2	14842.8	3057.14	1455.87	2754.68	5712.24	4888.2	3205.13	8862.38	9113.67	3092.05	8729.22	4249.28	3900.96	9162.07	5160.89	4028	11108.2	14791.7	2950.46	5488.11	4308.92	4723.77	6981.55	25178.2	0.715489	0.561861
KLF4	37048	43853	35217.1	47808	41874.6	51361.1	43258.1	27461.3	49650	34284.8	38110.7	48685	17911.7	20592.1	25029.2	22104.3	20430	25312.6	25869.5	21324.3	12696.7	25784.3	15030.2	29182.3	1.90844	7.55123e-06
Thrombopoietin (TPO)	66306.5	40858.3	11194.6	34166.9	29325.7	33081.2	16201.3	84843.1	24377.3	41015.4	8315.94	43594.8	21201	43770.7	36081.7	47794.9	35818.5	33824.9	31368.7	41735.9	43065.8	48772.7	33681.1	36576.1	0.955012	0.906074
TPX	5659.75	1534.92	2727.36	2783.32	3309.59	1582.84	2263.47	5414.39	3358.51	2079.21	3768.83	3486.43	3214.31	2451.03	5451.08	3002.64	4206.69	6939.3	1869.67	6841.88	4737.16	6593.17	3977.76	3643.95	0.717355	0.244049
Thrombospondin-1	251796	249065	29805.6	215915	248069	455697	245474	400135	315059	135855	145528	338910	134468	192506	118570	276513	229599	112258	465184	140357	371746	239052	119886	81089.4	1.2217	0.615944
Thrombospondin-2	217525	80932.3	258098	310199	327444	406274	345237	232768	330900	361487	344831	329714	310195	378942	350409	347240	349700	323630	532775	577325	306438	306358	368086	388310	0.781029	0.174939
Thrombospondin-4	36462	13857.6	3907.04	13149	25703.3	37485.1	32842.7	49106.7	35788.6	55207.8	32379.2	44674.5	20501.6	29959.9	17093.3	25156.6	12178.1	15275.1	36847.3	41438	16265.3	26836	16903.1	21731.7	1.35825	0.351366
Thymopoietin	7887.25	6470.61	7529.71	8297.2	9866.01	4384	4150.19	13401.5	17156.8	4125.8	4817.69	6396.82	4297.04	13936.9	20160.5	7035.7	11261	11275.5	6008.1	9440.84	10616.5	9597.29	8360.1	10603.5	0.770709	0.427511
Tie-1	1218.25	657.314	497.139	313.677	578.198	196.73	202.982	930.613	482.918	925.318	2783.79	1527.58	707.041	587.511	1002.51	526.36	1578.23	3367.75	1418.79	3104.61	1097.58	1590.69	4134.35	1074.7	0.510869	0.230545
Tie-2	24505	30853.1	4142.57	22909.3	18543.5	31367	27659.4	36521.9	25003.3	42395.8	23384.9	36427.3	29443.4	40177.3	24154.9	41017.6	24197.7	33453.1	35190.2	41771.4	28963.1	41229.4	27237.2	40064.6	0.79556	0.244389
TIMP-1	9955	1.01516	979.701	1863.77	1184.45	924.824	1765.51	22665.4	1453.18	708.002	1015.38	921.155	551.053	1314.34	378.144	2222.47	1825.47	1296.96	1309	907.425	1118.82	671.819	393.182	1201.34	3.2932	0.454501
TIMP-2	40093.8	42198.8	4419.27	29213.1	32151	42947.1	39311.2	42822.2	35405.6	60610.9	34818.1	43490.8	43844.2	49635.9	30977.6	47160.7	125552	38338.4	43886.3	52052.6	39971.2	56321	33480.7	53772.2	0.727621	0.312242
TIMP-3	4349.5	5777.76	9025.73	9118.64	7927.23	4622.51	5187.25	13020.7	5601.5	5910.74	4322.14	3420.69	4598.06	6801.46	8742.02	5010.81	4934.38	7825.17	3163.68	9430.46	6410.74	11441	4945.29	5364.69	0.995126	0.981971
TIMP-4	34418.5	42908.9	5434.26	30227.8	31607.2	40814.1	44891.7	49694.7	43528.2	57526.6	38124.4	53459.3	51000.7	57913.2	38454.8	55023.7	31009.8	37889.1	52499.7	56609.5	42372.1	52529.3	36250.6	59151.5	0.828163	0.324819
TL1A / TNFSF15	8972.75	11919.5	445.226	7237.38	5319.9	10546.1	10536.1	13796.9	9705.31	16741.4	7463.4	12612.3	10621.4	10091.9	6613.3	8702.93	5019.81	8295.84	14019.6	13074.9	9876.06	10522.4	8224.06	14160.9	0.967063	0.918629
TLR1	21489	54857	13621.7	38193	37615.9	50052.5	52648.6	51319.2	45398.3	57698.7	42771	51379.9	44960.8	30354.7	36455.1	36150.9	24226.5	29982.5	35810.9	47071.2	30085.3	52903.9	15259.3	49548.5	1.19462	0.434197
TLR2	4445.25	4816.16	1172.01	5102.62	4433.88	6143.32	12931.5	16007.3	6390.2	11496.2	5867.05	7115.75	5067.8	6168.25	4351.2	4919.37	3194.34	5416.67	6321.83	6619.55	5642.34	6225.02	4025.3	5955.91	1.34446	0.409167
TLR3	5701	5069.69	3996.03	6061.42	6534.04	8117.05	16319.6	17622.3	8959.56	17201.3	6885.82	15298.2	4186.93	7503.97	4830.58	10454	4195.15	8092.2	3354.27	11304.4	7423.82	13903.9	2814.59	7127.68	1.38237	0.401194
TLR4	18649.5	3143.94	2539.65	3275.18	3081.23	2015.68	3426.36	6184.75	1309.04	2795.48	1308.05	2425.24	2660.96	2978.34	4577.36	1829.34	5572.59	2605.96	3289.76	3390.78	2951.86	4724.92	1655.93	3238.5	1.27049	0.752015
TMEFF1 / Tomoregulin-1	323717	345806	123617	320066	188120	318125	232420	331407	287349	304027	183282	282978	269042	320492	262123	315581	273530	221689	323297	352260	308741	336603	297533	310975	0.902292	0.478825
TMEFF2	41494	39388.1	2537.61	31836.5	14889.6	32002.4	29012.6	49807.8	16832.2	23641.3	13488.9	37517.9	20055.8	28622.9	15036.6	42539.2	16716.2	16560.5	42359	32509.5	32054.7	32860.2	18255.2	24971	1.03072	0.939451
TNF-alpha	26377.2	26430.6	14768.1	42820.2	24109.3	17601.2	26487.7	50617	38898.5	24812.5	8135.87	37643.7	28389.7	94257	54215.5	34149.3	31928	36291.2	36675.4	36964.5	39642.7	31504.8	40655.6	31783.4	0.682238	0.221607
TNF-beta	37725.8	32401	15599.3	50692.9	34514.8	32881.6	29684.6	51779.2	40954.4	37654.3	13602.7	49494.8	40711.4	116001	70942.6	44491.6	37608.4	49992.5	47104.9	64125.3	45101.7	49421.6	41419.2	40952.5	0.659058	0.148485
TNF RI / TNFRSF1A	381	1.01516	495.093	312.086	622.637	548.08	1015.16	2695.01	2843.48	606.924	2798.84	1192.92	320.131	3519.66	2651.12	2334.17	1996.33	4219.39	878.964	988.015	812.084	479.31	3677.73	642.158	0.600036	0.401512
TNF RII / TNFRSF1B	252482	179094	57023.7	335502	187749	284951	295129	323252	249614	295258	201010	227453	191532	299620	225312	231640	195267	166809	198923	198003	254864	246681	177747	219169	1.10859	0.6215
TRADD	56048.5	55614.1	24514.5	46861.2	20953	23044.4	16556.4	35280.9	23280.2	28228.6	9760.61	21981.2	31945.3	39260.3	43006	47442.1	36258.9	37071.7	34099.6	48042.1	48208.3	42709	38390	42635.4	0.740435	0.181028
LCN2	900.535	881.871	841	821	763.808	900.531	656.107	902.666	863.912	730.65	727.039	660.861	362.637	454.779	390.492	598.151	551.248	402.108	374.066	321	591.805	494.611	397.091	555.139	1.75674	1.78828e-06
TRAIL R1 / DR4 / TNFRSF10A	3710.75	3398.24	4116.48	4539.43	4558.76	1993.5	4026.79	7193.91	3018.63	3414.58	3978.26	2895.91	2894.43	3902.49	7800.89	3484.42	5453.03	5487.99	3382.45	4613.19	6299.02	6288.57	5037.16	4480.87	0.792315	0.283253
TRAIL R2 / DR5 / TNFRSF10B	58899.8	21719.8	8244.48	20528.2	14413.3	12431.9	5574.23	25114.8	16993.1	20889.7	5923.35	19964	22911.3	31682.1	28493	19608.3	15985.9	18724.1	22069.1	31706.4	25527.7	26957.8	24120.1	20833	0.799313	0.542448
TRAIL R3 / TNFRSF10C	1111.75	1.01516	616.309	354.511	278.313	774.384	293.034	630.415	295.596	480.348	575.638	226.907	164.144	660.98	298.166	374.38	678.744	1521.36	444.857	500.625	682.943	473.301	993.716	618.627	0.760704	0.543116
TRAIL R4 / TNFRSF10D	2099.75	3949.97	516.83	218.752	143.698	404.068	126.56	1045.73	9811.59	69.1462	471.286	1966.68	432.788	1054.62	289.709	1078.05	1348.29	3505.78	746.37	469.63	1516.03	745.079	904.897	583.64	1.64294	0.677199
TRANCE	70406.8	43184.8	6054.15	25875.8	15953.2	30801.3	24330.1	33876.3	32124.4	45654.9	19001.9	38691.8	34449	50924.7	27651.4	45883	23584.9	27633.3	35642	41145.8	40737.4	39331.1	23863.5	41670.8	0.892347	0.71118
TREM-1	3666	533.972	864.367	1549.29	3116.59	706.557	996.414	4585.13	1464.92	1608.51	3245.37	2576.67	1475.25	1791.53	1958.38	2307.58	3090.67	4615.74	1017.58	21144.6	2972.87	5180.89	3756.43	1936.69	0.48614	0.449016
TROY / TNFRSF19	395.25	5054.46	1166.9	1053.19	3794.86	2267.38	6460.39	5262.04	812.171	3457.08	1107.84	1364.52	1418.92	1076.49	2104.32	1919.77	1772.47	3042.24	1262.25	3979.03	2768.53	2514.87	704.13	1434.79	1.34162	0.571127
TSG-6	14557	4143.36	5235.56	10832.1	16444.5	2629.82	4738.44	11531	5151.13	3572.63	4201.04	5820.3	4191.27	5302.59	10744.6	7168.43	8775.82	6197.64	5946.2	6530.41	13246.1	5340.35	6954.89	9253.71	0.99113	0.980804
TSLP R	244	1.01516	411.981	381.291	591.984	928.2	734.29	6533.48	82.3685	1910.59	862.729	232.128	400.164	271.026	374.278	901.753	418.876	2895.81	758.098	896.032	905.897	1009	362.987	511.033	1.33067	0.802496
TWEAK / TNFSF12	10789.8	12193	3067.22	10857.5	13022.2	15054.7	25523.2	38465.7	11428.8	28970.9	12999.4	29919.6	8703.68	18202.5	20914.2	13073.1	8081.95	9594.39	38907.4	15058	3601.63	14230.9	5622.76	11931.5	1.26423	0.632916
TWEAK R / TNFRSF12	11953.8	15865.9	1302.69	12989.9	4650.72	11829.2	9835.88	16194	4803.72	11578	5255.01	7840.14	8926.2	10018.4	7058.13	8521.82	6278.31	8081.27	15599.7	12442.2	10253.5	10256.2	5239.05	13200.2	0.984673	0.967598
UBA52	67105.8	29448.2	9112.42	23497.9	11374	7304.57	4275.77	17757.5	12121.2	30402	5454	20054.6	38489.4	37012.4	33832	38559.6	27986.7	36003.1	38603.7	44138.5	27871.5	31214.3	36528	28611.3	0.568002	0.107588
uPA	34861.8	18004.1	7537.13	34068.3	35362.8	41744.9	40742.7	56401.8	45758.8	53022.5	27101.8	53762.6	23241.3	39822.5	21242.8	48035.1	34374.2	27531.5	29259.4	32543.8	55749.8	20801.2	15470	27911.1	1.19253	0.54353
uPAR	2010.25	1.01516	389.988	482.05	170.945	102.062	178.644	532.23	129.531	407.526	4361.94	650.102	262.018	391.182	803.889	755.598	1933.03	2055.74	1946.88	1502.55	903.987	609.884	827.16	681.79	0.742978	0.730183
Vasorin	5787.25	6662.73	7469.87	9576.03	6603.13	3390.54	4636.47	12394.6	5273.57	4699.18	6652.85	5677.89	3674.37	5775.59	11362	5165.58	6806.62	8453.21	4510.96	10683.7	13433	12478.2	9270.29	7016.21	0.799191	0.430434
VCAM-1 (CD106)	254.75	1.01516	17.1339	724.4	1079.03	381.566	244.358	561.347	0.885682	338.61	443.377	105.383	195.494	398.308	282.702	718.616	556.371	1910.26	351.683	580.88	373.817	519.753	519.585	322.937	0.616881	0.452437
CDH5	6752.5	4932.9	6309.37	7943.75	6611.89	2962.04	2982.19	9841.97	9878.68	2912.64	6686.09	4839.57	4765.77	7541.81	14004.6	4224.31	7572.51	8460.34	5142	15007	19969.8	11371.7	10824.7	7789.81	0.622703	0.170203
VEGF	34427.8	17068.1	3205.32	11471.4	17810.6	23863	19512.6	21363.3	21689.3	27664	14633.4	25269.5	27990.3	25111.1	17670.1	25909.7	12910.5	20130.8	27876	28946.6	19844	25542.8	19227.4	29141.3	0.84901	0.477602
VEGF R2 (KDR)	8362.25	11514.7	1530.29	7535.14	7114.51	10522.2	10359.9	9382.65	9811.81	14300.4	9463.33	15033.7	13982.8	13508.8	8701.91	11397.8	8957.12	11280.9	16684.4	14569.4	11156.5	13970.9	10687.1	15945.4	0.761924	0.169284
VEGF R3	3159	4871.99	619.378	2851.47	3416.48	3118.59	1790.58	27947.7	2689.82	2477.09	1978.57	2471.05	3718.21	3513.02	1973.36	9223.72	3173.45	4618.28	3933.18	10143.5	4382.68	4027.22	2999.62	7713.18	0.965875	0.972059
MTDH	1690.75	1735.07	18.4391	2387.65	1213.49	1738.6	1056.13	2443.1	1972.42	1976.6	1727.87	2060.63	2656.56	7153.53	2667.98	3228.04	2375.53	5080.24	2962.79	4993.61	3920.2	5388.07	2002.73	1832.43	0.452327	0.0197867
VEGF-C	3785	4744.84	5906.59	4517.16	4826.21	3458.21	3192.47	11925.3	4744.16	3834.51	4428.68	4727.54	2331.65	4532.75	3958.56	6150.16	4741.55	6586.53	2999.49	3225.08	5374.27	4263.41	3830.63	5237.74	1.12885	0.688837
VEGF-D	5166.75	4461.11	2028.45	5181.64	3123.89	4591.82	3108.26	8857.19	2392.67	5453.82	2391.37	5171.86	3431.98	3065.57	2625.51	4397.82	5714.61	7518.84	5365.49	4024.94	6273.72	8150.11	4731.51	5094.69	0.859823	0.616192
VEGI / TNFSF15	1	1.01516	339.609	168.108	348.865	208.302	0.973536	83.7394	33.4345	513.198	238.798	44.1471	236.785	34.1547	42.5262	560.809	281.693	651.649	187.326	530.113	293.849	126.183	39.1897	73.0711	0.648009	0.539512
WIF1	3805.75	3590.35	4558.64	3047.41	5598.38	1841.29	2511.48	12244.9	1927.24	5727.88	5898.84	4310.99	3193.66	20915.7	9328.21	5416.6	6530.85	7153.56	7795.51	8250.94	8123.95	10739.9	11269.6	6800.56	0.521832	0.116443
WISP-1 / CCN4	741.75	237.547	192.309	453.943	513.647	1117.21	1426.23	5879.59	205.478	2647.08	345.577	240.673	372.891	560.727	1443.23	982.05	381.151	2536.71	604.98	1678.64	1078.24	835.21	313.357	699.284	1.21892	0.833743
XEDAR	283	1362.09	351.884	76.0992	653.615	164.745	666.629	528.845	142.595	1906.46	639.706	372.402	1221.39	702.507	685.251	1052.72	9533.6	3569.01	556.601	513.694	507.016	1431.46	1133.93	752.849	0.330012	0.366344
11b-HSD1	3165.25	3660.65	4517.42	2871.54	7963.52	3517.36	5813.67	8880.81	3965.35	2814.23	3963.18	3532.73	1848.2	2777.69	6683.28	2474.74	4787.04	4575.3	2429.29	5733.09	5512.27	6135.99	2210.72	4255.18	1.10608	0.765747
2B4	1176.25	0.974485	536.22	730.755	1316.29	1788.2	1063.17	4048.71	2959.53	1098.42	1212.14	1658.91	453.498	491.262	386.796	732.374	432.532	2998.88	783.85	673.984	696.561	999.256	392.831	567.439	1.83048	0.302969
4-1BB	1719.25	21.9259	1332.22	939.542	1975.04	2448.88	1761.95	4421.94	1607.16	1892.46	1928.38	1998.98	997.395	1042.06	688.773	1113.1	220.339	3137.98	1232.43	855.609	1045.14	1218.41	569.96	1266.23	1.6469	0.239806
ABL1	6006.5	7189.51	6087.42	6705.5	5474.82	6038.67	4231.56	8261.4	9547.86	6517.54	5087.32	6568.09	5284.9	9038.35	7202.42	8767.34	9788.32	9865.81	6420.13	5791.01	7448.84	7432.38	7446.98	10086	0.821764	0.179527
ACE	1221.75	0.974485	1535.65	273.497	1519.14	695.682	131.625	837.484	770.77	326.942	1579.78	1775.84	244.229	693.1	249.25	395.932	1638.36	2955.53	453.561	587.912	569.019	1073.18	1830.38	429.597	0.95945	0.95329
ACE-2	84224	82369.1	31403.8	64656.8	71864.4	77202.1	70054.1	80910.2	87406.2	60064.5	63384.4	51790.9	50779	77683.3	51865.9	89470.9	71831.7	63873.4	64796.3	76881.3	61730.1	70170.4	59004.5	80247.1	1.00855	0.963024
ACK1	12210.2	12827.6	8705.32	13578	18299.4	12392	13836	26979.9	29057.3	12001	7744.58	16392.3	10354	23247.9	24279.8	17817.6	12892.1	16216.1	14734.3	15409.7	17836.3	11579.1	19697.1	16894.9	0.915728	0.756016
ACPP	390.5	0.974485	870.204	196.81	226.962	343.885	1.04258	69.5918	133.802	176.903	1023.18	758.101	14.484	0.919536	6.2521	0.881317	1288.09	2127.28	361.619	0.583536	230.876	622.687	1633.97	186.674	0.647474	0.675999
ACTH	5868	5981.88	3765.14	5337.12	7895.14	7558.46	5792.56	9489.5	8079.89	11672.6	6292.75	7522.47	7702.47	12873	8683.96	7919.96	13121.4	8044.15	11803	9421.92	6156.18	8249.01	7447.29	9086.91	0.771478	0.169101
OLR-1(LOX-1)	17.5567	22.0333	14.1537	19.1541	23.5422	28.3923	17.0218	22.3838	23.6469	21.579	24.7578	22.8927	9.34715	12.1367	5.59354	7.84813	13.0785	15.278	13.0476	14.0749	4.79302	7.1364	9.47054	9.95955	2.11158	8.45694e-06
Neurokinin-A	10431	5146.99	5929.49	8492.17	4301.96	6314.69	7942.87	11302.9	3484.74	7324.25	5269.11	7320.29	4630.37	31032.7	5366.8	17581.4	5515.26	25879	10225.8	9701.87	7240.66	7388.61	5673.07	12989.8	0.581325	0.255959
ADAMTS-1	37063.8	13477.4	4099.72	17743	14410.3	22017.9	12397.5	33063.2	16458.6	21059.9	12512.5	20134.9	8129.99	24486.3	6139.77	19772.3	17067	21689	15667.6	24891.2	14004.4	28759.8	14694.6	33646.4	0.980302	0.960942
OPG/TNFRSF11B	77.8775	135.578	90	103	97.6567	85.1133	162.282	184.18	137	116.653	142.391	164.621	23.3089	33.082	23.8154	24	42.5818	20.6942	28.6876	49.4259	39	38.9869	33.5526	22.4177	3.94241	2.23122e-06
ADAMTS-4	115652	117339	38659.9	96083.7	106208	140175	124256	115044	96059.7	81679.4	103827	55497.3	90155.4	124652	139535	128598	124547	101569	117291	114261	119024	134933	138031	151285	0.802275	0.149246
ADAMTS-5	17432.5	0.974485	879.127	239.533	404.953	354.232	182.972	428.99	307.078	1.01377	223.454	448.463	202.775	1320.91	177.768	744.493	18194.3	407.441	1233.02	31.9486	833.785	789.23	252.579	1267.62	0.821157	0.933058
ADAMTS-10	6313.25	2597.73	1965.84	4727.38	11312.8	7591.33	12039.2	8346.96	8801.19	9041.33	6684.42	5807.97	5779.1	3809.18	4067.2	2760.28	5055.44	7379.85	6928.45	9423.08	3256.62	7520.65	5132.27	7018.97	1.25096	0.452975
ADAMTS-13	2413	0.974485	1461.59	743.268	1713.66	1663.58	1190.1	1488.36	1232.92	1357.69	1535.31	1628.94	754.664	1228.27	464.739	640.717	1048.07	1823.96	1198.61	1970.02	719.255	867.935	641.861	2296.03	1.20325	0.613468
ADAMTS-15	29534.3	2334.38	1781.45	1972.75	3144.56	3917.85	2678.9	4103.05	3243.03	4790.58	4213.01	3349.96	2319.43	3211.94	1180.6	2048.4	4455.65	3978.79	4185.7	1833.91	1978.48	3077.78	1038.4	2276.25	2.05994	0.485123
ADAMTS-17	10334.5	8387.15	7772.66	8591.73	8977.95	5204.83	4569.61	14586.6	14487.5	5349.17	7915.76	6795.58	3562.05	8085.48	11179.4	9728.42	9381.31	10005.5	6190.13	12720.5	8279.9	9037.08	9424.56	11461.6	0.944223	0.821969
ADAMTS-18	6377.75	0.974485	3729.89	7278.59	7965.64	8055.57	2907.49	4919.09	2048.04	3482.56	3831.8	2777.43	5094.61	7529.62	6394.85	11688	8434.25	3678.31	5246.26	3857.03	4062.41	4037.46	2210.72	4558.98	0.799114	0.561014
ADAMTS-19	12279.8	10827.3	5990.02	13599.6	13678.9	11074.8	15015.2	24270.4	21867.1	11736.2	7949.62	15110.2	11297.2	25241	18992.4	18124.5	14478.3	19025.1	18784.3	18594.7	16898.7	14020.6	19915.6	17691.8	0.7669	0.178962
Adipsin	3888.25	2555.1	1595.72	1802.22	4661.89	5894.88	2617.13	4122.12	3408.61	3170.07	4447.23	5196.76	2193.82	2886.65	1564.27	4151.44	3343.51	4496.7	4655.22	4581.92	2067.9	3196.05	3400.32	2481.31	1.11125	0.699564
Afamin	490	0.974485	504.546	668.369	371.447	617.318	456.649	428.99	547.511	196.672	393.541	365.541	214.762	374.711	438.897	11.4571	339.672	819.743	687.955	0.583536	878.417	265.106	331.114	302.263	1.08079	0.876026
AFP	7351.75	3795.86	7198.37	7219.42	9915.51	5489.37	5419.05	13742.5	15943.4	4067.76	6231.74	7707.1	3127.54	10062.5	13730.6	5012.49	6787.88	8903.06	4632.82	6906.44	8203.8	6750.12	6874.55	10274.5	1.03085	0.937876
ALBUMIN	181420	203894	41441.2	151303	165175	170947	186821	137302	182303	161360	190000	110468	212985	227216	186699	196164	222287	183330	192294	162327	140077	31554	133233	87218.1	0.952947	0.853543
IL-36RN	13641.2	30133.5	12563.1	35232.1	19572.5	7446.17	8498.56	34352.1	50999.8	10204.6	37657.6	18103.6	9825.62	59272.6	26922.2	13916	33002	42716.4	12174.7	10973	32920.4	13822.6	23785.6	65290.3	0.807858	0.677367
Aldolase A	23959	18810.5	6427.2	25084.7	36410.4	24986.4	21990.3	32607.1	30093.6	28802.5	22546.1	34834.4	28057.7	43129.5	24044.5	34550.9	26169	32106.6	32108.8	40423.9	25449.6	33589.9	24263.9	44238.9	0.789812	0.200018
Aldolase B	790.5	0.974485	2178.04	633.512	1682.58	1070.91	868.988	1159.23	1773.77	1245.67	827.341	812.606	478.969	946.202	1140.59	1714.82	1642.29	2013.3	917.517	1142.27	1581.94	1630.93	1132.82	1260.05	0.83607	0.580877
Aldolase C	19810.8	16289.2	5848.75	22522.6	30989.9	20389.3	21158.1	36441.8	27750.5	23971.7	20049.4	31266	21852.5	41049	23593.8	29742	21136.5	29632.3	26657.3	31415.1	25301.9	30420.1	20539.9	37128	0.81688	0.30853
ALK	2923	1712.41	1816.25	2075.72	3280.1	3716.39	1987.93	3268.91	2313.59	2484.76	3033.79	2882.71	3060.61	3228.49	3293.81	3549.28	3541.99	6018.29	4729.16	4359.6	2065.17	7902.88	2733.77	2786.97	0.66629	0.138017
Alpha Lactalbumin	18265.2	16569.2	9618.2	26447.5	19746.1	15083.6	20282.8	42034.1	29084.5	18811.1	13587	21430.9	14305.2	34800.3	24024.3	26544.6	23297.4	26174.6	20743.9	24297	24857	21072.4	30246	28448.6	0.839862	0.434445
Alpha 1 AG	13813.5	15142.5	4061.05	8720.62	8039.93	12670	12018.8	15166.2	9007.53	9085.94	7758.62	7992.51	12594.8	24175.7	12969.4	14175.5	16402	18345.9	19629.2	16797.4	5534.51	10910.8	5507.05	12631.5	0.727733	0.225654
A1BG	20948.2	22856.8	7894.89	28688.2	27429.2	19876.5	26893	51669.3	35714.6	25077.7	17880.7	30407.1	19231.2	32090.7	31516.4	33710.8	22298.4	26070.7	26154	27375.4	29431.5	24273.5	30575.9	35267.3	0.932959	0.774175
Alpha 1 Microglobulin	14292.5	33883.6	4523.07	12968.4	22242.5	26657.6	16759.4	39993.3	27032.1	22538.4	15667	20055.4	17387.2	23784	11758.9	18937.7	26827.3	22957.5	25572.9	27473.3	14019.9	26967.6	15877.9	26154.9	0.995709	0.98137
A2M	3494	3438.96	2670.99	3426.75	7236.54	4893.66	4255.28	6590.48	2766.01	2111.69	3814.32	4445.81	2133.14	3501.36	4546.73	3038.56	3606.07	4777.2	3280.19	3761.18	3363.13	4228.94	1981.44	2810.77	1.19781	0.45401
TPM1	604	0.974485	2541.32	395.587	429.362	424.53	557.779	1051.5	1321.1	1126.81	472.811	713.379	219.757	284.826	347.617	2226.43	683.825	1216.78	490.455	465.516	678.103	385.121	470.75	599.273	1.19467	0.787798
ALPP	8832	15490.2	20306.9	17211.4	14626.2	8700.89	12454.4	18611.7	16237.7	10085.5	7101.99	12887.6	11212.3	38586.7	13705.2	13084.9	9758.18	21014.6	15879.6	12779	15769.6	12001.5	13296.2	14736.6	0.84737	0.614089
pro-MMP13	20217	38.4922	638.081	788.136	1742.16	1076.24	533.278	1359.9	1592.04	1062.69	709.528	1891.06	858.049	2508.03	508.296	2407.54	2338.06	1227.99	1817.03	129.399	397.905	387.44	422.147	395.6	2.36228	0.626148
AMICA	511.5	524.76	405.808	486.932	481.82	434.116	157.168	1787.46	570.324	333.278	430.679	711.205	9.48949	277.47	207.153	40.5406	85.6648	1695.67	20.4966	0.583536	187	250.031	81.9299	208.772	2.23018	0.302857
AMPKa1	4721.75	1163.54	1495.05	462.621	3989.95	1622.19	784.018	3587.79	869.199	1106.28	939.38	2145.11	1763.05	1709.88	2790.52	2670.17	1688.32	1785.47	1255.42	2173.52	1808.27	4106.02	1097.34	2232.98	0.91252	0.842404
IAPP	109.5	0.974485	458.895	0.715024	249.855	230.829	355.258	1091.3	171.738	568.98	541.938	686.67	113.125	1010.34	579.153	2345.85	863.028	718.592	110.389	916.443	875.089	376.714	430.479	1284.46	0.464133	0.202498
ANGPTL3	2951.5	1298.99	3934.95	2387.29	7044.91	2780.75	1464.56	6027.79	3228.67	1450.96	3300.16	3436.92	1224.64	6130.78	5095.25	2521.01	4577.84	5129.67	1377.37	3353.73	3608.08	4310.98	2621.6	4606.73	0.88217	0.741815
ANGPTL4	4176.75	3523.98	2636.19	3571.01	12218.3	7079.61	7940	9239.5	3899.73	8606.93	6098.48	5006.07	2738.97	2928.03	3836.5	3394.83	4015.52	7631.44	5899.81	8436.32	4442.92	7266.13	2567.29	5433.32	1.26293	0.483104
Annexin A7	1372.25	0.974485	485.81	814.592	1549.46	1830.81	1271.94	3339.45	1294.44	1672.98	1427.95	1605.8	555.135	1036.32	355.536	616.481	818.363	3044.53	973.297	1171.59	830.003	1247.98	515.958	1214.62	1.34626	0.530016
APC	8096.5	3633.12	7163.87	5581.3	10680.5	8817.29	9251.57	10733.8	15687.1	7140.25	5780.31	9180.29	3919.91	5918.13	11667.7	4559.71	9291.44	11654.1	5744.91	7343.21	8834.1	11383.5	6922.84	12221.6	1.02297	0.943486
APCS	1120.75	0.974485	2296.7	355.01	1245.03	675.444	1157.52	1306.51	1324.18	884.01	730.594	1170.85	804.609	1209.42	846.117	1984.73	986.706	1442.05	1138.44	685.217	1554.4	1181.74	991.953	2300.35	0.81104	0.548684
Apelin	1779.75	0.974485	2965.12	850.879	1590.85	1658.41	1634.76	1756.95	2469.18	1735.07	956.857	1491.82	1096.04	1858.15	1036.6	6248.98	1623.69	2587.79	1771.49	1241.62	1877.87	1288.57	1207.35	1807.09	0.798919	0.657516
Apex1	34829.5	21966.1	5603.69	10227.7	11693.1	12867.1	18176.8	16818.8	22826	32684	14503.1	18028.3	7872.03	12455.3	17221.4	38694	27630.2	28816.1	16773.4	21834.2	14648.5	13173.5	20065.3	17624.3	0.929969	0.839907
APN	2152.5	2081.01	2617.16	2021.37	6208.92	2760.51	5637.73	6322.12	2355.12	2719.44	5727.1	2632.86	3008.17	2486.2	5430.57	3079.54	3260.28	6649.51	2450.66	6158.35	3991.46	7495.58	2234.79	3208.07	0.874279	0.711711
ApoA1	17486	20487.6	2137.44	4659.81	17733.3	24119.4	19274.1	17655.3	13459.1	8878.62	8759.02	9168.02	11538.5	28751.8	21695.6	22707.6	20374.9	22530.6	22710.8	21977.3	7169.25	9015.34	8236.19	9584.34	0.794105	0.504367
ApoA2	17596.5	20514.4	14146.5	4999.09	17515.3	18573.7	21638.2	14151.7	15909.9	11912.3	10736.2	9455.61	13403.4	24269.1	25904.5	16025	21519.4	24670.9	22574	18329.4	7586.52	16928.4	22192.8	10780.7	0.790196	0.300366
ApoA4	24028	26425.6	7511.09	32869.3	29146.8	22036.9	23177.8	51268.6	38342.2	30334.9	17470.9	34748.3	22569.2	37449	32223.7	33181.6	22851.7	29926.7	30843.3	29675.7	33973.8	27900.9	34699.2	34776	0.91161	0.678882
ApoB	20464.5	23463.7	10887.1	20853.5	33434.3	35002.7	42168.1	37462.8	46778.1	49199.1	27935.2	30174.8	18480.5	23825.4	17283.3	20367.7	17741.8	19124.5	22045.3	24411.3	17932.7	22943.6	13717.5	30254.5	1.5227	0.0888879
OX40 Ligand / TNFSF4	13708.5	14072.4	3950.51	12363.3	8033.14	13907.9	12527	14904.7	9928.5	17109.7	9944.81	16484.9	18135.8	20731.9	12325.8	16060.1	11595.1	19746.6	19374.3	20560.8	16774.5	20821.1	18481.2	18616.7	0.689112	0.0205948
ApoB100	3534.25	2322.44	896.525	2634.86	4145.35	4218.52	3234.33	5984.65	2976.19	4212.48	1911.68	4326.24	1481.61	5356.53	2558.78	3149.83	1906.07	4220.12	3100.85	4453.84	2161.09	3715.39	1939.16	2442.83	1.1072	0.753095
ApoE	5077	2868.4	265.433	1961.13	4459.64	5473.24	5918.71	5751.57	2855.98	1931.74	1195.76	4459.01	4900.32	11051.9	5970.34	5633.38	7145.47	5222.86	3122.08	12242.9	1924.77	2717.3	4126.27	1997.32	0.639129	0.292489
ApoE3	15998	15121.1	8121.96	12806.1	27867.9	27408.1	20197.3	18862	13354	11221.2	8675.84	15341.2	15750.3	17469.3	17796	16549.6	23668.3	17785	20525.9	32525.8	14536.2	16742	12934.3	11612.1	0.894811	0.67978
ApoD	4037.75	6010.14	1784.42	3366.16	12656.5	11630.8	7194.82	9031.2	6136.43	6449.62	9047.38	8656.2	6868.89	3977.68	5955.75	5730.54	5316.51	6965.52	7307.49	8140.91	4025.35	6107.29	2591.82	6933.82	1.22997	0.475371
ApoM	1066.75	0.974485	1294.45	749.346	1157.09	1260.96	925.548	1473.34	281.702	450.622	2027	928.293	835.574	1310.57	921.351	1226.79	1194.15	2709.2	729.387	405.557	859.656	1007.95	789.674	828.443	0.90621	0.819822
ApoH	39743.8	1961.64	1655.05	2286.47	5452.99	3412.67	1028.76	4710.79	2130.83	2072.4	2965.44	3540.5	1889.66	7982.03	2308.27	10278.1	5957.57	3535.7	5844.17	3242.85	6368.9	4189.37	23076.3	3159.24	0.911722	0.941879
APP	7857	5247.6	2829.06	3958.02	7204.25	11914.5	5266.58	10997.4	5183.41	3065.39	4698.93	7263.92	2823.12	3976.3	3188.99	11598.8	5491.23	6431.54	6059.1	3455.26	8275.52	4664.35	2912.75	3381.15	1.21247	0.60553
ASPH	9661.75	9831.09	8887.62	8160.93	12031.5	7328.09	6228.61	18214.2	21076.1	7622.3	6913.02	11856.9	6209.87	14748	15431.4	9845.19	10921.5	11135.7	8823.8	11241.2	14441.5	9211.16	11477.7	13545.6	0.932713	0.79566
Attractin	43934.8	50719	7148.11	24711.6	39226.2	48905.9	41690.8	40510	42283.7	35630.8	34019.4	37850.1	54073.8	58337.4	42206.2	52364.8	47742.2	43027	53602.2	50105	35007.2	37674.3	46817.1	32820	0.806516	0.201623
B3GNT1	2032.75	0.974485	644.623	262.414	238.181	465.461	1.04258	533.378	461.129	1346.54	321.449	529.211	241.732	757.238	293.015	1670.32	1138.49	1103.75	310.085	0.583536	333.151	134.655	218.017	587.837	1.00711	0.988647
BAF57	544.5	0.974485	520.011	754.351	762.755	438.225	194.441	950.69	1151.41	508.407	534.292	563.839	243.73	1020.23	510.171	650.412	410.811	1505.52	332.338	225.682	1282.37	432.373	479.544	786.41	0.878713	0.782129
BAFF	2558.75	1379.63	3069.21	1677.8	3996.31	2171.95	1066.56	4068.97	5745.53	1270.26	1693.07	3069.98	1107.27	3576.31	4712.83	2114.5	3070.49	3587.29	1263.76	2844.45	2492.73	1913.28	1659.12	2868.41	1.01787	0.966812
BAI-1	8139.5	7025.31	8274.67	5410.23	5232.85	5660.25	5322.35	6299.01	6113.62	6171.34	4773.36	5368.51	8047.09	8606.17	7354.34	11091.4	5436.25	13423.5	4326.54	4948.97	5086.07	6754.04	3043.59	3373.26	0.905509	0.731923
BCAM	76935.2	74352.7	29081.8	54302.9	90744	88440.1	67046	80112.7	102361	70360.1	65560	75770.3	78115	84193.2	85058.1	97915.6	79663.9	78882.4	115073	126452	84540.3	95651.9	99440	119717	0.764449	0.0949121
B2M	436.5	0.974485	640.757	0.715024	0.606444	0.608645	33.1018	346.052	42.8063	39.5371	50.558	46.6211	357.854	1217.47	514.756	1253.89	493.082	1755.22	620.609	1026.73	124.062	347.29	52.6141	560.022	0.196891	0.0514063
Beta Defensin 4	21552	21836	4717.72	13169.7	22015.1	31158.1	23097.8	32067.5	25320.3	38499.8	17536	29371.4	23327.7	29851.1	15376.8	31911.4	20530.5	23882.9	28068.5	31770.3	13173.1	24158.4	16005.8	33813.6	0.9605	0.893212
Beta IG-H3	18069.5	22976.2	7589.9	12470.4	20411.7	14163.9	15322.8	20400.2	23629.6	22766	10646.5	13043.5	15615.2	20314.6	10248.2	19172.2	8548.96	13475.4	29946.4	28038.3	8289.29	16796.5	21165.5	10858.6	0.995164	0.981949
Biglycan	696	0.974485	586.927	1023.91	1031.56	920.424	351.088	2179.99	974.036	714.71	1931.35	1046.93	110.128	1335.86	1002.84	1206.08	1631.43	2398.46	1063.48	583.098	864.649	1015.06	3221.65	1070.75	0.739054	0.531479
BLAME	90708.2	103535	13984.5	99358.5	92428.9	113454	81764.6	90977.9	70558.2	85232.4	45531.1	70426.2	58131.4	80177.8	80893.2	80258.5	82969.7	81329	107830	113094	82141.8	95474.7	87327.2	156640	0.865938	0.526217
BMP-9	33563.5	8955.76	3694.5	8657.16	19389.2	15263.2	11363	18074.3	12002.2	18342.2	11556.7	14834.7	8848.45	8499.27	11407	18699.8	15267.9	11969.2	18028	18509	18767.2	16319.9	16069.5	19011.1	0.968578	0.931911
BMX	18987.2	17044.7	14439.7	24865.7	29974.2	19191.2	22513.4	45696.5	32466.2	19306.8	11272.7	28505	16897	46089.4	35612.4	24293.9	18415.9	30199.1	22006.8	24038.2	31314.1	23766	32836.1	27108.2	0.854729	0.540109
BNIP2	42014.2	37768.4	17620	30137.4	41107.2	34293.5	18925.6	76688.9	37501.4	57021.2	24569.3	41324	26705.4	48326.7	45335.4	67304	32674.8	38355.5	43649.6	55331.7	36321.2	36617.9	61453.9	79211.2	0.803398	0.418843
Btk	23684	23223.2	16206.3	30270	32142.7	24308.8	27619.7	55577.6	40028	28576.2	13233.7	33475.7	21210	45089.2	40970.2	36460.3	22740.3	30102.4	32945.5	30061.7	34403.2	29855.5	39235.5	36983.1	0.870741	0.537889
ApoC1	42822.8	48779.8	23931.8	25401.8	36749.4	38080.3	40687.1	44934.8	48213.8	28443.4	27247.6	34131.3	47377	60170.5	54619	53724.9	49975	43500.1	56352	45586.4	33469.7	35111.7	39597.9	37385	0.789097	0.126786
CA 9	10333	27335.3	4853.93	11700.1	22203.3	21565.4	13591.3	14784	11240.1	11181.9	9603.68	19356.3	13086.8	19000.1	13915.9	16511.9	17343.5	23083	12826.1	20931	15299.2	30323.5	15221.2	17178.9	0.827809	0.46154
CA 15-3	10515.8	7468.45	6811.45	6318.85	15437	7252.62	12726.2	18440.6	17335.8	6252.7	5811.67	5683.89	5879.74	12724.1	25237.8	6404.97	7342.87	10178.7	8417.96	6525.97	6871.96	10886.9	13287.8	10019.2	0.969923	0.945134
CA 19-9	16129	12150.1	9625.48	14762.9	15166.3	11871.9	13113.8	26306.6	24116.4	13373.2	7542.81	20915.9	10301.6	23178.3	19415.3	10282.5	12724.7	15053.3	15707.7	13042.3	15558.5	12909.4	13522.3	15956	1.04178	0.876668
CA 125	14352.5	10906.4	9504.89	14100.5	19749.5	14140.5	12434.8	29827.5	26169	13872.5	6569.11	17567.1	10272.6	23605.4	26653.9	14770.9	10590.8	16418.6	15037.5	16276.4	19270.3	19404.9	21763.4	16228.6	0.899668	0.699785
Cadherin-13	774	0.974485	20.967	304.779	447.252	829.279	418.073	601.301	755.647	628.539	499.65	831.085	133.852	47.3561	289.472	496.181	548.607	1716.19	52.7056	872.24	274.751	322.069	249.03	870.939	1.04055	0.954169
Calbindin	99185.8	163598	165856	125205	161453	113320	83709	150451	126167	119385	104996	81691.8	106293	123862	133587	121489	102066	149714	114628	179442	115187	148023	106266	94563.8	0.999931	0.999397
Calbindin D	6592	2768.51	1099.06	1171.57	3584.69	2666.63	1506	4002.24	1930.13	2073.67	2154.8	3077.9	2458.78	4451.93	3603.08	2301.12	3393.06	2548.63	3487.65	6245	2007.08	3096.04	2343.56	9629.47	0.716052	0.428115
Calcitonin	3646	11666	19783.8	27888.1	12594.5	11173.8	12952.5	7145.79	14449.1	15745.9	7272.7	7630.54	11945.3	44927.1	19902.9	14346.7	8053.3	12704.5	11822.7	11582.9	6632.46	11752.8	11772.1	6760.59	0.882378	0.802814
Calreticulin	10337.5	848.046	1788.74	890.92	1908.93	1605.15	629.195	928.049	814.089	678.214	767.732	1250.66	1018.62	1244.13	617.707	1109.36	1743.03	2116.48	2545.83	934.678	1279.8	1773.56	1062.93	1246.6	1.34473	0.760781
Calsyntenin-1	958.25	62.8543	911.544	643.701	1497.92	979.462	959.692	1610.62	513.163	499.283	2811.43	898.478	661.767	1290.8	662.097	705.715	762.158	3230.22	404.223	921.549	979.936	1560.2	714.225	1276.58	0.937501	0.913872
CPN2	33006.5	31853.5	12566.5	43406.3	44308.6	34531.8	26138.2	75504.7	56586.4	44816.4	22953.3	44370	28129.6	56390.3	50756.2	52459.5	36809.2	52825.1	41669.2	44671.9	53883.9	38268.1	62735.1	48603.8	0.828703	0.409828
CART	25062.5	11395.6	701.13	4465.68	5870.53	8028.49	4378.56	7266.62	6023.65	7052.31	6525.1	5767.75	3098.07	5794.92	5838	4884.26	11548.5	13947.4	16550.3	5307.26	7507.39	5961.33	7590.78	5732.96	0.986955	0.978235
CASP3	26066	9172.83	8070.36	8899.19	4199.32	7896.72	14977.1	22245.3	27643.4	19842.6	10991.1	31319.9	16187.6	27095.5	30418.3	24484.7	32415.5	20200.4	46812	25242.6	27824.5	27560.1	2719.58	45838.6	0.585447	0.138597
CASP8	49930.5	54076.1	34359.1	80810.6	59444.5	66253.2	20896.6	114901	62513.6	72406.9	18270.8	78384.1	73713.1	148996	103254	69562.1	44532.6	87162.6	99818.9	90818	93914.5	94326.9	179715	96313.7	0.602513	0.0883943
Cathepsin B	2034.5	19.9769	619.79	802.615	2758.11	2179.86	10893.6	2994.11	1272.14	2409.48	1453.85	2522.76	2307.94	3498.83	1337.53	1895.71	1594.78	2084.47	788.534	2158.94	722.886	958.526	1653.1	2465.86	1.39566	0.663535
Cathepsin D	877	1190.58	578.005	454.219	1802.81	961.507	777.762	1030.05	757.441	631.58	1468.68	1558.44	524.419	1606.66	1254.8	1293.11	2437.85	5079.84	646.229	308.545	725.155	882.865	4394.9	811.135	0.605448	0.430229
Cathepsin L	713.5	0.974485	364.32	352.865	914.517	1051.59	645.876	2672.13	548.536	582.412	663.496	752.2	248.475	957.467	1068.48	662.089	352.705	2971.47	299.836	395.346	497.457	481.075	224.497	550.75	1.06347	0.941721
Cathepsin S	3191	2337.06	560.161	900.573	3528.29	3301.44	2594.45	3861.87	2281.04	1899.3	2119.85	2841.71	1528.06	4796.07	3187.32	3578.59	2808.61	5150.74	2610.68	2840.07	1929.16	1981.84	1502.66	1977.07	0.867984	0.673605
CBP	20069	15607.1	19668.8	18335.4	33154.1	26366.1	21985.9	37544.3	32640	22727.3	15735.2	26026.7	18144.4	32113.9	35150.5	31399.3	20839.2	25645.7	22138.3	28266.8	22877.3	23107	22328.6	24592	0.945392	0.776257
CCK	9808	9070.51	3505.2	5391.64	11571.1	14528.2	11904.7	12828.7	11142.5	13737.4	7545.47	11432.7	9394.59	13480.4	6640.98	14178	8429.36	11550.9	11370.5	15297.7	5508.94	10174.2	5773.66	12859.8	0.982408	0.953002
CD23	12406.2	933.07	1542.64	2072.14	3488.11	2145.78	2174.29	2541.29	1536.16	1336.41	1321.22	1539.03	1744.32	3625.27	3250.05	3396.6	6819.11	3178.9	3563.78	3677.44	3105.47	3874.11	2329.99	4988.89	0.758517	0.637931
CD24	29128.2	1293.87	1184.26	1386.43	2353.61	2000.62	526.241	2024.12	2296.67	1349.08	1167.2	2032.37	1452.64	2809.18	1717.45	1848.78	3019.17	6420.33	2475.55	1730.62	2309.82	1956.33	1623.63	1925.31	1.59592	0.755182
CD36	12611.5	18954	7727.6	12211	22579.1	16137	7929.58	22352.1	15299.5	17040	9125.09	18424.1	18015.5	20616.9	19167.1	24540.1	12342.8	14347.3	20076.7	24869.6	16629.4	19895.5	18558.1	18274	0.793508	0.208128
CD38	46521.2	73668.6	15347.5	80523.4	70007	80470.2	61033	66065	53959	57561.8	38339	42546.8	46829.9	56107.3	63686	59542	44732.1	58837.4	56466.2	57308	49637.8	65413.3	57868.4	89202	0.972241	0.906901
CD44	515	0.974485	494.732	423.473	1189.39	944.009	231.452	850.831	296.825	513.983	516.191	1033.27	471.478	792.64	247.583	803.981	197.124	408.656	248.009	112.768	359.022	243.654	468.59	390.964	1.47754	0.368433
CD45	7943.25	8305.54	3448.55	6771.64	11704.8	13886.1	5847.29	7115.99	5631.72	3522.86	7099.34	7955.56	5727.65	10968.7	6910.86	18223	8738.48	15582.1	10061.2	9596.39	9256.21	15412.1	8944.71	10591	0.68634	0.164212
CD46	8244.25	8185.92	4521.73	7630.38	9462.95	15520.5	11192.1	12006.5	11980.1	13641.3	7720.39	9924.72	6184.65	8759.5	6178.95	13435	8622.95	12471.6	10385.6	13126.5	7752.64	11075.6	5554.26	12012.3	1.03869	0.881165
CD47	11490.2	7092.55	4080.53	7321.13	16219.2	17238.2	16451.9	19698.3	13048.2	22126.6	17161.9	16674.2	5254.93	6304.8	12858.7	7194.41	7682.68	12262.4	9857.41	14061.9	7421	11882.9	6885.5	15755.1	1.43588	0.178967
CD55	37665.5	2826.98	1920.64	2982.55	3302.39	2633	1317.04	8177.98	8275.98	2721.47	1569.17	7528.52	2949.73	5067.1	3912.77	3871.19	6348.42	3979.47	4552.01	4280.96	5997.02	5160.36	5264.34	4942.84	1.43665	0.713326
CD59	5271	3514.24	5536.18	2417.14	8657.74	4490.43	3018.52	12421.7	13157.2	3353.81	3005.24	5609.05	2274.98	5891.24	11067.3	4571.83	5476.16	8791.64	3105.82	6376	5737.4	7649.66	6783.21	6696.31	0.946664	0.90398
CD71	157783	163700	37130.3	151840	113486	118931	78291.8	176564	165278	109373	51719.4	154964	120921	183264	131278	119843	82177.4	79276.4	141950	104726	127456	112541	116620	139276	1.01352	0.961754
CD74	807.75	0.974485	2258.04	2797.18	756.842	1748.49	5595.51	428.037	782.049	2805.11	836.703	1296.32	1365.49	773.789	769.216	821.387	763.788	2913.26	4797.97	49.8923	3031.34	3814.54	9101.47	397.455	0.703262	0.675793
CD90	29665.2	27693.6	13753.9	25284.5	34131.7	33495.3	25816.3	37673.9	33231.8	31163.4	17978	29312.5	23755.4	36113.9	43764.3	42731.3	28196.5	33138.8	40955.2	39821.8	33797.6	37860	37393.7	57737.1	0.74506	0.0912197
CD97	32050.5	3691.84	5024.35	4503.58	7546.59	5265.69	4554.5	6760.41	3883.33	6179.96	2173.06	7520.76	5012.45	8667.55	7309.12	7524.68	11743.4	4149.22	7225.06	5029.2	8667.82	4260.97	4047.27	8804.58	1.08143	0.913896
CD 79 alpha	1847.75	464.099	2555.3	886.63	1731.7	1714.86	1390.28	1760.77	2117.76	2595	979.483	1817.77	1363.99	2079.99	1114.54	4587.7	1735.97	2501.5	1844.84	2259.6	1415.36	1497.58	971.741	1840	0.855622	0.664173
CD200	2108	475.062	1621.15	1580.92	2638.33	2421.04	1766.65	2323.94	1745.32	1399.01	2390.58	2619.5	1369.98	3183.2	1464.24	1692.57	4410.85	6326.33	810.495	1538.2	1256.81	5194.86	3914.12	1581.47	0.705171	0.41718
CEA	1878.5	368.355	2221.46	1944.87	5774.41	1805.39	1947.01	5122.38	1885.53	1377.21	2839.05	2206.6	1960.83	2364.13	4205.16	2238.77	4695	5356.69	1803.56	4218.38	3166.9	4686.39	2936.52	2528.6	0.731327	0.367408
CEACAM-1	9076.5	27834.7	1854.91	14145.5	22676.3	19224.5	21903	20124.4	21447.5	21017.3	20002.1	15748.7	19418.2	37503.5	44467	42821.4	19302	25084.1	18703.9	22628.8	26875.1	31104.1	31361.7	25277.8	0.624167	0.0663241
Ceruloplasmin	44978.8	53453.7	27742.7	50118.7	46944.4	52067.3	48044	58336	57942.9	50084.9	40829.8	39513.2	38310.6	56519.3	51666.9	50212.2	47528.1	38821.1	64430.4	59401.3	40381.2	56424.2	46495.7	53509.4	0.94427	0.67966
CFHR2	4852	10086.2	822.768	628.864	12590.5	6831.59	3448.84	9696.61	6479.14	837.376	4751.36	1545.24	5071.13	3145.27	2264.51	4346.21	12698.2	24399.7	2644.5	1856.81	1470.74	3501.02	2116.29	1019.29	0.969579	0.972291
Chemerin	14633	2499.8	1357.35	2103.78	3834.54	3707.87	2201.66	4182.18	2290.27	2751.89	1993.61	3484.59	1737.33	4927.79	888.84	2292.53	3423.88	1863.94	2889	1254.02	2087.26	2595.11	1505.91	5656.62	1.44722	0.568525
CHI3L1	22296	23075.3	8703.53	35077	30556.4	31838.4	46644.1	40517.2	45069.9	39588.6	22990.9	35159.3	28244.2	38948.6	29560.1	31176.6	27018.7	32851	36322.4	28414.4	31859.8	31700.5	24667.5	46622.4	0.984848	0.953746
Chromogranin A	6081	6454.5	5028.21	11462.7	9322.1	12263.1	9650.87	7683.22	8516.41	10650.7	9936.83	7662.07	7173.8	16299.9	7437.5	7797.89	10312.4	14179	10878.6	16400.7	8904.3	13505	18611.8	9274.2	0.743823	0.180415
Chymase	1885.5	2029.61	1906.06	2017.08	3774.05	3503.21	1635.54	2163.54	1812.73	1696.04	1995.01	2830.07	1656.91	2235.16	1857.08	2142.92	2920.07	3864.54	3494.09	2202.85	1739.74	1670.79	3207.15	1948.02	0.941572	0.808072
cIAP-2	987.75	179.305	468.709	608.128	683.917	1636.5	1491.41	1081.53	1227.8	1198.28	1072.64	1518.38	728.693	1290.34	301.143	897.842	3284.99	2956.75	1553.35	553.484	473.552	868.225	1403.45	740.051	0.807497	0.676975
Ck beta 8-1	3008.75	5993.33	2015.36	2585.35	3518.89	10676.4	2391.15	3970.54	3228.67	4149.62	4343.77	4819.58	2606.11	11988	1645.97	1797.45	3646.79	5921.6	4419.07	2929.93	1087.51	2268.98	4542.4	1890.07	1.13315	0.813069
CK-MB	2787	7.79588	771.912	598.475	1341.61	684.422	5328.09	724.279	9227.2	2242.97	4939.7	1879.1	1014.88	3650.1	1449.24	1920.39	3864.55	5197.87	2628.99	1634.19	993.098	1124.78	3238	2061.76	1.06097	0.9395
Claudin-3	26880	24479.1	11715.3	17051	32474.5	28006.8	17962.6	25352.1	27634.9	29845.7	18340.1	29421.4	16008.5	24880.3	23981.4	23277.8	19939.1	20463	31778.7	32216.6	21966	27105.9	29706.4	36409	0.939658	0.758899
Claudin-4	11142.8	13443	8432	8405.11	21216.4	12262.5	7848.52	13079	10732.1	11907.8	9371.95	14709.1	7969.17	11039.5	8614.56	10935.2	7457.31	10201.4	12069.6	14493.4	9433.53	9139.12	8195.15	13980.1	1.15399	0.477755
CLEC3B	62279	66079.4	11226.3	26175.6	52269.4	68118.1	68720.4	57039.3	50278.7	43817	41688.3	37427.9	60864.6	69878.1	63952.9	78403.7	70205.2	67419.1	66816.1	66207.7	34601.1	52022.5	42835.7	43750	0.816115	0.320418
Clusterin	128541	120325	42322.8	132774	128771	143147	128665	142435	130355	113542	81636.8	129739	145986	200226	127166	146241	98005.9	110802	115894	91960.9	115057	149379	106409	90288.7	0.949805	0.791253
CNDP1	7996.25	6820.67	6139.16	5181.42	9287.23	9020.43	9502.04	15308	10489.9	10496.3	8452.7	10423.7	6117.72	9607.77	9019.9	14529.6	10452.2	11824.3	9459.49	11488.4	6836.86	11990.3	8187.74	6869.69	0.937567	0.766572
Factor XIII A	3157.75	2740.01	5541.68	7977.17	12507.9	5350.3	7213.07	13218.6	14644.1	3871.34	3938.69	7142.48	4506.51	20857.4	18985.5	8111.64	5819.37	8753.29	6800.49	9576.7	8866.47	9567	8142.84	8115.99	0.739211	0.43694
Factor XIII B	731	302.09	2612.7	839.081	1871.94	1254.57	642.749	1437.36	864.073	716.737	858.862	1215.88	785.879	1222.75	944.692	2322.71	1857.2	2401.83	541.111	1276.48	2547.2	2176.51	1131.28	1627.83	0.708611	0.322386
COCO	3005	2323.17	1292.52	2059.99	5352.47	6793.55	3367	3875.69	3622.9	3692.16	3593.83	3791.44	2193.32	3095.16	1425.9	2482.67	2409.2	3754.88	3899.92	3454.68	5597.6	3443.33	2229.7	6106	1.06678	0.843703
C2	14358.5	18676.5	2844.67	7833.45	14296.6	20796.8	11520.7	13935.7	9457.38	8779.27	10890.9	11411	16723.2	21579.4	16549.1	14426.7	18349.5	21042.8	22349.2	15031	10922.1	17517.1	8862.47	15391.2	0.728583	0.164849
C3a	24891.8	36372.9	19502.3	22503.2	35970.8	36616.3	21776.8	24953.9	21600.3	16097.4	27870.9	39073.4	46692.3	19552.1	308704	23874.9	246060	316987	35246	29095.5	23878.1	22459.8	55554.2	24049.9	0.284016	0.240823
C5/C5a	16141.2	24946.8	24269.4	35192.4	38836.1	34082.9	28835.3	25606.4	42790.2	28671.5	13181.9	17032.6	26719.9	58751	21545.1	15104.5	11014.5	22547.9	21445	31841.9	10354	10317.7	27002.6	15701.8	1.21018	0.581901
C7	17238.5	23191	14328.2	33988.5	28691.3	42558	31504.6	40789.8	32391.3	38074	35356	36137.1	24024.9	39177.1	24793.5	33316.2	24025.2	27174.8	32143.7	39699.3	28982.3	30785	26266.3	63499.6	0.950139	0.838133
C8B	1226	804.194	2474.4	945.441	1564.93	1428.19	802.784	2013.63	1222.67	697.982	1117.11	1353.77	1079.3	2099.07	1854.16	2505.8	2611.62	2297.44	1586.44	1147.38	2532.67	2856.88	2171.53	1470.21	0.646406	0.090196
C9	23731.8	30548.2	12120.7	29350.3	31140	33464.5	37358.4	42586.6	40048.8	44351	41903.2	36535.1	22628.9	35885.3	29915.9	37026.8	25951	27384	33889	31196.7	30647	35748.3	23997.4	46657.8	1.05831	0.771353
Complement factor H	30210.8	20066.8	1425.46	14394.2	14837.4	23952	21597.2	15191	13883.1	15811.3	7447.63	14384	8505.33	37555.9	16390.9	26895.2	14498.8	19249.2	22031.5	21817.5	14063.9	19396.6	36677.7	21082.1	0.748363	0.348605
Contactin-1	3473.25	3673.08	448.188	1104	3779.05	5301.76	4338.42	5938.65	2862.9	3272.46	1592.58	3034.42	2026.01	7819.73	4280.19	4743.25	3838.08	8716.01	5469.67	3884.6	2485.02	2482.2	4466.49	1878.79	0.745224	0.429045
Contactin-2	310.25	0.974485	187.216	156.233	216.046	16.8899	101.651	0.953312	15.3795	82.6225	439.73	406.691	186.044	263.907	76.2756	557.213	953.173	3219.96	198.817	181.188	180.041	265.541	1689.36	209.854	0.242394	0.282677
Corticosteroid-binding globulin	13753	16955.8	6192.55	19045.9	20998.7	19981.8	22681.8	24048.7	21444.7	22588.9	13115	25578.8	19419.5	27321.7	20592.3	21874.5	16909.6	20230.5	21681.3	23095.3	15809.7	18919.3	15083.4	21074.2	0.935434	0.715089
COX-2	1443.75	784.217	723.584	896.283	1495.95	1437.47	1100.7	2463.36	1237.28	1895.5	884.453	1573.66	825.336	1692.87	1143.3	1424.65	1086.49	3312.46	1134.93	1679.12	1116.55	1920.53	650.656	1388	0.917197	0.802533
C-peptide	30305.8	24850.6	10590.1	28685.9	33709.6	38121.3	44772.7	47710.4	41142.8	50368.3	29691.6	40030.9	34096.5	48152	37547.6	44862.3	28388.6	34205.8	40680.5	40712.6	30354.4	41591.6	22206.9	51651.2	0.92415	0.710934
Creatinine	13571	13513.4	11554.7	8478.94	13864.4	15020.1	19783.9	18329.1	15381.6	17332	13842.3	10936.2	10038.1	18117.8	13168.6	20374.1	12823.6	16692.9	13416.4	20804.8	11430.6	17780.2	12860.4	15106.4	0.93973	0.731272
CRP	346107	320970	200735	488164	456450	347950	227737	201032	315109	247345	400401	323064	236296	264222	179848	330268	550976	463655	567968	546310	246372	600578	521979	552864	0.765621	0.279588
CRTAM	1208	407.578	728.194	761.322	1713.66	2098.91	1248.23	3776.54	1016.33	1112.11	1388	1387.32	780.635	1065.74	508.921	808.168	854.747	3299.36	1055.72	939.347	774.78	1422.79	433.256	1258.97	1.27599	0.631977
CSH1	1732.5	527.927	4183.14	605.268	1458.04	730.374	1785.67	1330.35	4628.21	4160.52	1464.47	1660.93	878.027	1423.67	674.81	6863.04	2632.8	3836.18	2378.05	690.031	1720.67	1573.82	1523.34	1677.44	0.937984	0.924658
gamma-Thrombin	1295	448.507	1265.16	2216.75	2354.37	1328.98	1067.08	3476.01	2280.78	687.845	1794.18	1441.82	1466.13	19192.8	3482.84	2016.01	2919.12	6363.2	2142.48	3647.97	3827.45	3573.93	2151.16	2546.68	0.368584	0.244154
CUTA	1315.75	1847.62	1890.3	1184.44	2180.17	3081.27	663.079	2068.69	1376.21	1115.66	1549.66	1975.22	2837.86	2278.38	13002.9	2741.78	10617.5	16203.8	2426.95	1435.06	3297.01	2069.25	3737.61	2368.35	0.321314	0.163994
cTnT	17655.5	12792.6	13128.8	19992.8	25701.7	20570.5	14045.9	39643.2	33634.2	17124.1	10398.4	19465	10878.2	47554.3	39754.4	20585.1	16288.9	23882.6	18885.6	22340.4	24961.2	21548.2	31164.8	25029.8	0.806121	0.476761
Cyclin D1	6723.5	8702.64	4050.2	6740.18	13897.9	20978.6	12158	15830.7	9334.34	14025	12218.2	11085.6	8685.38	9994.21	8555.58	9454.99	9305.83	12526.7	11164.8	18803.3	7148.98	14068.4	13838.9	16692.9	0.967947	0.917926
Cystatin A	125942	159030	30400.1	143495	96903.1	105019	113689	82188.8	90723.8	70317.8	64843.6	58526.9	94094.3	122245	127561	101064	100959	101484	105529	63953.9	77531	115110	118639	79992.2	0.944475	0.809062
Cystatin B	30571.5	1667.1	2061.61	1221.62	2080.41	1947.51	1563.34	2378.51	1964.99	1924.65	1867.06	2132.99	883.521	3087.8	1865.21	4116.19	4316.77	1180.05	2992.51	875.158	21967.1	2773.25	1200.1	3626.7	1.05108	0.971911
PDGFRA	2119.75	1779.74	1680.16	1834.26	1262.45	1502.52	1680.66	1342.5	1471.93	1375.19	2259.19	1742.97	4371.3	4028.77	3145.16	3154.45	2766.99	3100.88	2909.46	2230.47	3177.87	3097.55	3248.66	3077	0.523416	4.37485e-06
Cytochrome C	21594	3433.6	2629.8	2946.79	5007.86	6086.76	4361.1	4917.18	4219.11	6216.45	3855.98	5792.59	3049.12	5449.4	1947.11	4997.51	4048.24	4642.15	4267.98	4680.98	2041.27	4738.57	2539.36	3560.71	1.54607	0.434742
Cytokeratin 8	6864.5	6155.34	3985.81	5587.92	10440.2	11675	10792.8	7553.33	6462.22	6365.73	6015.62	8476.69	4967.5	7506.63	4965	5601.21	4696.76	7827.4	5926.45	8816.2	4111.13	7091.18	4582.67	7384.44	1.22999	0.312491
Cytokeratin 18	570	708.207	339.487	246.862	1241.69	448.267	15.378	562.454	128.675	450.875	637.124	730.926	871.535	590.112	530.386	771.593	515.618	527.228	463.077	737.589	1657.13	453.97	313.525	369.794	0.779325	0.574602
Cytokeratin 19	76743	94495.8	22820.4	84411.1	93066.1	81924.9	38490.9	115478	83070.2	93825.2	24279.7	99530.6	86262.4	108003	111948	88354.7	46081.9	64975	109474	95642.4	78338.6	76295.2	117950	79970.4	0.854077	0.504253
DBI	3136.5	3531.05	2326.44	2466.48	4064.69	2141.82	2029.64	6529.95	2901.35	2377.8	2521.97	3241.88	2547.43	4818.83	6752.06	4152.77	3787.17	5224.34	3422.94	4252.81	4117.03	5044.69	3250.19	4800.67	0.714374	0.137566
DCBLD2	5153.25	3856.52	3005.71	12282.5	16100.9	6711.99	52755.4	7724.68	5842.17	34501.2	11415.5	6034.22	30306.4	35338.5	34037.9	2874.64	30398.1	35906.6	32782.6	34887	3676.92	38547.7	29696.7	34490.3	0.482249	0.136054
PDGFRB	1717.31	1745.31	2254.16	2377.5	1983.23	2111.47	1773.66	2159.62	2006.78	1709.99	1153.34	1942.77	2563.39	3217.8	2501.76	2663.58	2211.45	3085.63	2490.05	3242	2926.32	3180.57	3032.7	2750.58	0.677235	3.29468e-05
DEFA1/3	786	0.974485	726.261	1075.75	1248.97	791.543	225.979	1088.21	566.735	821.156	804.715	618.034	586.101	1219.76	706.695	725.544	1020.51	1864.75	735.097	561.216	1251.96	861.558	739.683	977.411	0.778142	0.428841
Defensin	6614.5	4282.86	15477.2	17664.5	10230.7	5980.85	5108.89	10971.4	16517.9	8743.28	6445.52	6478.8	5044.16	32500.1	12819.5	4788.2	6985.28	16507.2	16543.4	18777.9	7535.99	12922.6	9735.15	10165.5	0.742047	0.479521
Desmin	401.5	0.974485	1448.36	1106.14	94.1504	1068.48	118.072	749.303	456.772	473.432	733.247	755.15	538.903	1165.97	404.302	3812.14	5857.38	1465.41	571.417	1314.56	1030.32	558.911	285.906	556.004	0.421701	0.325525
DLL1	39924.5	2413.07	1376.83	2100.56	3881.7	3324.27	1514.34	3044.4	2156.98	2794.46	2500.75	3360.83	6218.61	4123.66	1605.75	9485.84	6650.49	3217.12	3544.31	2163.31	3602.93	1837.04	1720.99	1506.37	1.49733	0.762153
DLL4	760	2397.48	902.324	733.436	1146.94	854.386	326.848	1809.62	764.362	6592.06	873.218	1002.83	621.062	4879.52	438.064	822.269	1455.49	4245.24	619.437	1550.89	721.978	1331.62	487.259	733.406	1.01437	0.982829
DMP-1	2554	1275.84	884.777	1605.59	4699.49	2838.27	1549.27	2475.04	1846.82	2501.99	2599.37	2795.44	1295.56	1765.97	822.568	6148.29	16568.9	3517.6	1414.56	1668.77	1005.96	1198.12	1190.07	3021.55	0.697308	0.687432
DPPIV	210980	235211	4319.5	141407	154580	102440	157364	161259	202960	161697	132608	89762.4	103643	182761	155101	208602	153124	174386	129945	165907	147052	165105	125387	161908	0.936821	0.791245
BNP	9429.75	6714.2	6913.46	9929.36	12200.6	6311.2	8014.29	20159.2	17749.5	5140.08	5194.52	9843.2	4352.68	20156.2	20217	7726.29	10339.9	14555.9	6506.36	9075.44	13430	10619.3	9949.16	12335.6	0.844436	0.634614
E-Cadherin	21149.5	3695.73	1456.39	2820.77	4996.49	6125.71	3866.66	5603.09	4523.89	5101.3	3788.57	5920.39	2299.45	4688.94	1661.81	2993.39	3919.81	2921.63	4154.08	3023.3	2574.73	2715.56	3610.93	3378.06	1.81986	0.30445
Endorphin Beta	3645.25	2398.21	3404.09	3729.92	9282.08	2586.89	2223.56	11006	3115.89	2661.15	3573.7	3519.07	2238.77	3506.88	8921.33	5065.81	4528.56	7534.61	3468.76	5335.41	5595.18	5528.81	4477.75	4725.88	0.83945	0.663748
Endothelin Receptor A	2466.75	1838.61	9622.51	7261.97	3584.84	2618.39	2673.17	4239.14	4386.75	2300.25	2290.87	7972.64	3056.61	10790.3	5992.43	4311.84	2658.05	6899.48	3710.47	5846.3	4663.36	5874.94	2862.61	2626.57	0.864451	0.733826
Enolase 2	2019.25	0.974485	437.184	471.38	919.066	636.491	10.1651	644.439	519.315	638.93	891.475	1152.52	376.583	801.835	512.255	559.196	1200.8	3437.65	641.837	399.138	465.08	626.166	1221.7	594.328	0.769727	0.708936
ENPP2	23185.2	26504.3	6198.94	32840	28820	25933.5	24379.1	51157.3	35381.9	36775.6	14871.2	36176.4	25031	41480.5	36416.4	35875.1	19893.1	27078.4	32704.4	28778.7	28267.1	25519.9	32939.2	32386.7	0.934091	0.782225
EpCAM	19450.2	3472.33	1775.21	3638.4	5285.01	5819.41	3274.21	6315.69	3515.5	4835.44	3893.9	4934.02	2397.84	4398.14	1712.66	3719.6	7077.05	4145.44	4888.74	3947.18	5844.51	4657.4	4424.68	3548.35	1.30432	0.625091
EphA1	38444.8	50746.1	6863.05	42939	66394.7	66992.8	39105.8	38986.2	35870.4	33628.1	50920.3	39104.2	27601.9	37812.7	34256.1	30526.2	32145.9	42196.9	49913.4	55161.2	31259.1	40326.2	35683.2	42828.2	1.10938	0.680194
EphA2	23104.7	26654.1	16422.8	19730.7	34964.5	35177.1	21936.3	25025.4	24411.9	23721.8	19324.1	22719.3	26401.5	26166.8	22891	26582.5	24397.8	23188.3	26277.1	31873.6	28295	30542.8	44438.2	33927.8	0.849877	0.293498
EphA3	77713.5	27219.8	8677.06	25615.4	29305	31103.3	15798.9	27634.6	22846.3	23395.8	24699.3	28532	20960.5	37794.8	16991.1	39788.2	25878.1	22091.2	28979.6	29491.5	27009.1	27657.4	20973.3	29372.2	1.04757	0.905779
EphA4	24669.8	17461.3	9632.32	18414.4	21239.2	14303.3	17595.8	32608	27161	32802.1	29884.3	22433.5	14788.6	22688.6	20481.7	35251.8	25353.1	24241.8	19202	20917.4	22398.4	17027.5	24351.2	27570.6	0.977877	0.930897
EphA5	21921	20343.1	5334.84	12165.4	14019.2	15859.2	11230.4	20837.5	17598.8	27224.9	10733.6	20486	12023.7	20860.8	12052.4	38943.6	18497.9	24757.2	18856	18163.4	14119.7	12727.1	19308.6	13723.2	0.882697	0.678474
EphA6	5300.75	6419.66	3867.89	6967.73	5827.02	3950.41	8468.59	10955.2	6558.34	4533.84	7119.16	6509.54	3034.14	7337.44	7862.64	6880.44	7594.98	5911.2	4806.17	5422.94	9557.44	6818.1	8143	8746.17	0.931358	0.761002
EphA7	21196.2	22445.3	5683.69	11819.7	13598.4	15315	11347.7	24725.6	19376.9	31703.2	12447.4	20792.6	13740.8	22808.9	14091.8	42696.3	19663	24758.5	21999	24190.5	14095.5	17720.2	15178.5	24811.9	0.822866	0.500537
EphA8	4184.5	6180.67	2753.22	1222.33	3437.17	1811.48	3430.6	4424.32	4448.27	3631.84	7274.89	3496.55	3547.32	3873.32	2531.27	5178.18	3127.65	3474.93	4114.4	4438.37	7745.83	1653.69	4221.93	5119.93	0.944296	0.863355
EphB1	18906	18311.1	5899.01	7946.42	11818.7	11417.6	12440.3	17610.5	17025.1	24081.7	8989.96	17402.2	9533.44	19969.6	11638.3	37697	18990.4	22295.7	18686.5	21068.6	12347.2	12531	13994.4	18992.5	0.789221	0.419729
EphB2	10375.5	9351.65	5395.65	20178.5	6237.12	5653.1	6662.85	12082.5	10112	14425	4580.8	8518.93	4815.17	10312.1	5314.28	29261.7	11700.1	14783.6	10628.4	10284.4	6055.12	8199.87	8701.39	9729.29	0.875088	0.762127
EphB3	4314.25	6299.8	2707.57	1161.02	3128.34	2131.48	3680.04	5939.37	4816.61	3159.42	6729.05	3652.77	3191.96	3601.36	2615.25	6137.05	3138.37	3458.05	3945.6	5070.2	7598.78	1944.74	3990.8	4765.44	0.964861	0.921095
EphB4	1132.25	1358.92	849.386	1513.53	3224.16	2267.81	2068.99	4570.65	819.216	1606.83	779.28	1269.3	1104.78	1624.82	1740.38	1754.92	1659.94	4361.25	1153.96	3355.48	1656.53	2846.59	793.995	1360.03	0.916612	0.853634
PF4/CXCL4	704.222	451.604	395	633.895	686.116	817.959	399.177	865	495.588	649	441.29	586.746	102.029	298	236	381	111.898	217.285	211.938	137.94	211.838	147.236	195.645	165.145	2.94939	8.01297e-06
ERRa	8484.25	9631.81	1861.9	8422.09	11191	14309.7	7408.81	10178.5	13754.9	16612.7	5716.8	12173.4	8148.47	13655.6	7569	9094.31	9248.81	10615.3	16261.4	14175.3	4609.04	8290.75	7556.22	9883.05	1.00536	0.982864
Erythropoietin R	10442.5	11380.8	3927.67	10544.1	18138.1	18837.7	9418.64	12277.5	10853.3	11971.9	12187.9	22838.4	7673.5	9851.68	8956.96	13106.5	11500	15434.8	18556.8	16503.9	7444	10554.1	12108.3	12783.3	1.05776	0.839106
ESAM	10413	635.364	1456.69	1625.79	3052.08	2375.69	924.244	1723.83	1463.36	1510.52	1580.87	2014.67	1425.92	2665.96	1273.97	2898.87	5170.02	2166.85	2816.24	2589.44	6582.98	1909.23	1511.77	2133.46	0.868196	0.831391
EV15L	16272	12539.4	10194.3	17474.8	23611.3	14636.1	6496.3	23320.4	19532.5	12266.4	8389.35	19340.7	9175.34	18535.8	22110.8	14060.5	16730.3	17138.7	14538	18499.8	17854.6	19245.5	22396.8	20312.1	0.874052	0.532305
EXTL2	13922.5	16452.7	5539.9	19471.9	15428.7	13216.4	9951.66	21145.4	22020.4	19553.1	8863.1	21004.1	13097	35283.5	13696.7	22090.9	21392.2	27524.5	19865.9	27341.6	19673.5	16729.1	22975.5	23010.2	0.710255	0.134886
FABP1	44347	38344	8240.18	22579.8	38528	45046.9	58930.6	51504.6	64386.4	52993.4	47582.7	52151.8	43962	57054	27691.2	43858.3	34400.9	41673.1	52458.3	65775.4	36268.7	52857.2	30884.8	51674	0.974149	0.923725
FABP2	1454.25	94.7687	745.89	843.014	1938.04	2272.99	1176.55	1587.74	1114.5	1977.11	1551.07	2023.05	601.334	1487.35	439.314	889.249	1533.82	2933.25	1047.96	1165.18	878.72	826.191	1038.55	1129.01	1.20108	0.637926
FABP4	2238.25	4508.21	2343.99	1363.55	3118.64	3021.77	2966.65	6456.3	1432.6	3208.34	1567.77	2115.91	2083.19	2294.93	2745.3	2747.07	2451.56	5286.33	2591.51	4014.58	3359.65	5285.01	1614.22	2560.89	0.927304	0.831979
FAK	578.75	0.974485	1665.61	333.916	857.36	912.664	308.342	778.379	970.96	680.495	368.106	701.422	786.379	1582.52	779.22	2257.27	869.816	1275.67	799.076	974.505	566.75	581.812	341.76	645.632	0.711753	0.428379
FAP	10016	6868.66	1597.21	4775.47	10086.4	8126.02	12587.6	7490.65	4362.14	5858.85	7812.46	8780.12	7950.44	13895.3	6534.69	9191.7	9600.16	16234.6	12299.7	9390.26	6887.69	6690.7	9897.78	3951.98	0.785261	0.388458
Fc RIIB/C	14440.5	4604.44	1334.01	2951.98	4931.9	5199.5	4491.16	4615.46	3761.32	7208.43	2769.77	5502.99	3552.07	5645.95	2113.42	37217.6	4901.9	3305.31	5588.99	4936.71	1971.07	3460.58	2726.68	3377.44	0.784432	0.804305
Fen 1	3758	2853.78	2748.61	3251.04	4010.56	2532.73	1637.89	6210.83	3348.63	1990.04	3915.12	3570.78	2669.29	6906.63	4827.04	3137.49	3595.34	5968.86	3899.48	6256.82	3726.69	3993.26	4549.19	5710.24	0.720995	0.159055
FER	5971.75	6878.4	5880.13	9808.35	5267.12	6847.56	6370.67	7210.85	5921.63	5800.55	3959.75	6075.37	5833.54	10158.1	7804.7	6747.36	6023.96	13438.4	6510.02	12591.7	6492.06	8338.58	7172.95	4907.3	0.791431	0.26849
Ferritin	29869.2	29130.3	11877.9	9049.71	14468.2	16726.8	15296.9	15194.4	26149	10321.7	7347.14	10931.4	19940.7	11797.9	24441.5	12329.2	15098.3	29843.5	16450.4	27885.6	16494	12507.7	19482.3	7612.06	0.918084	0.798798
Fetuin A	9730	3865.78	2884.97	3088.19	6321.87	7104.41	3119.91	5058.27	4174.77	5091.67	2969.97	5226.58	6109.23	4658.14	3210.24	4765.28	6545.28	3750.96	4803.09	5021.47	2250.51	4442.73	3385.2	3281.32	1.1228	0.679989
Fetuin B	2499.25	1862.24	678.23	1336.92	3220.98	4106.68	2856.92	5255.13	3170.23	3236.22	2465.01	4345.49	1713.1	2521.14	1309.61	2401.37	2813.23	5180.32	3009.05	3711.43	1007.93	2402.62	2466.85	3007.33	1.11062	0.761225
FGFR1	9337.75	9533.14	2034.84	9043.45	7723.06	13695.4	9521.59	13793.5	9453.53	17449.3	11465.3	13680.9	13616.9	18877.6	7125.52	10943.8	14735.3	18105.1	18392.9	22860.3	9550.93	17122.6	16718.2	26462.4	0.651539	0.104201
FGFR1 alpha	216244	252424	104085	242093	222588	227262	160506	235841	241361	214388	128126	188845	192558	185199	181139	210442	136245	143153	214473	224450	180503	209206	207781	246514	1.04379	0.794298
FGFR2	11930.2	13607.7	2937.61	13788.9	16278.5	17091.1	12575.3	105439	12163.4	16737.6	15629	18182.3	14130.8	18470.3	10250.5	11729	14445.7	17841	16973	23289.1	11511.9	14402.7	16810.6	20098.7	1.3496	0.711382
FGA	162447	117585	33474.2	182627	176158	129812	423197	109460	171100	430043	163189	142909	279447	214331	170772	58252.9	468784	402599	449305	400227	58815.4	417435	412410	437402	0.59473	0.180196
Fibrinopeptide A	20263.8	11941.8	9084.65	18561.7	21628.2	11240	15565.1	26609.8	27991.2	27323.7	8144.05	16458	14697.2	33541.5	30953.3	19750.5	21879.5	27543.4	22296.7	24148	22606.5	21448.5	29163.5	27386.2	0.727154	0.133896
PLG	4430.41	7821.8	6448	3888.16	5883.69	7096.14	5746.65	4883.19	5840.72	4690	5066.55	6235.91	14034.2	10902	6168.32	11113.1	8395.07	15292	13019.9	12881	14098	12809.9	13986.7	12625.6	0.468129	7.03626e-06
Ficolin-3	16402.2	2590.43	1882.12	2330.26	4786.81	4085.23	2737.29	4691.72	3450.65	4333.37	3519.55	4756.38	3604.51	4324.35	1477.16	2744.86	2015.5	3988.78	3829.94	4081.1	3584.02	6534.44	1665.44	5171.86	1.29157	0.647296
FIH	2996	3882.11	4416.75	6415.73	3289.2	3254.12	2584.55	3691.22	3519.35	4150.89	2667.09	4111.63	3717.13	4633.77	5590	3738.11	4041.31	7869.4	5787.08	7467.8	4785.3	7591.1	3468.98	4860.17	0.707766	0.110156
FOLR1	5565.25	5752.63	2186.52	5030.2	11342	9108.99	8696.91	7675.35	7067.66	10721.9	7061.73	10052.1	5061.89	5978.36	3822.53	4673.4	6151.84	7360.13	6211.5	8343.1	4032	7230.76	4387.95	7508.37	1.27556	0.28331
FOXN3	53758.8	42359.4	15657.3	54086.9	77122.8	70851.5	16271.8	61714.8	55140.7	57124.3	16176.2	71369.6	37601.8	64888.4	52336.3	68926.9	37472.6	43105	45955.2	66849.9	39098.3	43608.7	54400.8	57455.5	0.967197	0.914672
FoxO1	12852.8	15076.7	2347.71	9582.94	10412.6	17054.1	18714.3	16030.9	19569.2	20478	15600.1	26702	18957.7	21788.6	7395.4	11417	19839.6	18371.7	28009.2	26753.9	14583.6	19149.2	18210.7	23410.3	0.809266	0.410572
FoxP3	902.5	429.748	218.592	392.548	850.234	1145.17	1005.04	2782.72	731.553	1652.45	685.03	1195.23	466.483	978.846	428.686	803.761	521.863	3158.51	731.437	1082.02	522.269	749.08	302.724	528.188	1.16712	0.801552
FRK	56423.5	58510.3	28935	51954.9	43835.3	57046.3	22919	51942.6	57972.1	46801.6	15478.7	39029.9	50093.3	55661.6	50023.7	55077	34190.4	45717.6	42433.4	41661.2	40445	41884.1	92571.2	44530.7	0.893251	0.646675
FSH	10437.2	10965.9	8866.81	7663.99	14938.8	10630	5610.11	16896.7	12366.7	9898.48	5143.03	11624.8	8004.63	12674.9	16861.1	12132.2	8690.15	10023.8	10592.2	11648.5	10053.1	11771.3	12274.4	11487.1	0.91799	0.67876
Furin	2293.5	1434.2	1101.14	3046	7626.79	4317.88	2387.5	4106.15	3486.02	6543.9	2960.76	3596.09	1725.59	2357.69	1375.04	2302.66	2684.52	5692.01	2364.29	3112	1227	2651.78	2153.48	2992.04	1.40022	0.36904
Fyn	6065.25	3701.34	4810.07	6271.48	6916.19	5288.98	13604.1	10018.1	15106.3	3386	4465.96	5074.56	3323.32	8669.15	10316.8	5073.96	5122.92	7207.25	5640.38	6095.62	5808.96	5418.8	6702.36	7171.95	1.10655	0.774488
GADD45A	4344.75	2193.57	4482.33	4677.15	6716.67	3150.65	2364.04	6861.94	7315.27	2488.3	7499.28	5355.78	2267.99	4357.45	7922.24	4522.92	6361.46	5980.34	3535.52	9504.49	5555.54	7736.91	7064.02	7711.11	0.792192	0.399592
Galectin-1	713.25	700.655	517.334	564.154	1209.55	1125.99	1126.5	2944.06	379.361	2046.3	630.727	849.253	586.101	812.64	615.206	1055.82	602.504	3767.71	807.421	2016.99	1589.96	2875.43	394.837	1114.63	0.788654	0.679682
Galectin-3BP	10417.5	14079.8	2875.6	5541.8	9548.46	20587.4	9267.46	10785.8	6380.45	9498.54	7101.84	8482.9	10939.4	11054.2	6400.48	10604.9	8513.8	16021.3	7692.09	8019.53	6522.01	6429.21	7213.53	7538.66	1.07123	0.830514
Galectin-7	3432.5	7532.77	2226.52	7075.17	13401.8	13735	17089.7	15361.2	8035.54	18488.9	8097.55	13967.9	12035.4	15399.5	9139.53	9147.63	12275	13439.5	15147.3	17603.1	7217.06	13921.5	8615.44	16859.8	0.85175	0.582584
Gas1	6085.5	3046.97	712.432	2280.39	3575.9	3528.93	3132.42	4502.49	2989.01	4709.23	4204.9	3351.2	2846.85	5836.98	4821.62	6363.99	3492.43	13628.7	2900.57	3675.98	3027.41	29035.4	2753.99	4792.94	0.506384	0.387145
Gastrin	2235.5	4369.59	1877.07	4127.84	3931.42	4571.53	1423.12	7134.82	3867.18	2740.99	2319.11	2988.92	1593.24	24541.3	3192.32	3909.74	3385.32	5727.67	2830.88	6116.62	6089.31	4619.57	3350.79	6224.83	0.580975	0.434445
GATA-3	5732.75	5777.72	1482.26	5359.47	10109.6	11281.4	6391.78	10450.4	6387.88	5809.42	5727.72	9702.2	5620.27	4715.15	1349.41	8092.69	1830.05	5127.11	4268.42	4876.61	5542.98	4635.8	1363.03	3722.2	1.64659	0.119383
GATA-4	248.75	94.7687	373.242	222.194	387.821	196.44	552.566	323.173	384.744	200.474	249.045	992.581	323.392	458.389	193.607	302.512	285.097	326.817	310.817	152.886	220.436	185.82	206.136	270.121	1.30586	0.533255
Gelsolin	4513.25	5585.99	3315.91	2724.6	5550.48	3441.28	2967.69	6139.09	5596.61	2913.84	2904.12	5143.35	3867.22	7059.28	5468.08	5275.34	5063.59	6674.89	4426.98	6935.61	5572.49	6418.34	4077.36	5560.66	0.765005	0.133297
Ghrelin	2345.5	449.969	2569.57	882.34	2282.05	2153.69	1427.29	2085.37	2042.66	2324.33	1093.71	2436.89	2388.1	4238.6	1838.95	5848.86	2256.88	3292.75	2176.16	2660.92	1609.47	1895.6	1131.28	1566.79	0.714894	0.324955
GLP-1	26612.2	21237.9	8433.79	25638.6	36526.4	44057.2	52200.3	26577.4	30923.6	28681.1	33929.9	31038.8	24330.5	104643	25701.1	22268.7	18415.6	20810.4	19461.5	20289.4	17736.7	36028.7	19554.1	23806.9	1.03629	0.95353
GPI	802	73.5736	972.809	1102.93	700.746	1219.88	168.376	1482.88	804.605	1051.28	876.651	863.695	1030.11	999.765	770.675	909.299	719.258	3210.64	1399.77	2030.41	2259.28	1576.14	811.738	807.117	0.612399	0.213222
GPBB	42145.2	9144.81	4889.32	7956.79	9935.37	6322	3332.6	8141.28	6498.1	6138.65	4269.5	9934.82	5825.3	10118.3	8497.02	17632.5	5803.75	5745.76	9197.42	7921.21	10486.2	6766.36	7419.82	6655.36	1.16302	0.820323
GMNN	11785	8073.85	7430.05	12020.6	14577.8	8955	27399.2	21826.5	14374.7	12472.2	4932.52	12677.5	22817.7	44675.9	26592.5	15588.3	16273.9	15524.9	29392.5	15730.4	14994.4	15722.6	21229.3	12092.4	0.624515	0.164035
GPR-39	99259.5	125092	41569.1	109216	113665	129438	98827.9	124015	95738.5	102193	78862.2	101110	110138	114402	109078	119759	92602.1	86751.8	108099	128619	99015.4	119218	106420	134424	0.917549	0.531515
GPX1	1213.5	1876.61	1130.73	827.641	2356.34	1417.99	1279.5	4146.91	506.243	2272.88	805.339	1015.87	818.593	1150.8	941.566	1557.07	1166.45	4029.43	932.743	3875.55	2358.99	4289.38	589.401	1575.14	0.809511	0.687048
GPX3	1309	3114.94	4805.46	1501.73	1729.12	2428.65	3598.45	4354.73	1139.62	3229.37	1605.53	1359.05	853.804	2349.87	1685.57	2368.32	2460.52	4229.04	1505.33	4648.3	2928.31	2446.39	1111.53	1925.46	1.05833	0.897022
Pancreastatin	1374.75	83.0749	3203.04	716.812	1654.08	1352.56	1460.39	1204.99	1996.01	2783.06	912.072	1555.33	1349.26	2642.29	1221.03	7148.8	1727.14	3718.01	2000.62	1966.66	1411.58	1122.89	862.81	1146.93	0.695195	0.510958
GRP	58787.3	27502.2	10651.8	28674.6	29879.9	22209.6	8463.12	48873	24895.6	18456.7	18803.5	30828.1	20114	32503.8	37127	47296.3	23176.5	26322.8	36719.4	31890.8	38148.1	24871.8	39110.3	31506.5	0.843715	0.561103
GRP75	6546.25	4901.66	1443.75	7439.47	7059.61	6171.66	5799.07	10300.8	5389.24	10402.8	5259.12	7218.11	4626.37	8031.92	3959.45	9953.37	6787.61	12426.3	7490.64	8333.04	5606.07	8146.24	6064.2	10749	0.84548	0.51109
GRP78	34197.5	1095.81	1852.68	1187.3	2230.96	1909.93	562.991	1866.11	1294.44	1756.61	1339.94	1901.62	1330.53	4232.39	1347.54	1902.76	4393.48	2615.88	3744.15	2103.65	3224.24	2089.83	1950.12	1916.65	1.65944	0.759019
GSR	175208	156326	70648.6	165715	153386	197288	120953	193316	175329	171628	99557.1	163127	121326	138487	145357	149705	102753	108166	149215	165203	115490	152902	139803	167231	1.11285	0.491751
GSTA1	8050.25	11694.3	34420.1	17960	6066.56	4005.95	15349.9	9569.34	3212.01	7934.8	4579.71	2943.43	19093.8	15779.7	6815.83	8303.55	28224	3565.54	39095.6	23034.1	19743.4	17770.1	15680.1	27370.6	0.560355	0.213376
HADHA	11957	12156.2	7715.85	9437.43	14902.4	9099.25	7233.66	23156.2	17306.6	9588.51	5686.37	12974.5	9174.84	22662.9	21982.6	16405.7	11021.2	15013.6	11692.4	14811.9	14739.7	11570.7	13781.5	14227.1	0.79744	0.352211
HAI-1	3715.75	1256.11	2091.64	4880.4	9829.7	8159.04	2441.71	4648.35	3823.86	3346.97	3672.79	3905.26	2345.65	2944.81	2904.1	2091.14	4556.52	8859.43	27343.8	5018.99	2611.8	4401.42	7002.3	2682.36	0.711516	0.680037
HAI-2	3563.5	1880.27	515.699	2319.36	6344.01	4580.06	3409.23	3679.31	6239.98	5847.95	3073.11	4832.47	2226.28	9770.53	1448.82	8731.65	4216.72	6668.95	2814.63	3561.61	8333.61	2156.79	2208.71	3484.06	0.832128	0.679531
hCG alpha	18621.8	7573.45	4136.15	7122.72	7341.91	5402.64	36028.3	10850.4	8993.69	5490.59	5442.94	8314.89	5008.2	9876.51	11936.5	8678.33	6782.18	7223.73	6777.06	7203.46	9996.34	7688.65	8497.72	9662.85	1.26163	0.6761
hCGb	5042.5	1097.76	20134.3	3189.72	3942.34	1157.64	1774.47	5886.46	4796.36	1634.96	3730.99	2733.17	4075.73	2939.3	6056.2	2182.36	5217.95	8070.62	2155.22	4979.75	3840.31	5664.77	8916.62	3455.32	0.957718	0.954251
Hck	13631.5	9751.92	23272.5	10257.4	11716.6	12435.2	14512.1	17717.8	20106.4	7149.12	2898.66	16654.5	8764.04	45088.1	24178.9	16008.7	11803	21064.6	17009.9	17985.7	16140	15321.2	7926.52	15201.6	0.739536	0.413775
HE4	60012	39199.2	20405.5	38720.7	66704.6	52683.7	42127.4	45936.3	42146.5	44652.9	39835.3	60532.7	29830.5	39740.5	27500.5	43997.8	30266.1	39390.1	56303.6	46680.8	41407.7	40770.6	34349.8	60935.1	1.12579	0.544128
Hemopexin	576	0.974485	464.099	2969.5	1113.43	688.986	272.113	527.181	509.318	2522.52	625.577	466.786	2338.16	747.583	872.168	1844.38	1557.04	2903	1506.06	786.46	305.918	704.001	402.552	1432.35	0.697189	0.543715
Hepcidin	1859	258.482	2318.71	687.138	1654.38	1890.76	1959	1338.45	2370.5	3193.89	1070.61	1924.91	1510.08	2711.94	1676.81	5335.05	2641.35	4153	2537.78	1787.95	1612.05	1982.57	1074.5	1351.22	0.723395	0.390552
HSP32	4223.5	2634.28	4428.5	5624.02	4947.98	2986.77	2159.18	5671.01	10962.8	3057.28	5874.71	3278.69	3829.26	28454.3	3973.21	10834.3	6504.55	12514.4	7216.42	4832.26	10990.7	2400.59	7621.48	7552.57	0.5233	0.238397
HOXA10	9481	8838.82	4684.11	11368.5	8937.31	13365.9	10560.5	8603.88	11459.8	22532.1	9212.79	11823.5	9626.34	19534.6	7492.51	18689.2	12866	18816.5	14272.7	11250.3	8090.33	8299.74	9800.73	11789.2	0.869394	0.627924
Haptoglobin	350135	320439	188495	749334	536203	619180	253493	329462	305312	288760	538552	629528	332501	326632	208378	224011	568934	423055	613462	580348	620995	607453	636122	647661	0.882433	0.677788
HSP10	59908.2	21372.9	10752.6	21702.6	28860.4	20282	10584.8	24460.1	33409.4	15686.4	12772.4	19378.3	18239.8	60508.7	28943.5	31471.8	27896	35190.5	26875.2	33961.3	34966.2	31040.9	31138.3	34593.4	0.707072	0.242304
HSP20	2057.5	990.564	701.428	1526.76	5239.68	3610.48	2112	4080.17	4250.64	2871	2837.65	3157.56	1583.5	2327.35	1110.58	1807.58	2888.84	3816.87	2633.52	3064.15	996.881	1956.48	2339.09	2631.98	1.2312	0.539124
HSPB1	10633.5	11555.7	12160.7	24817.2	18940.9	11803.9	13415.4	21913.3	29707.3	10072.1	5138.5	15949.2	11420.6	92357.3	40873.3	12784.4	15372.4	38168.3	26175.9	22528.7	24806.1	17214.9	51271	27602.9	0.489016	0.168831
HSP40	14100.8	13006.2	4979.73	13797.1	16231	8013.12	10414.6	12104.2	8151.4	8067.1	5599.92	12267.2	8691.37	19726.6	31652.7	12781.7	9862.17	13026.2	13724.4	16554.3	19933.2	11259.4	18201.4	10626.7	0.681209	0.17186
HSP60	34224.2	1636.4	1607.32	2257.15	6024.72	3351.2	1477.85	2759.84	13761.6	3029.15	1744.09	2857.24	1708.11	3926.88	1726.83	4052.3	4725.68	2307.7	3220.9	3083.99	2488.19	3882.52	2097.16	2762.4	2.07686	0.517251
HSP70	5717.75	7718.65	1753.05	4197.55	9255.55	8196.17	4049.37	5752.52	9915.18	8097	4718.9	7132.08	6110.98	5648.48	4048.23	4939.12	3409.08	7405.91	10985.3	11495.4	2695.77	4503.61	3689.78	4849.35	1.09634	0.791349
HSP90	40548	1869.31	1360.18	4653.91	2976.58	3764.78	927.893	3162.61	1807.61	2056.44	1778.11	2559.25	1927.61	4276.99	2002.76	5728.12	26076	2464.63	4115.72	3663.88	3556.03	2439.44	2003.66	2126.2	1.11732	0.94179
HSPA8	6922	6624.55	1395.87	7636.82	8823.76	8547.66	6866.93	9509.28	11492.1	10936.6	6247.03	10468.4	5198.49	5775.15	3245.46	12634.8	5616.13	6640.86	7350.24	8746.76	3805.52	6336.59	4608.13	6850.07	1.24298	0.410518
HTRA2	7504.25	934.775	621.426	1841.72	1467.75	1690.51	1510.69	1935.94	1122.96	1680.83	1992.05	1497.57	869.537	1922.75	1100.79	5530.93	2880.43	1254.6	1736.36	1850.68	1346.07	2758.46	2415.62	1150.95	0.959033	0.952901
IBSP	6847.5	6868.41	1460.55	4957.26	7100.85	10645.2	6720.71	9652.04	6148.73	10904.4	5669.2	9263.99	6880.38	9436.28	3715.41	6537.39	6473.32	9208.13	8816.62	12317.6	5399.86	7917.81	4991.86	8865.93	0.952278	0.862418
IGF2BP1	26945.8	31582.1	8318.99	24361.2	43043.1	53478.3	35874.8	39231.6	36303.9	49656.4	30649.4	38576.2	33934.7	41631.3	32707.2	43525.6	38743.8	44944.9	49510.5	56831.7	31746.5	55607.9	28357.9	53361.5	0.818201	0.312717
IGFBP-5	1785	623.183	547.818	1014.62	2231.87	3082.18	1394.97	2242.43	1824.78	2765.57	2814.39	2848.86	1358	2090.56	857.163	1511.9	2392.1	4657.81	2199	2502.49	1238.65	1701.66	1988.07	1921.6	0.949083	0.899256
IL-23p19	53910	49478	23585	53382.6	59423.9	55199.3	32898	82393.5	53467.4	58667	14595.3	60894.4	49152.8	76416.9	98561.8	70170.2	37964.3	56364.3	64461.3	84920.8	48568.5	51672.9	109804	76792.8	0.724852	0.178149
IL-33	2204.5	1716.56	1303.97	1726.78	3228.56	3538.66	2913.22	4499.15	2397.67	5305.58	2689.4	3513.79	1649.42	2186.2	1195.82	1633.96	1871.73	4330.46	2790.76	3533.02	1761.83	2272.6	1519.79	3263.24	1.25096	0.45283
IL-34	4919.25	5108.98	1190.21	3842.9	6543.83	7374.19	8029.4	7126	5793.98	8610.48	6239.7	7569.83	3530.59	5609.63	2526.06	2998.02	4847.87	5397.61	5551.66	5241.03	3015.91	4494.19	3908.41	7175.97	1.33247	0.220598
INSRR	31145.3	15705.5	18530.4	39986.8	31248.4	32654.4	33677.6	43974.6	37955.9	35954.5	27580.8	30732.7	15209.7	34915.2	28477.5	24461	32248.6	16575.8	31729.1	28108	23997.8	27890.9	27276.3	26706.7	1.1938	0.303684
Integrin alpha V	51762	58786.5	29684.4	65458	66261.1	38318.8	64599.6	59644.7	76899.9	75798.8	66383.1	32817	43326.8	50802.5	40292.7	37328.6	34515.4	34295	43116.6	39586.5	36683.2	50620.4	36241.6	48583.4	1.3856	0.0736417
CD61	14678.7	20760.4	7444.77	20855.1	32608	24941.1	14706.1	16363.1	26230.8	24017	16637.6	22819.1	10971.6	17305.4	11765.6	14507.4	20099.5	15346.3	18935.2	26960.5	7832.83	16483.8	10783.6	10620.9	1.33285	0.228698
Itk	207232	227794	58163.9	200332	153775	162151	78595.2	178417	184800	148435	45216.3	181616	142702	184234	170131	162597	127006	161676	221170	228080	112006	181664	256821	180533	0.858081	0.511573
ITM2B	1494	865.83	1119.13	863.571	2815.26	2990.12	1400.18	2328.7	1337.51	1620.77	1990.17	1746.49	991.402	1518.38	1483.41	1692.57	1208.54	3769.2	1011.65	2123.05	1251.51	2106.79	631.832	1599.4	1.06107	0.875769
Kallikrein 2	11737	9123.86	6259.61	10208.4	12319.5	8146.11	13872	19379.4	14889.9	7963.69	5754.4	11374.8	7608.07	32594.6	24554.3	11981.9	9081.01	14809.5	10332.2	12345.3	16214	11019.4	12826.1	15071	0.734312	0.325047
ApoC3	1.0482e+06	1.01939e+06	622640	749268	635204	637599	1.03811e+06	999229	1.05027e+06	1.06252e+06	654175	650873	1.04703e+06	963751	873773	923731	569005	566049	613615	611239	634201	607537	646723	647719	1.16809	0.36465
Kallikrein 5	46642.8	26980.8	2830.25	24503.9	43232.2	34590.1	25353.4	26269.9	27649	32922	17496.8	19899.3	18142.4	26457.3	26019.8	31580	28467.3	25088.2	29435.2	32639.8	18852.1	28671.1	21184.8	23349.4	1.05964	0.823566
Kallikrein 6	8769	15215.6	6549.73	8449.98	14589.5	16278.2	10311.3	14730.1	11424.9	13829.4	9794.52	14710.3	12364.3	12686.4	8894.65	11665.6	6538.35	9714.56	12536.9	18436.1	7909.99	10827.7	6862.36	13091.7	1.09978	0.676849
Kallikrein 7	33684.5	35755.3	12479.7	39642.2	51372.9	59924.8	33561.3	40176.1	40907.2	48689.2	44552.5	37933.3	29854.9	42702.8	43406.4	45098.3	49710.3	49454.4	54308.4	39118.6	34128.2	40671.1	38505	39766.2	0.944653	0.761367
Kallikrein 8	52156.8	8446.11	3694.65	7384.95	10653.4	9953.79	2605.4	12892.1	6880.8	7757.64	3625.35	9495.67	6865.39	12673.7	11180.8	14929.1	8507.29	8484.54	12133.7	11402.7	14212.9	13276.9	13728.4	10921.3	0.979972	0.971635
Kallikrein 10	23816	30756.2	14024.4	37316	31744.9	41764.6	35511.7	46458.7	38588	59979.3	26983.9	44164.6	18702.8	29532	22427.3	23932.2	29132.7	30683.8	34112.1	44882.4	30050	35715.5	25906.8	37957.1	1.18751	0.42951
Kallikrein 11	3668.5	4524.29	1184.41	3729.92	4324.1	4805.1	4156.49	5435.07	4615.14	5928.54	4090.83	4957.16	2368.38	3885.04	2086.95	6645.13	4007.51	4897.52	3676.07	4081.83	2231.29	2975.01	5909.75	2677.72	1.13154	0.631085
Kallikrein 14	2214.75	1212.26	984.705	2929.28	2858.17	3718.21	2410.44	3181.2	3101.79	3706.1	3163	3984.46	1605.47	2852.4	1467.58	1880.95	5533.05	5516.72	4172.97	2700.02	1194.62	2138.82	1679.33	2320.13	1.01217	0.970045
SLC12A6	426	0.974485	475.4	569.517	365.079	717.136	242.92	442.098	398.073	696.462	581.573	478.122	799.614	994.938	415.556	718.494	463.757	1340.62	675.51	650.497	1042.12	534.56	370.305	448.45	0.637933	0.159627
KCTD10	1258.75	54.5712	2654.03	624.753	618.421	538.955	1157.78	755.023	1617.93	2155.28	570.182	1162.77	543.897	885.283	583.529	4182.73	947.879	2095.68	1364.34	690.469	866.919	1118.55	660.839	751.641	0.896316	0.861973
KIF3B	708.25	2908.35	3158.73	3937.64	7934.56	3960.61	15448.6	1664.01	4322.41	18539.9	1938.37	13727.7	8786.27	5592.16	1231.87	20492.4	3834.14	8595.55	14351	6206.63	2829.51	8804.58	2244.66	4433.97	0.89527	0.875736
PSEN2	808	0.974485	1058.46	388.079	691.043	1059.04	207.473	1189.49	255.813	405.762	800.814	895.683	1456.89	3103.89	1391.51	1377.94	1809.69	2953.37	1251.17	1471.09	1341.08	1131.45	507.934	1046.8	0.411862	0.0258575
LAG-3	5469.5	8422.48	2471.13	4160.19	11020.4	10442.8	5526.7	7065.47	6591.66	8846.69	5055.17	5852.38	4190.86	5916.29	4106.59	5792.9	4758.26	9195.7	10031.9	11105.3	4409.94	5345.02	4382.25	5443.06	1.08365	0.793343
pro-Glucagon	38708.5	43489.3	7374.58	31579.2	33701.9	41873.9	45779	47507.1	42583.8	55209.5	28984.4	41794.9	42832.1	51513.8	26724.4	43335.5	34617.4	36018.3	41616.1	44221.5	30126.9	37342.7	32815.3	49897.1	0.973518	0.906791
Layilin	44992	14152	4125.59	26474	47343	30921	126458	30449.7	20253.8	28313.9	15820.9	24538.6	13446.9	37705.6	15584	20489.7	28221	25117.9	22478.9	24791.1	28630.3	32890.7	26258.3	32624.4	1.3426	0.622087
LDL R	2732.5	1582.32	1149.32	2514.92	4227.22	6734.81	2561.61	3746.99	3755.68	4410.16	5872.37	5178.91	1534.3	2913.09	1543.85	3698.01	4216.72	14270.7	4146.17	4589.07	2627.08	35689.7	6055.56	3512.5	0.524393	0.512072
Legumain	2059.5	2297.84	698.007	1398.23	2899.41	2977.8	1825.55	3034.63	1935.77	2675.09	3562.78	3165.79	2874.82	2147.81	1327.95	2036.94	11106.3	9508.48	3444.02	2368.57	4176.64	2251.01	4327.16	3319.02	0.583579	0.282355
LH	6364.75	5202.29	5016.76	6661.17	7915.31	4229.02	4158.84	11289.8	13653.4	3670.36	7986.76	8461.94	3167.99	4800.21	15223.4	6642.49	9503.63	12104.1	5301.16	17100.7	9388.14	15160.3	16533.8	12494.3	0.664027	0.207865
LIMPII	1464.75	25690.8	363.725	732.9	1789.77	2188.69	1679.33	3080.15	1658.42	3009.89	1561.84	2523.07	1662.66	2264.59	883.005	1300.82	1811.59	3074.24	2859.72	3208.86	1203.4	1474.68	1227.41	2082.77	1.98421	0.626442
LIN41	1919.5	1062.68	1064.11	1417.54	2845.59	2877.83	3102.45	3925.74	2184.15	4003.39	4447.23	3083.96	1635.44	1916.31	1198.11	1607.96	1410.28	4365.57	2326.07	2728.76	1830.67	2732.66	1043.8	2820.2	1.24666	0.490894
Livin	1183.5	1187.65	1558.84	1229.13	3586.66	1404.91	2223.56	4781.33	637.225	2897.11	919.094	1026.9	966.929	908.731	1887.72	1111.12	1380.68	4228.36	1792.28	2767.13	2486.68	4820.17	734.592	1118.81	0.935244	0.907233
SAA1	740.417	1441.89	2127.98	1930.6	1441.1	1313.28	1046.45	2754.55	3071.07	1809.64	1088.63	1498.77	140.047	234.4	314.133	182.813	175.52	180.921	149.541	214.19	252.582	208.645	180.552	215.532	8.27498	9.492e-06
LPS	10352.5	12869.8	14040.4	27565.3	25426.7	21290.4	11891.4	18118.6	36497.9	24819.4	10362.8	36123.9	21741.4	15535.6	11326.3	21417.8	10810.7	11500	19136.2	6366.67	6551.82	20958.9	20419.2	16855.8	1.36545	0.30957
LRG1	53878	12163.5	6496.64	16420.9	8097.09	7225.23	4196.37	14125.9	7898.15	6926.6	6065.24	11989.9	6816.45	14830	11372.6	23780.1	9005.12	8623.37	9634	10117.5	13073.8	8428.02	11347.4	15454.4	1.09124	0.903588
LTF	29439	32638.4	8131.77	39886	33042.5	29307.3	24995.8	52752.7	37891.5	38433.1	14439.5	38386.1	30342.9	63034.6	40131.2	41105.5	26813.6	34396.8	34690.2	35090.8	35593.4	31878.8	44357.1	39245.6	0.830655	0.404896
LTK	18331.8	16923.4	5488.89	10967.6	11560.8	11950	9906.82	20900.9	13531.9	20580.1	8472.83	14593.5	12636	18170	10225.3	31319.6	16426.7	20113.8	19115.6	20018.5	9733.09	17878.2	17588.1	16584.2	0.777891	0.292209
Lumican	1567.5	0.974485	850.724	770.439	3164.88	1339.17	430.324	1152.08	647.99	574.049	1497.23	1248.18	551.389	812.87	775.677	761.458	5600.38	3247.91	572.588	1611.14	736.2	1272.04	3684.07	682.101	0.65214	0.539368
Lyn	24227.8	28802.9	7783.36	27267.8	23383.4	21729.9	19534.5	36788.8	27685.7	33302.9	8971.23	27394.1	19735.1	29976.6	23700	35529.2	24547.2	25686.2	29744.1	30567.4	22652.8	23287.9	34944.7	31313.2	0.864896	0.471762
SERTAD2	8810.5	5536.54	7050.56	8020.61	9570.9	12965.4	6065.71	12133.8	3378.62	4584.28	7203.42	20255.7	26915.7	45152.9	19126.8	14428	12881.6	17313.6	25003.4	12305	18540.3	31309.3	15204.7	37895.7	0.382415	0.00969306
LYVE-1	17173.5	9456.89	979.5	2421.43	9622.75	10303.1	6787.96	9564.58	13669.3	22521.7	4321.15	5879.09	5295.63	10920.9	7552.12	10149.7	14516	11922.6	9862.68	11051.9	6233.34	9642.08	3899.92	6692.75	1.04605	0.922801
LZTS1	4219.25	9026.9	3504.46	6565.35	10893.7	14323.9	8094.04	7366.72	8344.67	9989.71	6252.96	11157.2	13161.4	22158.5	7999.77	12366.2	10790.5	12702.4	13298.9	13354.8	5949.51	10156.3	8440.47	11135.7	0.704796	0.168774
Mammaglobin A	5321.5	2608.7	3763.65	8434.61	5793.36	7733.75	4570.92	4447.2	6201.02	3892.89	3842.88	4609.63	5046.16	5367.79	7108.84	7629.12	11015.5	11296.8	6920.54	9067.85	6223.05	8445.12	4722.77	5893.52	0.689905	0.107983
Marapsin	12806	17080.3	6525.64	12156.8	20773.7	29352.7	24591.8	26432.2	19101.1	27865.8	18912.7	22903.1	10493.1	15508	12812	14543.9	16477.6	22667	18260.9	26373.8	13582.8	23248.4	12349	24221.9	1.13282	0.629996
MATK	11065	9354.33	5299.15	8548.3	9639.73	9649.61	9166.33	16448.9	12829.3	12520.1	6639.32	10231.3	9126.89	15611	9966.05	23355.8	16033.4	19461.4	13971.5	13889.9	12822.4	10524.5	15637.2	14671.5	0.693382	0.0911433
MBL	151768	159140	13737.8	30603.9	124039	78161.9	244908	180069	164711	74038.6	117933	59703.8	182302	205467	124760	213246	151994	136677	140932	41893.9	46361.2	91095.9	158959	104367	0.875323	0.735064
MBL-2	7139.25	8348.41	4280.54	5445.8	5662.52	5200.42	7002.99	14095.4	14294	9143.47	4671.31	8482.13	6366.45	10065.5	6118.3	15163.3	10634.4	12019.8	8277.12	11238.6	6884.82	7378.75	10643.2	9991.69	0.816908	0.428943
Mer	8519.5	2479.82	1114.97	2120.94	3459.76	4008.99	2431.81	4218.88	3405.03	4588.84	4126.72	4908.4	2125.15	3648.72	1374	8233.04	4855.33	5547.51	3128.37	2789.88	1473.61	2114.76	1468.57	1510.08	1.18591	0.700978
Mesothelin	1486	1729.71	564.77	1447.21	2166.52	2591.61	1675.94	2327.03	2544.54	3341.39	1940.71	3330.24	1733.08	3652.4	2031.52	1969.74	2405.4	3290.72	2330.32	3671.46	1265.73	2551.77	1348.68	3562.1	0.843449	0.537673
MICB	37615.5	7331.05	1940.71	3862.56	5893.57	5538.22	5638.52	6474.65	5190.08	5284.8	9197.18	6617.62	3192.46	6298.82	2677.77	4193.97	6610.98	4027.95	6886.13	4563.69	3600.81	5062.81	4162.07	5903.25	1.75906	0.45795
Midkine	2985.25	1176.45	1543.38	4232.59	14229.4	2369.61	2671.6	4746.78	2932.87	3409.82	2028.87	3177.44	2063.71	3666.42	1645.55	1972.61	2410.97	4997.87	2398.25	2829.13	1475.73	2529.74	1694.45	3490.09	1.45966	0.531553
MINA	59859.2	33421.4	15331.3	35372.6	53561	37545.8	25033.3	68591.5	51975.1	45640.5	14213	50323.5	57825.4	112583	74347.2	56400.3	33582.2	58194.6	60535	78720.1	64121	58774.3	108039	52286.8	0.60199	0.0676839
FABP3	1160	0.974485	1968.07	1959.52	3029.49	1717.75	708.692	1232.63	1214.21	1004.14	744.014	1569	846.562	1224.36	673.351	2380.44	861.807	1829.9	1032.15	1034.03	1415.82	2137.51	870.37	1609.29	1.02469	0.954683
MSHa	59344.8	57148.7	48472.7	56601.2	61728.7	55882.9	31569.7	75645.3	58884.1	61483.3	14372.7	66712.3	48552.7	88849	59026.9	75220	37325.7	49392.5	61079.4	67866.8	54615.7	52732.6	77392	59709.8	0.885322	0.544036
MTUS1	40586.2	41989.3	12275.9	37205.9	39173.7	48519.8	40354	59444	45935.6	56087.7	34836.5	46079.4	50940.1	80721	35237.2	46933.2	29999.6	37274.8	47147.2	53823	26261.1	53914.5	30191.4	53878	0.919767	0.734685
Myoglobin	24984.8	72.1119	1720.63	989.772	2055.84	1787.74	1872.99	918.516	928.154	1704.41	1730.05	1351.29	795.119	3234.93	848.826	2266.75	4234.77	1457.85	2762.95	1968.41	4220.21	1194.93	1399.75	2279.8	1.50449	0.773337
NAIP	5009.5	5726.81	5979.16	3657.17	6396.01	3097.09	3735.03	8867.47	12139.3	4318.16	4924.57	5673.18	4322.21	8871.91	10757.6	8214.54	7465.6	8312.62	6008.29	8535.82	8989.17	6653.15	6676.28	8430.92	0.745655	0.17901
Nanog	954.75	3729.11	1607.92	1042.15	1641.19	2315.9	6618.54	3094.93	1089.64	1878.52	1427.48	1454.4	839.32	1942.06	1406.31	1451.97	2602.25	1956.17	1823.32	5159.33	2915.75	1484.68	888.268	1578.07	1.11673	0.834872
NELL2	2823.25	5549.94	2953.82	1696.04	4461.91	2049.77	2077.59	4683.14	3183.56	2644.93	3175.32	4284	3691.91	4605.96	3092.7	4068.6	4242.78	4897.93	3940.77	4789.08	5467.64	5037.44	2912.14	4555.89	0.771561	0.168989
NEP	746.25	0.974485	746.484	514.281	968.642	1017.05	1239.88	3280.58	348.859	2432.04	722.324	591.946	415.29	1031.72	646.259	751.323	500.956	3697.22	503.485	856.339	1746.09	965.339	320.622	844.668	1.02688	0.972513
Galanin	407917	360898	181483	376564	325646	363955	323778	380626	406116	396220	265550	335200	329080	341203	336558	344350	276852	272404	335357	329175	313806	344584	334225	353732	1.05436	0.648226
Nesfatin	7481.25	7133.47	3736.44	5841.57	6416.48	8614	7856.6	8473.99	6976.66	13631.7	5817.13	8861.64	6993.75	10214.2	4611.55	15065.9	8694.63	10174.8	9860.93	8563.68	5643.29	5572	6632.77	5128.28	0.935003	0.803809
Nestin	1703.5	191.243	1455.5	2183.33	6323.09	2130.26	743.879	2972.43	1075.8	1251.25	2453.62	2923.7	1089.29	1769.65	2406.64	1569.85	2324.08	2687.32	1326.13	2749.18	1529.59	3005.88	1425.67	1823.47	1.07174	0.892755
NET1	1109.5	0.974485	3470.56	10847.5	6619.03	505.176	1050.92	589.623	600.314	1651.44	967.156	643.966	1562.27	1525.97	6390.06	1537.46	5481.32	1415.85	15068.5	16918.2	1898.6	2757.88	9508.19	719.962	0.43307	0.349516
Netrin G2	47491	13973.1	5896.33	14253.7	10696.5	5436.72	5404.72	13807.3	14831.5	21284.7	6934.4	9740.25	11394.1	40155.2	16273.6	21864.8	18503	9712.67	10959.4	8552.88	18815.3	12101.2	16313.6	24498.8	0.81164	0.67958
Netrin-4	28725.8	27953.8	9112.16	39791.3	25948.4	36420.7	28137.3	27793.6	31607	26549.9	19652.2	21158.7	17840.7	22832.8	26300.5	34544.8	22821.9	28980	23943.6	25867.3	16068.6	30221.2	33599.1	25125.3	1.04772	0.821175
Neuropeptide Y	1426	0.974485	1643.6	510.17	1171.8	881.166	1182.02	1099.17	1433.37	1205.88	676.759	1163.39	1419.93	2141.14	892.174	5711.15	1280.63	2728.78	1561.7	1367.81	1059.67	873.878	819.453	1273.34	0.586584	0.305239
NF1	406658	359198	186197	379216	321292	357377	302629	346755	369134	377597	254540	322994	326980	329481	293437	343326	259848	242666	327794	343154	296793	331186	334329	374930	1.04723	0.706741
NM23-H1/H2	433.25	0.974485	306.178	615.993	165.256	265.369	114.162	684.239	303.746	161.697	855.429	209.324	155.578	342.757	288.639	441.98	258.895	2089.33	260.454	348.079	446.471	306.56	140.561	287.119	0.76692	0.758608
TGFBr3	6575.25	7741.84	5391.59	6800.14	3908.06	7754.93	5202.82	8008.28	5062.78	6297.06	4230.65	6934.33	10035.8	12090.5	9584.5	10357.5	6400.34	10479.2	12453.8	12786.7	11050.1	11379.7	7870.19	11783.1	0.585309	5.84052e-05
Notch-1	4293.75	3299.36	888.792	5984.75	6561.72	7460.62	4765.88	4726.52	5084.47	6254.98	6053.54	9013.2	4292.49	5623.88	2141.14	3344.16	5784.48	8738.16	6480.74	7303.24	3205.03	4848.87	4086.31	3547.27	1.08404	0.793978
NPTX1	16940.2	15988.1	5954.77	25115.2	17368.4	14349.4	11512.7	34552.1	23822.9	20547.4	10024.4	21849.2	16387.6	44042.6	18741.1	37452.7	23240.5	28948	25805.8	28837.8	17742.3	19632.6	29340.8	24523.8	0.692812	0.162416
NPTXR	1852.25	4095.03	1965.84	1551.78	3919.3	3837.36	6465.8	4427.66	1388.77	2198.37	5039.1	2034.85	1508.83	2372.63	2176.36	2572.56	3192.95	3747.05	2277.18	5487.57	3997.21	3893.1	1259.65	2171.47	1.11887	0.764949
Progesterone	9070.75	945.007	1523.3	948.122	1597.07	1197.81	789.231	2463.36	8861.17	944.076	1088.87	1122.4	1298.06	2332.86	2582.74	4657.76	2079.58	2333.5	1753.78	1722.74	1751.99	1758.19	961.249	3241.14	1.15402	0.852553
Ntn1	10941	10800.9	8150.66	7656.12	10152.2	10418	8949.22	12569.2	15203.7	16561.7	7297.52	12289.1	6312.51	12242.2	13961.4	13487.9	13799.8	17429.1	10606.3	12021.4	28813.6	9352.04	14078.1	18619	0.767261	0.292343
OCT3/4	2630.25	16197.2	894.889	2385.5	13986.4	2287.14	2755.01	6354.3	3773.88	4303.21	2825.16	3706.96	1319.54	5879.74	1084.11	1647.18	3014.15	4460.37	2512.45	3725.88	1852.45	3012.12	1324.76	2683.9	1.90979	0.325711
Omentin	2142	144.224	2043.91	1005.68	2001.87	1939.14	1972.29	1513.38	2405.36	3403.74	1153	1987.8	1632.19	2922.52	1648.89	8010.29	1848.51	3954.35	2655.78	2521.17	1614.92	1398.44	1597.71	1297.14	0.698106	0.454997
Osteocalcin	3271	1800.36	3314.87	2601.62	4945.25	2589.18	2384.89	5691.75	5050.89	2386.42	3286.58	3362.54	1611.71	3083.89	6360.88	2630.73	3694.85	3923.29	2390.49	3786.56	3476	4751.76	2581.18	3216.11	0.980194	0.954283
Osteopontin	6814.25	9584.06	2948.46	5850.69	15115.6	12235.7	5856.67	7817.63	20166.4	10005.7	8930.66	17510.2	4818.41	6879.05	6268.77	9112.16	5917.79	10727.7	16961	19188	2347.49	6775.92	7436.49	8403.72	1.17169	0.700223
OX40/TNFRSF14	1593.5	2589.21	554.956	3678.8	1143.9	1999.4	1219.81	2100.15	1277.78	1232.24	797.849	1284.36	1607.22	6196.29	1408.6	1923.47	2604.97	4393.39	3650.74	3043.43	1348.64	2256.95	1672.23	2335.12	0.600226	0.186869
p21	303086	338142	153693	335875	256886	318834	216088	292456	336948	268324	180631	276984	274387	290168	230854	241408	251779	205534	280722	273073	237946	270468	291199	322131	1.03416	0.815543
p27	22911.2	3101.06	1664.57	3036.71	4515.88	6121.3	5199.33	4280.61	3864.87	5415.57	3454.48	5274.41	2963.22	12188	1613.04	3371.48	4584.9	3698.57	3312.55	4180.89	2254.29	2794.26	3229.98	3779.84	1.43503	0.605535
p53	1828.5	1916.81	801.207	1385.72	2779.03	1047.48	560.906	2865.42	1018.38	1387.85	1466.49	1680.18	1980.56	2825.73	1701.4	2277.32	2097.5	2086.5	1718.35	2213.06	2041.42	1478.74	1371.82	3022.48	0.755111	0.234521
PAI-1	9700.5	4946.73	5904.51	4700.93	7867.4	6126.01	4670.74	10701.2	5580.97	5453.34	3275.5	7527.28	4408.12	6483.88	9382.31	8114.73	6221.49	8062.38	5675.52	6753.99	7875.95	7534.71	6565.96	6640.83	0.913225	0.675507
PAK7	15466	5575.03	1756.47	4952.62	6841.29	7778.79	6919.06	8146.52	6906.94	9786.96	6005.48	7443.89	6030.32	8312.83	3252.55	4646.3	6012.69	5951.31	8327.19	9580.34	3455.57	6133.81	3749.33	7681.14	1.19752	0.557034
Pappalysin-1	353	163.714	310.787	290.3	509.11	596.929	162.381	627.279	502.654	58.0385	420.068	495.048	126.11	1918.38	259.254	313.308	1008.7	1246.5	256.354	999.305	179.738	631.963	285.134	671.13	0.568564	0.320688
Pancreatic Polypeptide	165507	172590	35969.4	175017	148699	183795	172494	148801	178522	162319	188304	149977	198662	192563	177394	158604	166996	143939	201459	190765	150255	235261	185336	148404	0.875494	0.365688
Presenilin 1	991.5	0.974485	1425.16	803.687	1384.06	1710.45	694.617	583.427	628.253	1025.18	991.966	924.256	1111.27	1834.47	812.981	1116.63	1708	2725	1317.49	1449.21	1496.61	937.799	610.54	820.407	0.700328	0.275501
PARK7	204.5	0.974485	490.717	589.538	539.887	735.548	352.391	684.239	887.142	592.55	749.943	397.374	486.211	685.974	239.664	356.493	273.421	1139.94	570.977	706.37	1277.84	259.163	342.84	443.505	0.917788	0.845914
Visfatin	4708.75	4585.44	623.062	2476.84	4567.43	5490.13	3972.48	17292.1	5451.78	6440.5	3894.68	7228.82	4743.99	7776.52	2097.58	3331.38	4637.44	4679.69	5598.65	6645.74	2277.29	3360.13	2750.44	4463.79	1.27442	0.627065
P-Cadherin	2203.25	1339.67	884.182	2061.24	3181.4	3720.34	2570.99	3549.66	2763.44	3187.3	4069.45	3837.87	1358	2222.98	1472.16	2910.55	4764.78	7005.09	4412.63	3134.9	1665.6	3487.68	4346.45	2413.16	0.851376	0.650346
PCAF	56979.8	10287.2	6081.47	11550.5	14378.6	11422.1	5078.91	20316.5	17620.3	11250.1	5853.8	12385.2	7581.85	17181.1	18498.1	30601.3	15149.2	12330.2	16780.6	17738.3	22552	17169.4	16616.2	15420.7	0.882408	0.80668
PD-1	2848.25	1702.43	1441.82	2081.08	3090.74	3872.2	3319.04	5131.68	3437.07	4941.13	2970.28	4224.37	1921.37	13811	1452.15	1788.63	1986.72	4486.03	2708.92	3090.55	1557.43	2166.65	1465.79	2819.27	0.995047	0.989769
PTH	1417	655.098	598.972	932.034	1577.06	932.749	1155.18	20514.6	2319.23	2781.29	1228.37	1399.74	1497.59	798.157	945.109	5149.98	3216.98	9243.24	2939.8	3764.54	1146.81	4440.12	4670.16	2274.08	0.885864	0.920557
Troponin C	19484.8	9607.45	13836	7760.52	10128.8	6287	5855.63	12204.3	18480.5	8637.34	6678.65	10842.8	7226.24	9712.83	10767.6	11143.8	14446.4	15801.7	10577.7	21515.7	17668.5	16861.2	18818	23685.2	0.728315	0.229658
PDX-1	12076.8	3087.17	1195.86	2704.58	5024.39	4965.02	2984.38	4580.42	3718.26	5200.91	2932.83	6117.91	3512.61	4069.41	1502.17	1952.56	1993.64	2262.06	3204.21	2639.48	1392.21	8430.19	1876.98	5259.01	1.43297	0.430294
PEDF	58332.8	12228.3	4179.12	19710.9	15778.2	15352.2	16605.9	12960.3	21086.3	13094.9	5512.38	8812.11	8537.04	23411.2	9750.15	14298.9	10443.9	9553.18	10693.8	11492.4	15887.5	16309.2	13610.9	16944.8	1.26545	0.663929
PEPSINOGEN I	1355	797.86	318.074	648.17	522.451	1383.6	5575.44	693.058	713.866	3943.58	4984.02	682.011	1132.5	1480.91	2009.84	1944.41	3172.45	5635.97	1013.7	1239.87	1028.65	3356.51	5585.12	1654.57	0.738934	0.647184
PEPSINOGEN II	338	0.974485	699.494	116.549	334.605	438.225	420.158	309.111	491.119	417.167	837.016	336.658	294.424	680.457	490.79	387.779	1028.11	2097.43	463.077	357.853	516.52	684.579	686.606	664.948	0.567379	0.25069
Vasopressin	1829.5	617.58	4199.2	564.869	659.963	1012.48	1196.1	1974.31	2452.01	1708.21	929.861	1166.97	1553.78	1943.44	1209.78	10526.2	1970.02	4518.44	2765.43	2210.58	2292.42	1605.85	1387.25	1892.85	0.54053	0.354909
PGRP-S	15823.5	16980.9	1623.23	6849.75	20957.3	14679.6	9767.12	12508.9	10790.5	15777.8	9028.66	11503.5	15007.9	18192.8	7213.88	14716	17991.4	13801.3	18049.9	19182.9	9032.6	7711.4	8922.18	17659.1	0.873476	0.642937
PI 16	15314.5	20041	3018.5	13871.8	23473.8	26524.9	19446.7	16599.1	14281.9	16247.2	14677.1	13918.5	14488.2	31341.9	16001.2	27941.1	30764.1	26072.1	27510.9	26836.5	19805.7	25557.8	20758.8	17692.9	0.693241	0.0905098
PI 3Kinase p85 beta	143997	128483	11759.8	80270.8	81667.2	109070	40282.6	92929.1	78306.9	121038	27742	80882.6	97598.6	126297	132196	128485	76100.5	101464	146032	143225	79034.1	131652	209874	145816	0.656507	0.118211
PIM2	1687.25	2319.27	1029.76	1134.74	1947.29	2711.21	771.246	2499.58	727.708	1022.14	1116.18	2221.82	1772.04	3170.1	747.126	4081.16	1793.39	1839.63	2265.46	2508.62	2122.06	1199.28	1323.53	1911.86	0.775774	0.431603
PKM2	554	0.974485	651.761	705.372	745.168	490.568	463.686	2426.18	668.496	858.665	2533.36	610.891	485.212	2427.12	1381.92	609.431	1827.33	3862.92	342.001	825.266	1322.77	1905.46	914.344	1761.04	0.60624	0.36434
TRAIL/TNFSF10	29.3597	35.7107	24.9063	25.6395	30.4862	34.5957	31.521	43.0342	30.7313	37.7138	29.4139	35.1715	55.178	58.413	52.1408	58.1502	55.8361	44.6803	59.4131	59.5782	45.9625	61.4336	38.5376	62.0841	0.596069	4.00963e-06
Podocalyxin	28556	31643.7	10177.8	36413.3	35142.1	30430.6	21349.4	27714.2	37402.2	42632.9	16955.3	33771.8	21724.7	27783.5	27195.6	44071.1	25951.3	40207	34592.2	37264.9	24834.3	52055.8	27811.4	56635	0.838293	0.451526
POMC	9376.25	9611.1	2867.72	7744.43	9711.29	13961.4	10665.6	12186.7	12392.8	17455.4	7479.46	12997.8	8518.06	11771.2	5941.16	24134.9	9281.66	13927.4	13430.9	11579.1	6119.57	7737.78	9047.62	10294	0.95953	0.905101
PON1	671.25	615.183	857.552	492.116	669.817	702.985	720.16	638.719	779.998	1500.13	616.371	791.953	1062.32	4632.16	1426.18	1471.95	907.422	2113.91	2819.75	2880.62	235.717	1691.77	323.399	929.352	0.441885	0.140141
PON2	775.5	1203	249.373	605.626	598.56	448.267	371.157	847.732	937.638	223.79	492.784	412.747	180.55	5029.86	706.695	426.998	1550.65	3843.74	299.544	2729.49	1513.85	1411.05	547.896	1884.2	0.356092	0.165898
PPARg2	31419.8	30520.4	20313.7	31241.2	33463.7	35500.8	20546.6	44297.3	39223.9	34615.3	15237.5	34819.2	28910.7	39382.3	39020.6	37899.7	26055.9	28420.8	34992.6	35190	33330.5	33134.3	37654.6	36884.5	0.903433	0.505163
PPP2R5C	19375.5	29879.4	8856.1	28839.4	25406.7	25765.5	32651.4	35832.6	29727.8	40390.5	17634.3	36928.6	19700.4	26347	17417.9	18374.4	21460.2	23140.4	28555.8	31682.5	17706.6	25577.7	16106.7	34848.4	1.1793	0.452484
NR3C3	35724.5	35941.7	16476.9	30568	36041.9	31168.6	19510.8	41097.7	35113.8	35634.1	16626.6	34920	27882.6	35311.8	31120.2	31707.6	22962.2	24246.7	30912.7	31649.8	30733.6	28109.6	31174.7	35309.8	1.02133	0.909732
INSL3	64507	62972.2	28070.3	67555.1	58316.9	69497.3	57612	79700	71237.4	60978.4	46543	64652.1	62911.1	55554	62834.4	67820.9	40786.6	36180.6	74524	74991.1	56239.3	65977.4	80100.4	57210.9	0.995254	0.974954
Pro-BDNF	8166.75	525.735	1247.31	11071.8	1331.45	2194.93	1487.24	2662.84	2232.34	3488.9	1824.77	2835.5	1368.98	2741.6	1566.15	2021.96	2080.39	1778.45	2800.72	2137.05	1284.19	1744.57	1166.46	2003.65	1.72157	0.4039
Procalcitonin	66311.8	44355.4	22503.1	44435.9	60525.2	47586	19275.7	53514.2	44553.2	42075.4	18720.8	51736.7	61199.7	66201.1	69212.4	75544.5	38779.8	34690.2	92789.4	68383.8	57648.1	52762.6	87620.4	56827.5	0.676934	0.0924949
Pro-Cathepsin B	2489.25	1163.05	992.586	2017.44	3668.08	3976.74	1999.4	7802.14	2960.56	4339.45	4754.79	4689.29	2349.9	3399.75	17266.4	2892.26	10158.1	8597.58	3341.24	3543.96	1482.69	3331.14	6442.99	5287.6	0.59995	0.35636
Thrombin	31692.2	4107.94	1215.64	10354.6	7325.39	10700	6581.79	8335.76	4954.77	8901.68	4741.53	7166.71	9267.98	8485.48	4475.67	13757.4	7925.01	5806.26	8255.89	7001.85	14167.1	5893.2	5577.71	9338.33	1.06129	0.922158
Prohibitin	1782	2593.1	2241.68	1760.21	5262.42	2898.06	5193.07	6527.32	1898.86	6796.84	2516.35	2238.59	1408.94	2115.85	5216.75	2923.33	3642.59	4948.71	2280.4	5253.86	4165.75	4452.59	2731.61	2524.27	1.00105	0.996683
ProSAAS	411238	403186	215190	408202	338165	400583	362898	355916	403854	394138	274681	345167	359912	364104	326982	356976	299072	274744	343805	331042	327369	366141	349603	395154	1.05331	0.632954
Prostasin	26751.8	10798.8	3274.87	7342.94	21039.5	25622.9	11079.2	13204.6	7692.84	18234.5	7882.21	15457.5	6462.34	16345.7	5705.87	10751	9553.18	8830.67	20912.3	14330	7934.2	9893.13	6657.15	18265.8	1.24137	0.571422
PSPN	1719.75	2716.25	2283.62	1882.84	3951.59	2101.2	2122.16	2201.67	2515.06	2368.69	1210.9	2792.33	4231.31	6493.07	1497.59	2896.45	2522.83	3126.5	5179.64	5279.25	3657.1	6766.94	2007.98	2646.5	0.601792	0.10891
Pro-MMP-7	289	0.974485	343.65	697.864	91.1182	305.54	129.54	188.756	372.441	517.784	1025.2	591.946	95.8938	50.3446	68.3563	46.2691	1438.24	2919.74	248.156	208.322	42.6651	558.186	2531.65	230.097	0.539684	0.569216
Pro-MMP-9	56176	54556.6	33004.3	57202.5	72297.7	66770.8	52856.8	45119.5	78218.2	43907.8	28260.7	48043.6	38617.2	53119.3	45815.8	60264	43755.8	50565.8	51049.8	57408.1	36273.1	71627.4	59286.4	66374.6	1.00356	0.98371
Protein p65	1807.25	1861.75	1487.17	935.073	1935.01	1226.88	854.131	2555.83	2277.45	1251	1255.37	1593.22	1719.84	2616.31	2037.98	2156.36	1558.53	2144.57	1770.18	2221.81	2065.17	1335.24	2535.66	2559.35	0.770201	0.160576
PSA-Free	191272	180201	95492.6	207687	161345	205065	141447	232856	206697	180198	98394.3	176679	171007	174584	168585	173627	130042	131505	210818	188387	166288	184139	219098	211048	0.975673	0.893804
PSA-total	6733	3052.82	3879.93	3956.94	6458.78	4212.13	2894.19	8576.95	9724.47	3042.33	3760.64	5267.26	3088.08	6163.65	10412	3786.14	6168.95	6972.14	4469	5321.41	6971.81	7212.36	8537.99	6861.96	0.810361	0.442667
PTHLH	12413.2	15083.3	3962.32	13590.3	21231.6	22935.7	21333.2	13488.9	27659.6	9264.87	8005.48	19449.6	8800.25	4190.1	793.391	20818.5	908.644	1146.83	14596.2	14941.9	9498.89	3289.4	997.662	5682.74	2.19949	0.0930388
PTN	612.75	0.974485	51.3022	122.269	0.606444	594.646	238.489	838.438	254.531	579.878	468.286	403.585	540.152	724.135	837.781	515.57	1050.78	2478	417.546	153.762	1021.54	516.152	201.507	488.165	0.465703	0.228939
PTPRD	15870.2	20385.3	9496.71	10796.9	7009.43	13353.1	7158.85	20334.9	20226.1	14332.7	5164.09	9904.38	13621.7	18713.9	11969.4	23529.2	13477.3	16582.6	11752.9	12879.4	10733.8	10358.4	14707	14171.8	0.892957	0.678056
PYK2	25594	36972	9624.59	28069	33752.2	36898.8	25288.5	32981.2	23011.4	31955.6	26190.9	34274.5	26464.2	27108.8	19347.7	19337	22340.2	22927.4	24391.9	23192.9	13927.6	20634.5	5386.08	18470.7	1.41508	0.0948947
PYY	8304	5750.44	3427.58	8907.77	6574.76	10225.8	9077.46	8567.41	8803.75	12746.2	7211.38	10290.6	9253	13728.2	5781.31	19190.7	11416.6	11733.3	13469.1	8944.58	7785.02	7298.74	6553.93	7074.91	0.817211	0.42721
Ras	6944.5	8122.58	3160.81	11506.4	20769.2	12696.3	6630.01	7444.17	6845.68	7862.57	5294.86	12404.9	7901.25	11587.5	13700.2	42955	12541.9	14469.1	11703.4	14360.8	8547.09	11256.2	14439.7	19304.2	0.600121	0.230441
RBP4	3871.5	9567.25	947.827	2992.73	6717.43	13521.1	4882.13	7007.32	5087.55	6181.99	5230.88	6528.18	4200.35	6852.38	3457.41	4481.5	10516.8	8674.82	4804.56	4614.89	2164.27	3344.19	5104.34	3215.8	1.18076	0.677249
RECK	10633.8	3471.6	339.338	9637.46	3171.4	1511.42	2365.35	3693.13	8577.67	2116.76	2653.05	5312.76	7405.8	1935.62	3996.55	5259.7	4649.93	13086.7	2556.08	1158.17	17219.8	15563.1	7170.48	3972.38	0.636905	0.435456
RELM alpha	1467.5	0.974485	2593.07	747.379	1503.98	1307.83	1698.88	1276.72	2697.06	2713.87	924.712	1752.39	1397.45	2427.34	1075.15	9653.73	1828.15	3881.02	2392.4	1749.73	1665.91	1695.14	1107.06	1492.62	0.615311	0.452885
Resistin	48542.2	19641.5	6952.42	24206.8	24004.7	20758.9	11944.8	22001	17082.5	19774.6	9787.03	20896.7	10369.5	22933.2	12668.8	23777.9	13261.1	20459.9	19234.6	16552.6	17942.9	14486.6	15467	16810.8	1.20409	0.562004
RET	8784.75	3822.91	16687	19527.5	12902.1	6928.51	8058.6	6557.35	6855.68	8928.29	3155.51	6620.11	13984.3	101074	21345.1	17980	16253.6	33521.7	43333.8	21289.3	9706.92	9443.65	25464.9	9524.85	0.337012	0.168796
RIPK1	3185	777.152	5783.17	6701.39	1903.32	2117.32	2584.55	1218.09	3334.02	2261.47	1470.08	1307.81	4912.06	7203.41	8702.5	2081.89	2694.3	10033	4153.06	3877.89	6722.63	4919.46	6785.68	1272.1	0.515221	0.123013
ROCK1	25155	19127.2	9694.48	28551.8	34873.4	33199.8	43480.7	35109.5	30814.4	45892	31287.6	40632.3	20364.9	32675.2	20641.5	20315.2	22759	23844.8	38943	34219.3	23749.9	29563.1	23606.8	33899.5	1.16401	0.478558
ROCK2	32457	26725	8498.32	36243.5	46466	61251.3	61715.6	57202	52696.9	50064.4	35561.9	75149.8	47161.5	61162.5	34623.7	43316.3	39534.8	31703.3	51144.2	57811	34309.7	59867.5	33403.8	70074.9	0.964402	0.904832
ROR1	17078	14689.4	11024.6	22519.9	26418.8	31912.5	30894.9	38726.6	26237.5	34099	13937.3	30292.4	9585.38	42663.2	12022.8	18061.1	11425	18681.2	14175.3	22575.1	10860.8	15545.4	10042.4	19464.9	1.45211	0.220825
ROR2	1412.5	0.974485	256.66	339.279	661.479	374.926	293.485	692.104	3666.48	170.314	1910.75	685.428	379.33	916.777	913.432	347.019	1711.8	2029.5	544.917	459.826	516.671	2554.09	4261.28	760.294	0.679728	0.637115
ROS	7600.5	9501.23	4974.68	2958.59	3282.98	3992.71	4159.88	7088.59	9082.63	13573.7	3080.14	4750.79	4722.02	7393.3	4828.91	23793.8	9036.61	12117.5	8439.92	8929.26	4505.25	9227.1	6531.86	8438.96	0.68584	0.364865
RYK	13294.5	14155.6	7819.8	6397.14	6497.89	8752.62	5782.39	13840.9	8844.51	25685.4	5745.2	10686.6	8997.03	14936	11055.4	31963.6	15764.5	19535	17122.6	15101.3	10909.6	16463.5	11881.2	15682.8	0.673148	0.202758
S100A4	3380.75	2062.99	3953.99	3506.48	4925.69	4870.68	2996.37	4146.91	3627.77	4039.38	5068.91	4437.11	2658.06	5008.71	2927.23	3547.74	3931.35	5672.7	4726.96	5808.66	2738.13	4267.35	3256.67	4397.04	0.960695	0.839393
S100A6	2644.25	1330.17	807.006	2064.99	3209.45	3484.34	2889.76	2315.12	2902.63	5433.57	4421.33	3120.92	1741.32	2687.8	1690.36	2261.46	2238.01	5946.04	3627.9	7868.83	1981.2	2324.21	1459.62	2395.55	0.955862	0.927918
S100A8	3679.5	5894.42	3200.66	4385.07	7001.55	5780.76	8533.49	8592.67	5200.07	52840.1	8921.14	4144.24	3791.05	4941.82	4126.59	5457.78	4026.65	9242.3	12448.8	58770.1	6666.95	17002.4	4495.5	23926.7	0.76292	0.792036
S100B	2095.5	3918.65	1211.62	2744.62	3702.49	2326.55	1353.26	5202.46	3125.89	1676.78	6928.94	8173.27	1749.56	26574.1	8743.56	2180.16	4987.29	9983.98	3791.58	6779.66	8161.44	18097.6	5964.06	5286.98	0.415054	0.179027
SART1	238.5	0.974485	489.825	787.242	732.584	785.913	1.04258	775.519	1012.23	712.682	651.168	556.386	675.252	930.111	384.504	330.274	359.222	1487.15	658.967	506.801	1460.3	436.142	460.721	422.489	0.831376	0.687796
SART3	86.5	0.974485	220.971	201.637	181.023	274.803	151.174	275.984	203.266	203.261	152.61	122.365	216.76	209.194	177.56	264.395	273.557	442.688	60.6115	194.901	216.2	99.4328	61.1002	118.216	0.888612	0.770716
SCG3	2107.75	0.974485	1296.09	4050.43	3548.15	2434.73	858.562	4906.22	13961	2962.75	2856.06	1807.52	1515.82	2140.68	5883.22	4054.94	5139.34	4004.72	3563.92	2043.4	5687.17	2066.78	1918.95	10433.6	0.841859	0.793189
SEPP1	7108.25	14425.3	3855.84	8559.2	5546.99	6486.94	7600.91	6972.52	7487.78	8691.58	4613.73	8781.83	6888.37	15066.8	7241.8	14956.8	8187.43	20280.3	10394	12930.6	7566.55	12446.2	9893.15	14406.2	0.642607	0.0972014
SEMA3A	2777.5	998.847	1007.16	372.17	717.423	581.713	1183.85	332.944	594.931	1518.38	462.356	619.587	1974.56	3264.35	447.233	891.452	1934.86	770.585	2322.85	1437.83	588.234	2263.91	734.437	1470.37	0.61693	0.292593
SLC6A4	6848.75	5674.43	14790.5	14700.4	4288.62	4209.54	6967.02	6568.56	7201.72	5256.16	7437.64	4184	9318.18	36252.2	13207.3	3159.52	10547.4	18983.5	12176.8	13415.8	18234.2	9758.04	13359.4	6170.59	0.535459	0.169122
Serpin A1	30403.7	152361	5844.88	86055.3	30871	50551.6	36712.8	38635.1	55018.4	43952.1	35508.1	31430.6	25238.5	40667.9	31725.4	45713.7	28009.3	30463.1	50259	36151.8	21556.2	33304.6	32546.7	25825.3	1.48793	0.409521
Serpin A12	31501	79745.5	7040.3	36142.3	24364.9	37072.7	29948.3	39007.8	56128.6	31268.8	27452.1	26033.2	31828	44251.1	40959.2	48509.7	28263	28873.6	53994.6	40812.8	22812.8	33482.5	29492.6	31026.5	0.980197	0.954232
Serpin A3	69791.5	130366	28013.2	124820	94444.4	87373.5	130750	178619	137002	75449.3	101722	89402.2	89718.4	154974	149347	148015	128620	132440	178285	119120	102358	199729	121106	124961	0.756822	0.176779
Serpin A4	161411	158137	10825.2	70238.6	96481.1	160924	132354	112957	52921.2	80178.3	46016.2	106566	89824.2	144945	145594	175377	166836	125985	119734	126278	76123.6	147827	94814.2	134241	0.768303	0.294918
Serpin A5	175418	145559	113275	267328	212905	158277	241356	167295	162838	95720.9	122820	115761	93162	49619.5	153197	163755	151911	140915	163088	139994	123959	163164	121198	118094	1.25062	0.293261
Serpin A8	1615	890.679	926.563	2282.18	4047.1	3496.67	1881.59	2976.72	2210.29	1976.1	1384.73	1687.64	1931.11	3940.9	2024.85	1906.29	2300.05	3520.44	2478.33	3516.68	1922.96	1539.47	1228.79	1435.6	0.914573	0.790997
Serpin A9	806	560.573	962.995	879.659	2205.48	1633	970.118	1562.48	619.795	992.737	2256.7	954.226	426.527	1226.66	618.541	1526.44	1153.15	2595.9	753.251	2814.54	2136.89	2893.84	784.891	1194.68	0.794676	0.581524
Serpin B5	1600.5	5465.4	1455.94	2628.61	3300.87	1940.67	953.176	1327.01	1970.63	1476.05	4658.98	2554.44	1437.16	3179.76	1561.77	9108.85	1981.83	4135.31	2803.21	3600.12	4846.57	2982.11	2496.32	2907.35	0.714718	0.444701
Serpin D1	2273.75	0.974485	451.162	346.608	1570.69	1481.44	774.374	431.374	524.954	333.278	368.73	902.826	1471.87	1122.75	682.729	791.423	915.025	992.74	871.107	811.99	381.868	272.788	429.553	241.842	1.0528	0.934871
Serpin I1	437.5	0.974485	365.212	141.575	346.279	447.354	1.04258	277.652	493.17	186.281	246.86	428.897	134.851	2627.8	190.481	304.936	742.745	1010.84	42.1645	540.5	206.971	167.847	97.6678	46.6685	0.551699	0.569602
SERPING1	80501.5	50527.3	28267.4	72463.1	77445.6	75461.2	32378	37111.5	64774.2	39193	23948.9	46684.9	45369	66912.1	70866.9	104714	50559.3	64745	69640.1	107014	48987.3	72719.1	124962	103883	0.675812	0.137773
VEGFB	335.15	229.294	240.905	246.082	211.505	260.437	163.986	236.245	211.571	219.758	193.335	335.166	405.08	470.348	335.957	491.152	376.243	381.014	459.472	391.743	387.566	464.501	355.377	416.1	0.584335	3.78917e-06
SHBG	18810.8	13933.7	11113.7	17379.9	19711.7	28337.3	36083.8	38107.9	36603.8	13948.8	8319.75	23585.3	14141.8	45849.2	39437.4	29358.9	16990.8	29534.6	25130.2	26196.5	21242.5	27757.8	35888.2	25889.9	0.788151	0.402547
SMAC	10374.2	10183.4	6081.62	5193.22	5716.95	4141.53	5666.67	10147.3	15679.2	14972.4	7462.14	10454.1	5118.33	11705	9597.39	19370.2	9943.36	8439.97	6166.26	8531.29	6161.48	7323.96	9736.23	17962.9	0.883524	0.71915
SNCG	3609.25	6390.67	13076.7	19412	3202.18	16062.3	7643.13	5262.28	5585.07	6810.02	6270.28	3708.98	6768.5	17999.9	12347.1	4686.62	29419.4	20924	12653.9	2769.46	7383.33	2332.03	7502.68	1975.37	0.765472	0.656342
SSTR5	6985	22378.3	2210.01	35218.5	34273.5	31277.2	23440.5	9870.83	11089.9	11761.8	5861.45	10381.3	6196.64	8339.27	4539.02	6889.03	6374.22	10461.9	8502.44	11847.2	4516.75	11333.9	8416.1	10892.1	2.08271	0.144179
Somatotropin	5967.75	2154.83	3705.06	2616.27	4967.68	2993.17	1786.46	7663.67	8483.34	2033.37	2596.87	4100.45	2503.98	6430.77	7606.72	3196.32	4366.32	9830.84	2611.12	3702.53	4536.42	6020.61	3679.9	4966.79	0.825349	0.616242
SOST	24230.2	3322.02	1472	3361.33	4801.67	5137.73	3525.47	5082.82	3785.67	5019.19	3488.19	5220.52	2798.9	4771.01	1829.99	4986.49	20250.6	2797.12	4502.23	3977.23	3320.92	2845	1779.16	3807.03	1.18696	0.837514
SOX17	217	716.003	109.445	4147.68	1629.67	1325.63	689.665	1063.42	855.358	1031.51	519.624	790.711	734.686	1019.54	647.509	960.415	1185.73	1464.6	999.357	1351.03	973.884	1261.9	1821.59	1478.25	0.94224	0.923591
SOX2	7709.25	6363.88	2543.7	4193.44	8284.17	8152.2	4634.77	5573.3	5150.34	6033.72	3330.12	5217.26	4871.35	6987.32	3660.81	6889.92	5270.76	6658.96	13899.5	9863.65	3804.46	5484.31	3952.08	6633.72	0.861617	0.636779
SPARCL1	6778	7692.34	5987.19	9575.79	9623.66	6181.71	5936.43	13057.7	12457.4	8262.5	5524.55	9541.95	7667.51	29190.9	7958.92	14250.5	13491.9	13154.1	11107.4	13186.5	11700.4	9082.01	13627.5	12025.6	0.643168	0.132835
SPINK1	51768.5	51557.3	28348	57521.4	66157.4	78767.1	43575.8	67761.9	55923	56290.2	30621	58808.1	40641	44510.4	49655.2	53010.8	31662.3	37654.2	49012.7	45220.1	38505.3	48307.8	43411	44156.3	1.23082	0.186499
SRMS	55189.2	71045.6	21200.6	62313.7	29006.4	42048.4	21334.5	31533.9	53170.6	42654	22129	41020.8	37427	57363.9	51882	73362.4	54200.4	61161.6	50032.1	46165.7	37889	48623.8	87412.5	83726.9	0.71476	0.166033
SSEA-1	4829.75	1975.52	842.546	3233.34	9338.48	4538.82	5477.7	4635.95	3619.83	4744.96	3806.36	7128.51	3496.38	8256.05	2444.36	3318.6	4267.08	3972.31	3064.68	3247.23	3821.7	2997.91	3951.77	4085.19	1.15448	0.679683
SSEA-4	998.75	3140.28	651.612	1963.81	1657.71	1368.84	709.734	3476.97	1252.15	1736.59	1406.11	1612.48	1194.18	1432.64	2097.37	10145.3	3201.36	5191.39	1849.38	1671.83	2486.07	1450.91	9111.19	1245.52	0.486281	0.275776
SSTR2	159896	332617	31671.5	172889	186568	149355	170632	166603	146296	103719	119839	96076.9	135869	161463	175868	202406	181994	163436	68172.9	53946.4	106801	209577	147980	171214	1.03229	0.931001
Survivin	1870	911.387	610.422	1099.17	2244.6	2871.28	990.709	2268.88	1533.59	2222.44	3111.81	3480.09	1057.33	1348.04	618.332	1421.12	2040.07	3011.44	1084.86	3302.81	885.074	2636.56	2221.52	2296.34	1.05888	0.892483
SYK	155105	211721	30020.6	178125	205581	198010	182463	178209	217515	193430	144037	186466	110573	179962	172371	217486	188695	180359	150422	124254	96913	248078	168730	205329	1.01836	0.94134
Syndecan-1	1668.5	1074.37	618.452	1050.73	1607.53	2158.86	1446.58	3722.21	2006.26	2434.07	1600.38	2299.77	1232.63	1934.47	811.939	1097.24	1046.3	3824.7	1383.82	1412.45	994.309	1517.87	953.071	1582.09	1.21903	0.600822
Syndecan-3	505	0.974485	283.129	1210.54	513.961	392.881	37185.1	165.876	324.252	1.01377	473.591	367.249	73.9181	739.767	134.212	263.954	601.961	1477.97	118.734	597.541	216.503	356.856	65.7291	432.997	8.15401	0.601852
TACE	814	0.974485	531.015	771.154	919.066	1268.42	1792.19	2684.05	1053.5	1105.01	1181.87	1276.13	660.768	913.099	298.433	606.787	2128.45	4340.05	887.797	1364.16	547.384	789.519	2064.76	845.441	0.867333	0.813625
TAF4	897.5	0.974485	11098.2	5417.02	1068.1	6697.08	3253.1	1089.87	2878.53	1597.2	757.121	2237.03	2388.85	4996.76	5747.76	3946.98	1808.46	8131.39	3492.92	1506.54	13557.4	4400.26	8000.12	877.893	0.62852	0.463
Tyk2	540.5	0.974485	1554.83	263.844	335.97	398.663	479.585	450.678	705.407	849.288	238.434	361.193	521.922	1111.26	476.201	2378.89	654.636	1115.5	610.067	622.049	468.56	429.329	276.648	405.954	0.681221	0.509138
Tec	40072.2	45367.2	24050.5	43916.8	47486.8	53777.8	51781.1	58918.5	56191.6	58778.5	34867.2	54445.1	46001	54651.2	44116.1	51157.1	45194.7	51186.7	50755.8	41917.3	42546.8	62439.4	43059.6	65290.1	0.952095	0.752832
TFF3	28524.2	29455	5537.37	12780	54060.4	31835.3	41044.9	28418.2	34464.5	32278	18040.2	35256	40361.3	47719.3	13911.1	28118	26976.4	25367.5	42623	44540.1	16017	25746.4	21393	30187.4	0.96896	0.931733
Thrombomodulin	1531	1128.94	853.104	1434.34	2615.14	6881.04	21519.3	1640.65	2016.51	2277.44	1769.53	2409.71	1521.81	2078.84	929.895	1839.31	2830.6	4839.59	1798.87	2613.95	1548.96	2003.44	1189.14	2336.51	1.80474	0.585622
Thymidine Kinase-1	344442	320177	267642	549883	429474	498611	406215	206336	224487	250971	343662	454869	297878	240803	184323	196824	391026	327350	421165	488726	442019	544869	435369	599385	0.940266	0.81431
Thyroglobulin	43956.2	10978.8	7347.07	10633.7	17043.2	13779	8293.44	18802.6	19542	17086.6	6234.08	18421.4	8290.32	13110.3	21430.5	24997.5	11828.9	11780.8	14020.6	14083.5	14858.2	14054.8	17541.5	15536.7	1.05831	0.897665
TIM-1	1096	988.128	863.662	1377.32	2097.99	2667.39	1951.96	3288.21	1793.51	2866.95	1675.44	2616.86	1512.57	2267.81	1162.68	1583.07	1532.06	4894.55	1984.37	2404.75	1391.15	1962.13	1168.93	2247.81	0.965641	0.933455
TNK1	12635.3	15919.2	7748.27	21831.5	18416.5	13781.3	19491.2	33921.5	36075.2	17253.9	9582.92	21813.2	14118.9	28242.4	21285.7	29457.6	19319.4	25804.1	20259.3	24570.4	21614.6	17128.7	25577.1	23717.8	0.842764	0.481713
TOPORS	36141.2	33348.3	19573.2	32454.4	36198.2	33994.8	25421.7	34231.8	47884.4	36246.2	28998	46622.4	28077.6	31312.3	29303	35300.3	24477	28310.6	27605.7	33235.7	26724.8	27404.9	27310.9	31415.3	1.17301	0.225936
TPA	3268.25	4173.72	4011.83	2457.54	3667.62	2307.07	2416.17	5556.62	2463.29	11779	3983	4285.71	4003.56	6091.47	3286.52	3702.85	3840.52	8939.52	4447.77	4555.37	4440.8	3804.83	3209.15	4457.92	0.919488	0.827421
TRA-1-60	4830.75	3237.73	5401.3	5924.33	6989.57	4854.25	6800.73	8674.42	15243.7	3032.7	3747.22	5864.96	3833.25	8007.09	13058.8	5373.83	7884.69	7283.02	4671.47	5881.46	7227.95	6184.4	5832.3	7079.39	0.906266	0.774296
TRA-1-81	6500.5	3996.85	5973.66	5250.25	7425.3	3865.81	5453.72	12962.7	18196.5	3332.27	3806.83	6285	4321.21	8756.28	13556	5205.06	6460.02	6325.12	5397.79	5216.08	7833.13	7526.74	7248.4	6919.3	0.979759	0.962369
Transferrin	3622	33419	984.259	6994.19	9375.62	16893.7	3669.61	5340.69	3905.37	5869.74	4839.37	5695.07	3462.16	3545.04	3656.23	2903.94	4852.48	7128.52	3298.79	3827.7	1802.68	14732.9	4953.29	4132.79	1.72581	0.470879
Trappin-2	29227.8	23743.3	1372.67	35348.7	14370.3	23076.6	14637.8	8793.35	6369.17	10727.7	7065.95	6813.44	8440.15	6893.3	7823.67	13797.9	11631.7	13495.5	11423.4	11230.4	7771.71	8758.93	19620.9	8317.8	1.4051	0.443765
TRKB	14876.3	24314.9	8223.08	10545.7	7191.82	7524.68	5421.66	13315.6	9909.28	20498.7	5066.25	11628	7606.57	12597.2	7824.92	23528.3	16330.2	18564.7	12794.4	12729.3	7596.05	10745.7	10669.9	11400.1	0.908974	0.787504
TROPONIN I	1366.5	9188.18	601.649	743.268	391.156	355.753	284.102	4674.8	1645.1	805.189	2261.07	1499.43	934.465	1051.49	671.475	714.968	2613.25	6117.42	1672.96	2178.19	1299.62	1840.81	5384.54	1176.91	0.928286	0.940424
TYRO10	84334.8	73797	79067.6	53826.1	94749.1	96443.8	79640.9	135061	69562.1	103018	31005.2	99441.8	52727.8	60155.3	56034	68312.2	41036.5	54798.5	170359	126439	40005.9	54485.7	98599.4	42545.4	1.15534	0.676376
TRPC1	1044.25	870.702	2219.23	1326.73	956.968	629.339	2534.5	3061.32	887.655	1371.63	2303.67	900.963	1143.23	4296.53	1699.95	1811.11	1729.59	4644.98	1245.9	1905.83	2161.09	1777.9	1131.13	1644.83	0.718756	0.413715
TRPC6	179.75	0.974485	475.847	654.605	279.722	636.186	267.942	193.046	106.888	521.586	565.5	476.104	613.071	607.353	336.78	459.827	196.852	982.611	689.419	1337.17	1358.63	414.11	496.671	339.505	0.556454	0.179126
TRPM7	343.25	0.974485	520.755	719.672	326.267	656.424	211.382	369.885	97.66	533.244	540.534	412.747	588.848	740.226	404.511	478.335	313.335	908.47	550.188	979.611	1134.11	280.035	359.967	401.009	0.662983	0.253627
PRSS1	1191.5	324.504	402.685	631.903	654.656	448.267	443.877	834.863	935.844	672.638	1937.12	1250.82	2055.97	899.076	695.442	452.556	3918.31	5683.37	1462.87	849.628	815.176	1749.5	4784.03	883.301	0.401195	0.180307
TSH	9172	7543.98	8967.92	11393.9	16223.1	11325.7	5901.51	19072	21900.7	8491.87	5959.91	14818.2	9004.03	16907.5	23929.1	11162.8	11934.3	12904.4	13726	15597.9	15885.2	14994.1	17259.3	15793.3	0.786	0.315452
TSLP	1201.75	139.108	477.036	715.382	1093.72	1942.95	1476.03	1755.52	1247.28	2106.87	3116.81	1816.37	1653.92	1837	799.852	1136.46	1309.82	3793.51	1680.14	2578.06	1129.87	1386.12	924.064	1809.41	0.852812	0.699909
TXK	31579.5	28169.9	11187.2	30225.9	11492.7	18559.1	11015.6	18539.5	28224	23112.5	7977.4	15399.1	11980.5	37028.6	22965.6	53206.2	36070.4	39815.5	21768.3	20561.3	16250	24194.6	36633.6	29838.2	0.672206	0.177377
Uromodulin	3499.75	17647.9	2215.96	8366.5	5890.39	33434.7	29845.6	8968.04	9037.26	12308.2	5535.16	8861.64	4157.64	4723.2	3177.32	4219.75	4208.71	10155.5	6350.15	7597.34	3840.46	7362.52	3772.79	11864.3	2.03852	0.227268
TFF1	3854	2787.27	2837.24	2288.44	3947.19	5383.16	4270.66	4533.47	5428.71	8627.2	3327.31	5486.68	3473.65	4682.28	2945.57	15072.1	4680.07	8266.3	5493.1	4178.55	2814.54	3589.29	2552.79	3230.63	0.865404	0.762296
VDUP-1	11683.5	10229.4	7110.04	11888.4	18125.7	11708.8	21173.2	40480.7	29184.2	11678.7	7890.48	13616.8	9845.59	22690.9	24068.1	14081.7	9660.98	12621.6	12808.9	13816.8	14882.3	14891.1	17126.7	17993.9	1.05573	0.900202
VEGF R1	1035.5	0.974485	330.267	970.109	501.832	937.314	89.6616	423.27	335.786	443.272	1693.54	1036.99	684.741	403.676	486.413	677.072	2028.53	4416.08	437.749	1263.06	533.616	826.191	1846.89	648.723	0.547159	0.405149
VGF	7315	5914.88	3732.57	2472.38	3668.08	3341.77	2010.09	4794.68	3620.34	13379	2093.48	2742.95	2227.53	5871.01	4741.38	18162.4	2836.71	8874.56	1738.7	3843.9	3127.26	2033.44	2823.57	6601.73	0.876006	0.837665
VIP Receptor 2	4695.5	1489.99	3044.67	2112	5677.98	2819.09	1827.12	7407.23	7590.56	1947.46	2309.44	3848.58	2945.74	4991.7	8162.32	3245.01	4158.61	4286.97	2408.35	3294.35	3781.91	5808.7	2972.47	3471.08	0.90394	0.794183
Vitamin D Receptor	479	0.974485	2442.58	997.995	629.186	459.679	974.549	1672.11	1884.76	1374.68	914.257	654.371	1031.11	1573.79	1077.86	3458.73	1711.94	1284.85	1013.41	853.129	1298.56	1030.42	724.871	1512.24	0.753377	0.51437
GC	20206	40401.4	21265	15500.3	16384.3	27237.6	32107.2	23677.6	14139.2	11797.8	5503.02	6410.94	4399.13	15334.9	15421.4	10461.7	9814.11	14279.5	8408.89	9211.26	6976.8	8564.26	7547.58	8683.43	1.96998	0.0938359
PROS1	433.5	0.974485	1289.1	128.526	471.358	221.09	58.9056	340.809	341.682	456.198	313.023	429.984	506.938	1005.74	509.546	1260.72	640.11	624.193	546.235	615.922	488.984	789.519	321.085	501.454	0.574249	0.178953
VTN	11189.3	10864.9	11237.1	13836.6	10744.9	12377.9	9058.62	12948.4	14072.3	13301	10379.4	18726.6	29346.4	22312.4	26422.4	25133.9	21123.8	28838.1	23525.1	15539.9	33653.9	27101	29488.4	20084.6	0.491579	6.32878e-06
VWF	6904.5	9366.99	4237.56	14063.1	3497.21	11051.3	4760.41	10535.8	10809.8	7487.22	4125.31	7160.5	4838.89	24303.8	27040.3	13376.6	24845.6	18309.7	6004.49	6904.25	4958.84	6846.08	6314	8196.03	0.618668	0.292583
Wilms Tumor 1	51401	8860.26	5795.96	8581.37	9714.62	6400.97	3593.24	9096.26	9594.77	6802.41	5998.92	11996.4	5203.24	9583.17	11958.2	17695.1	8919.18	7844.95	9576.46	7290.84	12381.7	8335.83	9919.53	9450.52	1.16653	0.821006
XIAP	21518.2	36781.2	4304.33	26913.2	31479.9	33822.9	22484.5	23048.2	20290.7	22454	26548.6	26334.8	17135.3	26641	21291.7	28203.5	23431.7	28289	26175.1	30748.3	15455.1	19434.6	21718.7	18070.3	1.07009	0.765194
ZAG	89457	137272	19127.4	48928	74032.5	120116	91085.2	82358.3	86139.9	66216.1	63969.4	62461.5	119566	143185	116159	134358	135078	110338	133236	105268	57887.9	89987.2	72626.3	87708.9	0.720979	0.14578
ZAP70	46651.5	52669.7	7414.43	46668.2	43757.4	50256.5	37587.5	47939.4	55098.7	51975.1	37216.9	58827.2	48134.2	59217.2	51036.1	55305.9	58194.9	56399.7	79438.6	74206.6	39296.8	65299.9	56864.3	55828.8	0.766654	0.124182
