# Supplementary material for: OPG/TRAIL ratio as a predictive biomarker of mortality in patients with type A acute aortic dissection
Source: Nat Commun. 2021 Jun 7;12:3401. doi: 10.1038/s41467-021-23787-5 (PMC8185077; doi:10.1038/s41467-021-23787-5)
Supplement: Supplementary file 6 — Source Data [file 41467_2021_23787_MOESM6_ESM.xlsx]

## Sheet: Table 2
Derivation Cohort					Validation Cohort
survival status(0,survival;1,death)	survival time(m)	O/T ratio	AAD score		survival status(0,survival;1,death)	survival time(m)	O/T ratio	AAD score
1	1.533	155.229	0.88		0	27.6118	19.2079	0.88
1	0.466667	57.3631	0.88		0	27.3173	26.5091	0.97
0	71.4444	2.34936	0.88		0	27.5367	29.121	1.85
0	71.5333	16.3509	0.88		0	27.4643	27.5631	0.88
0	71.1	49.652	0		1	0.0190046	46.0036	2.32
0	70.8458	10.2876	0.88		0	27.3222	10.4057	1.85
0	70.9014	7.10989	0		0	27.2733	9.00464	0.88
0	71.5333	3.797	0		1	0.0621759	27.4094	0
1	1.667	19.8782	0.88		0	27.2407	15.3645	1.85
1	0.366667	9.11632	0.88		0	27.2544	39.9017	0.88
0	1.2	48.9494	0.88		0	27.1891	2.88923	1.85
0	70.6361	26.1528	0.88		0	27.1706	13.9273	0.88
1	0.4	3.5961	0.88		0	27.1729	16.56	1.85
1	0.333	7.61533	0.88		0	27.1194	4.3842	1.85
0	70.2181	8.90916	0.88		0	27.0541	11.8125	1.85
0	70.1	23.1412	0.88		0	27.0393	41.8346	1.85
0	70.0431	8.61894	0.88		0	27.0306	11.8177	0
0	70.1486	2.20024	0.88		0	26.8869	5.00188	0.88
0	70.5528	17.0027	0.88		1	0.442662	38.7325	0.97
0	69.6667	1.42975	0.88		0	26.8573	39.7755	1.85
1	0.133333	8.53045	0.88		0	26.8213	26.7282	1.85
0	0.033	4.42343	0.88		0	26.8093	13.9251	1.85
0	70.2997	10.2454	0.88		0	26.7877	11.5521	2.42
0	69.1639	34.3585	0.88		0	26.786	35.9128	2.42
0	69.1681	8.43817	0.88		1	11.9328	26.4455	1.85
1	0.033	128.897	0.88		0	26.6118	2.70228	1.85
0	69.0153	7.59989	0.88		0	26.5783	2.00405	0
1	0.633	12.5794	0		1	0.0420602	107.913	2.62
0	68.5542	9.49098	0.88		0	26.5023	3.04746	0.88
0	68.4375	2.86331	0.88		0	26.4577	8.64534	0.88
0	61.6875	10.3883	0.88		0	26.4388	1.16129	2.32
0	68.7333	15.5615	0		0	26.5553	20.9818	0.88
0	69.0997	1.58863	0		0	26.481	11.0895	1.85
0	68.0917	23.9934	0.88		1	0.00759259	20.188	1.85
1	0.433	90.0635	0.88		0	26.5886	7.52137	1.44
1	0.566667	8.63299	0		0	26.3487	8.22932	0
0	67.2875	23.4151	0		1	0.112685	7.13502	0.88
1	1.867	9.8195	0.88		0	14.1773	3.67763	2.62
0	69.8667	4.79054	0.88		1	0.0428704	39.3322	1.85
0	67.2333	16.5672	0.88		0	26.2516	19.1806	0.97
0	67.1	5.26535	0		1	0.401458	30.7275	0.88
0	66.8736	7.45049	0		1	12.2634	3.66142	1.85
1	0.033	68.2277	0		0	26.2536	5.99061	1.85
0	66.5	1.61448	2.32		0	26.1207	11.3039	1.45
0	66.675	1.95229	0		1	0.0319676	10.4005	1.85
0	66.2514	36.3604	0		1	0.437986	17.106	1.85
0	67.5444	8.03716	0		0	26.0532	5.72815	0.88
1	1.533	34.3106	0		1	0.277801	19.4538	3.7
0	66.3819	5.52084	0		0	26.0909	32.3547	1.45
0	66.2764	5.0587	0		1	0.57838	20.6218	1.85
0	66.6819	20.1858	0		0	26.0909	103.636	0.57
0	66.3333	4.36356	0		0	26.0512	18.2961	0.88
0	66.2861	12.822	0.88		1	0.146319	85.2937	2.42
0	65.9194	4.44037	0		0	26.0467	0.604117	1.85
0	66.1833	14.9924	0		0	26.02	1.30793	0.88
0	59.6028	3.98733	0.88		0	26.0176	3.35491	0.88
0	65.3222	6.76814	0.57		0	26.0528	2.85721	0
0	65.6472	24.9921	0.88		1	0.00803241	14.8447	0.68
0	65.2333	3.44438	0.57		1	5.31838	131.959	2.42
0	65.7333	7.90689	0		1	0.0525694	12.7047	0.88
0	65.325	5.51495	0.88		0	25.8881	24.4158	0.97
1	35.6	4.78385	3.02		0	25.8871	13.6952	1.85
0	55.2997	2.55489	1.44		0	25.8424	3.96412	1.45
0	26.6	0.559077	5.03		0	25.8407	4.68007	0.88
0	49.4667	2.45589	0		1	0.00152778	50.4556	1.56
0	49.2	4.76676	0		0	25.8194	20.7154	0.88
0	49.0333	5.30322	0.88		0	25.7725	11.0406	0.88
0	49.1	10.9626	0		0	25.7588	69.6641	0.88
0	46.9667	10.5605	0.88		0	25.7498	12.709	0
0	46.9667	14.0194	0.88		1	0.372407	27.2217	1.85
0	48.9333	9.43954	0.88		0	24.6763	4.60397	1.85
0	46.8667	12.5864	0		0	24.7055	32.8229	1.45
0	48.9	8.94764	0		0	24.6709	16.7943	2.32
0	58.5	3.04032	0.88		1	0.752338	41.9069	0.88
1	0.333333	4.99111	0.88		0	24.5521	15.4691	1.85
1	0.433333	12.2508	0		0	24.4848	21.8938	1.85
1	1.03333	4.72713	0		0	24.486	16.1102	0
0	59.2333	30.3082	0.88		0	24.4541	1.69507	0.88
0	47.2667	10.213	1.45		0	24.4135	7.98204	0.88
0	46.7	3.78483	0.88		1	0.105347	68.0967	1.85
0	47.0333	6.16646	0.88		0	24.2757	15.6676	0.88
0	46.9667	2.99883	0.88		0	24.2091	2.31967	0.88
0	46.8333	22.668	0.88		0	24.2043	17.42	0.88
0	47.9667	3.09528	0.88		0	24.1525	11.0556	1.45
1	0.566667	6.65805	0.88		1	3.519	24.6572	1.85
0	47.9	10.1703	0.88		0	24.1209	1.57989	0.88
0	49.7	34.9862	0		0	24.1026	5.91958	0.88
0	49.7	27.3939	0.88		1	2.01384	11.6121	0.88
1	0.433333	22.284	0.57		0	24.0119	19.1982	1.85
0	49.5667	5.13526	0.88		0	23.8872	14.2909	0.88
0	48.8333	16.6573	0.88		0	23.919	8.50371	2.42
0	48.8333	6.0287	0.88		0	23.9176	19.134	0.88
0	48.9333	15.3284	0.88		1	0.186968	10.6558	0.97
0	47.6656	15.9457	0.88		0	23.7697	9.5312	0.88
0	47.4022	12.6864	0.88		0	23.7745	6.45317	1.85
0	47.0333	33.9156	0		1	0.00164352	157.628	0.88
0	47.004	32.7805	0.88		0	24.0407	17.571	1.85
1	43.816	39.6088	0		0	23.5713	6.44644	0.88
0	50.5	6.09561	0.88		0	23.5763	5.72391	1.85
1	0.166667	44.3805	0.88		0	23.553	8.35515	0.88
0	1	12.9659	0.88		0	23.5177	18.1374	0
0	49.0333	18.0253	0.88		0	23.516	9.75697	0.88
1	0.266667	8.26057	0		0	23.4839	6.7844	0.88
1	0.133333	37.7991	0.88		0	23.4022	5.7066	1.85
0	47.7667	10.0776	0.88		1	0.209861	15.1638	2.05
0	47	18.319	2.32		1	0.352199	24.5567	3.02
0	54.7	9.21779	0.88		0	23.3813	9.83105	2.42
0	53.7333	3.17823	0.88		1	0.0208102	38.079	0.88
0	53.0208	9.13393	0.88		0	23.2526	3.35343	0.88
0	53.0333	12.6729	0.88		0	23.1507	4.13514	1.85
0	47.5667	0.143773	0.88		0	23.111	19.8989	1.85
0	65.6819	31.2765	0.88		0	23.0394	3.02501	1.85
0	49.2722	3.73344	0.57		0	23.0141	6.90931	2.32
0	58.2333	10.9602	0.88		0	23.0504	6.45131	1.85
0	58.2333	16.3707	0.88		0	22.9863	3.85679	1.85
0	58.3	8.81348	0.88		0	22.9866	6.71554	0.88
0	47.9667	20.5213	0.88		1	0.0234722	17.2806	0.88
0	45.3667	15.0406	1.17		0	22.9784	8.7137	3.02
0	37.6667	7.72728	1.45		0	22.9512	3.19816	0.88
0	44.3667	2.13589	1.85		0	22.9526	4.89767	0.88
1	15.8	29.5262	0.88		0	22.953	16.04	1.85
0	37.3667	35.0017	0		0	22.802	22.5834	2.05
0	37.2667	4.92596	0.88		0	22.8766	21.2213	0.88
0	36.8667	4.47823	0		0	22.8806	6.58954	0.88
1	1.66667	19.7002	0		0	22.7983	1.25137	0
0	10	1.6499	0		1	0.00418981	64.3287	0.88
0	45.3667	11.3979	0		0	22.6758	5.88064	0.97
0	45.3667	8.08615	0		1	13.8702	40.0633	1.56
0	47.3667	32.5489	0.88		0	22.6993	7.91236	1.56
0	43.3667	22.9113	0.88		0	22.6741	28.0113	3.59
0	46.3667	1.6129	0.88		0	22.6544	2.26851	0
1	1.5	30.2285	1.56		0	22.6444	3.86963	1.85
1	1.43333	27.7085	0.88		1	0.00138889	20.0932	0.88
0	38.1667	27.3355	0.88		0	22.5438	5.62538	1.85
0	37.6667	4.21011	1.56		0	22.546	4.43404	0.88
1	3	8.54311	0.88		0	22.5202	9.87958	0.88
0	34.2667	14.1387	0.88		1	0.175926	46.6564	0.88
1	6	66.9435	0.88		1	0.00409722	30.5283	2.05
0	34.2	6.30329	0.88		1	1.13292	30.2243	0.88
1	10.2333	3.15803	0.88		0	23.0528	10.1982	1.85
0	34.2	2.95364	0.88		0	22.3508	5.2887	0.88
0	34.2	2.39364	0.88		1	0.0306944	17.1294	0.88
0	34.1333	12.8912	0.88		0	22.3795	6.54197	0.88
0	43.3667	1.10927	0.88		0	22.3868	7.18713	1.85
0	34	106.071	2.32		1	0.239097	42.2566	0.88
1	0.433333	13.5526	0.88		0	22.2875	13.7949	1.85
0	34.3667	45.0423	0.88		1	0.0155556	16.1726	0.88
0	58.1333	6.07943	0.88		0	22.2706	13.3701	1.85
0	52.5667	0.88428	1.45		0	21.9868	11.8887	0.88
0	57.9333	15.4339	1.85		1	0.0182176	49.1086	0.68
0	57.3667	2.65922	0.88		0	21.9635	16.7354	0
0	56.3667	7.61731	0.88		0	21.9382	7.31673	0
0	56.3667	7.28307	0.88		0	21.9117	34.7988	0
0	56.5	2.9707	0.88		1	0.706944	7.37487	0.88
0	58.2333	7.106	1.45		0	21.8872	3.49031	0
0	57.5333	9.53127	0.88		0	21.8447	103.676	0
0	58.3	25.9602	1.45		0	21.8174	7.39791	0
0	58.3333	6.86673	0.88		1	0.873194	88.3319	0
0	54.2667	10.6325	0.88		0	21.767	2.07115	0
0	54.2667	8.92681	1.45		0	21.7679	1.74879	0
0	53.3667	16.0381	0.88		0	21.7175	4.91716	0
0	54.2333	8.46704	1.45		0	21.6838	9.77281	0
0	53.1667	11.3638	2.62		0	21.636	29.6014	0.97
0	56.7667	1.21756	0.88		0	21.6111	3.29105	0
0	53.9333	3.45232	1.45		0	21.5342	6.73679	0.88
0	53.0333	6.29321	1.17		1	0.0481713	6.57868	0
0	52.9667	4.85324	0.88		1	0.00483796	28.0253	0
0	52.5667	1.11958	0.88		0	21.5154	13.1983	0
0	52.6667	31.3841	1.85		0	20.9138	5.26359	0
0	52.6667	12.7503	2.42		1	0.306806	5.31142	0
0	52.4333	73.9526	0.88		0	20.8438	1.65353	0.88
0	52.4333	11.0546	0.88		1	0.151319	30.2264	1.54
0	52.4	23.1871	1.85		0	20.8472	4.06113	2.89
0	53.3333	9.84694	0.88		0	20.7789	2.94605	0.88
1	1.66667	31.3511	0		1	0.0969213	141.247	0
1	0.181944	49.2122	0.88		0	20.7201	2.18076	0
0	53.2333	2.08808	0.88		1	0.244282	15.2538	1.56
0	52.1667	4.08449	0.88		0	20.666	10.525	0
0	52.1667	8.18866	1.85		1	0.21331	7.55831	0
1	28	122.99	0.57		1	11.4791	12.366	0
0	51.5667	3.17469	1.45		0	20.6153	5.81143	0
0	52.1	4.39133	1.85		0	20.6009	3.50696	0
0	52.0667	3.01557	1.85		0	20.6184	6.18248	0
0	52.0333	7.35418	0.88		0	20.5684	4.71971	1.44
0	52.0333	2.9897	0		0	20.5518	2.26086	0
0	52.1333	32.0652	1.85		1	0.0860648	19.8346	1.74
0	51.9333	2.62174	1.45		0	20.5314	8.77808	0
0	51.8	13.0119	1.85		0	20.4539	7.86122	0
0	56.175	10.8575	2.62		0	20.4333	16.9836	0.88
0	51.6667	13.0983	1.85		1	5.05484	27.0484	0.88
0	51.6333	26.2717	0.88		1	0.986991	16.5451	0.88
0	45.4333	4.16864	0.88		1	0.41706	6.24764	0.97
0	51.5667	1.68126	1.45		0	20.3533	5.50897	0
0	51.4333	2.1371	0.88		0	20.347	11.047	0
1	0.7	29.7454	0.88		0	20.3336	8.36291	0
1	61.1667	1.99594	0.88		0	20.2428	1.72615	0
0	62.7333	1.68888	0.88		0	20.2311	2.35568	0
0	1.1	1.84177	0.88		1	0.0410417	3.31051	0.57
0	72.3083	1.04616	0		1	0.00363426	4.74461	0
0	73.5	5.26805	0.88		0	20.1128	6.95334	1.44
1	1	4.97207	0		0	20.0871	1.58409	1.44
0	70.7667	4.82496	0.68		1	0.0432639	5.47167	0
0	74.5111	1.80304	0.88		0	20.049	2.60092	0
1	1.667	123.456	1.85		0	20.0216	2.33504	0
0	74.7111	2.32836	0		0	19.9536	6.54938	0
1	37.3667	7.27499	0.88		0	19.9195	18.6605	0
1	1.667	16.1719	0.88		0	19.9409	11.7186	0
0	51	13.1904	0.88		0	19.9048	5.09535	0
0	61.0333	3.76322	0.88		0	19.9011	10.8581	0
0	58.8847	3.38938	0		0	19.8824	23.7703	0
1	0.9	3.26085	0.88		0	19.8156	3.76347	0
1	51.3	7.72363	1.44		0	19.8519	5.15754	0
0	65.3875	55.6445	0.88		0	19.9769	1.4829	1.44
0	51.433	11.8026	0.88		1	2.53986	46.3938	0.68
0	1	25.2188	0		0	19.7907	7.29977	0
0	74.5125	6.06659	0.88		0	19.7564	3.96493	0.88
0	74.6806	8.20759	0.88		0	19.7511	24.8861	0
0	49.167	24.8882	0.88		0	19.687	4.71358	0
0	74.25	10.9993	0.88		0	19.5536	3.78301	0
0	62.1208	4.25046	1.44		1	0.144259	60.8354	0
0	50.033	4.9	0		0	19.5549	17.1897	0
0	50	4.5253	0		1	0.27162	21.5775	0
0	75.0444	4.75745	0.88		0	19.5085	8.54135	0
0	74.6653	5.35382	0.88		1	0.0707639	10.8574	0.88
0	1	4.9	0.88		0	19.5522	20.1034	1.85
0	70.8528	7.74812	0		0	19.4135	4.14273	0.88
0	70.5486	23.9964	0.88		0	19.3732	4.19092	0.88
1	0.1	7.66804	0.88		0	19.8533	4.97739	0
0	50	2.94175	0		0	19.7356	4.43477	0
0	51.967	4.78378	0		0	19.6761	4.45226	0
0	51.367	7.0427	0.88		0	19.3849	4.4401	1.44
0	50.167	12.9138	0		1	0.00780093	55.0273	0.68
0	1	74.2115	0		0	19.0181	15.0052	0
0	54.2861	9.97173	0.88		0	18.9689	16.0126	0
0	54.4528	143.859	0.88		0	18.9841	4.99268	0.88
1	18.2333	3.8951	0		0	19.0846	35.0023	0.88
1	0.4	29.4652	0.88		1	0.0690509	250.678	0.57
0	54.3667	149.224	0		0	19.1472	7.11511	0.88
0	66.5556	5.28289	0.88		0	19.0866	4.89465	0
0	66.4833	22.0642	0		0	19.253	2.39033	0
1	0.433	270.547	0.88		1	0.0361111	30.2708	0
0	54.2667	6.72211	0		1	0.000810185	5.28819	1.17
0	53.9778	9.24386	0.88		1	0.146991	5.09762	1.17
0	52.2847	21.4573	0.88		0	18.8374	8.06094	0.88
0	52.5889	11.8658	0.88		0	18.8475	11.9044	0
0	52.6194	38.8128	0		0	18.8288	19.4869	0
0	52.9389	3.66345	0		0	18.5539	30.1734	0
0	61.7	2.25301	1.45		0	18.5122	3.9526	0
0	60.9847	7.57744	0.88		0	18.5392	6.0949	0
0	70.7333	1.99756	0		0	18.5147	7.10443	0
0	54.9833	4.84645	0		0	18.5154	8.66316	0.88
0	54.5333	7.13431	0		0	18.4748	14.1083	0
0	54.2667	4.16922	0		0	18.4509	26.0329	0
1	0.033	79.3648	0		0	18.4462	17.3645	0
0	52.7403	4.96225	0		0	18.3706	17.8741	0
0	54.6667	11.1572	0		0	6.21456	4.15299	0.68
0	1.3	1.84972	0.88		0	18.8995	12.2076	0
0	55.575	4.52027	0.88		0	18.8117	4.93486	0
0	53.6997	2.94298	0.88		0	18.6203	15.1465	2.53
1	0.1	130.297	0.68		1	0.0489352	33.1059	0
0	52.1	13.7606	1.56		0	18.3049	7.32176	0
0	48.8875	15.09	0		1	0.0115509	42.1259	0
0	72.8	4.73361	0		0	18.1337	7.16318	0
0	70.6181	3.92706	0		0	17.9863	12.8183	0
0	1	19.4315	0.88		1	0.019375	3.85201	0.88
0	70.5403	9.45634	0.88		0	17.9566	7.48155	0
0	70.3333	53.9157	0.88		0	17.9194	2.59726	0.88
0	50.233	1.86731	0		1	0.0296065	23.9813	0.88
0	74.4347	8.91422	0.88		0	17.8534	1.90316	0.88
0	50.067	34.414	0.88		0	17.8861	9.73431	0
1	2.2	45.4636	0.97		0	18.2494	4.26121	0
0	1.1	56.9685	2.62		0	18.2006	10.3249	0
0	1	5.48568	1.45		0	18.115	11.0295	0.68
0	1	1.63375	0		0	18.1211	1.81645	0
0	1	3.39186	0		0	18.3255	4.69303	0.57
0	51.2	0.992927	0		0	18.0491	6.10469	0
0	49.275	18.7517	2.05		0	17.8189	2.04739	0
0	48.8528	2.17646	0.88		1	0.496157	4.66024	0
0	48.7833	3.78761	0		0	17.8203	9.76135	0
0	48.8	0.713673	0		0	17.8203	36.5275	0
0	48.9583	4.12768	0.88		0	17.9055	9.98763	0
0	48.5875	13.1995	0.88		1	0.654769	9.30344	2.32
0	48.1889	11.9459	0.88		0	18.3109	19.6671	0
0	48.3691	11.9336	0.88		1	0.0698843	15.2298	0
0	48.0833	7.05509	0.88		0	17.7461	13.4089	0
0	48.8847	3.10257	0.88		1	0.668912	23.1287	0.88
0	48.2	12.6242	0.88		0	17.8084	28.2	0.88
1	0.233	2.99088	0.88		0	17.4321	29.1831	0
0	1	3.39126	0.88		0	17.1839	21.2697	0.88
1	0.033	111.978	0.88		0	17.1756	15.8714	0
1	0.1	19.4209	1.85		0	16.9196	23.8371	0
1	0.333	10.1163	0.88		0	28.2837	11.9084	0
1	0.1	373.339	0.88		0	26.9545	19.5737	0.88
0	48.4	2.68245	1.56		1	0.0560417	54.2788	0.88
1	0.1	61.0836	0.88		0	25.6513	13.3486	0.88
1	0.067	24.9699	0.88		0	20.6656	10.2257	0
1	0.167	42.5177	0.88		0	20.4337	42.0123	0
0	48.3337	9.08103	0.88		0	17.9053	2.51817	1.85
0	47	17.1345	0.88		0	16.855	6.74127	1.45
1	0.033	15.0611	1.85		0	16.7551	14.0028	0.97
0	45.0167	30.8705	0.88		0	16.4522	2.73865	0
0	44.9208	2.89346	0		0	16.4469	13.5007	0.88
0	35.8	5.94872	0		0	16.4836	1.56994	0.88
0	0.57	4.64704	0		0	16.7839	48.4973	0.88
0	44.6875	13.4902	0		0	16.7721	0.483442	0.88
0	44.8028	3.46478	0.88		0	16.3533	21.5993	0
0	44.7333	6.96603	0.88		0	16.0877	0.543484	0
1	39.6764	20.1472	0.88		0	16.144	63.1243	1.85
0	44.4472	8.18451	0		0	16.1211	9.22748	2.05
0	44.4681	35.1262	0		1	0.0857407	5.82286	1.56
0	44.3861	9.47854	0.88		0	16.0197	2.17453	0.88
1	0.1	22.7059	0.88		0	16.0199	2.42534	0.88
0	44.3528	34.4733	0.88		0	15.9921	11.9471	0.88
0	44.3764	34.2613	0.88		0	15.9848	12.1648	1.85
0	44.3056	8.23835	0.88		0	16.4207	4.2656	0
0	44.2764	9.37189	0		0	15.8457	13.3854	0.88
0	44.2458	3.87035	0.88		0	15.9074	13.8162	1.85
0	38.1097	19.6076	0.88		0	15.9531	8.14231	0.88
1	1.7	89.6779	0.88		0	15.7781	8.61953	0
0	44.0194	7.01602	0.88		0	15.6881	3.10053	0
0	44.0792	13.1577	0.88		0	15.6584	16.6589	0
0	44.0139	13.9903	0.88		0	15.6419	10.5722	0
1	0.333333	22.6627	0.88		0	15.6441	1.06889	0
0	1.03333	51.6965	1.56		0	15.5345	6.98849	0.88
1	2.6	11.8702	0.88		0	15.5136	4.65823	0.88
1	0.633333	21.4176	0.88		0	15.4773	10.7904	0
0	43.2083	3.07223	0.88		0	15.2524	19.3956	0.88
0	46.3667	4.95243	0		0	14.9855	1.34443	0
0	43.2667	1.92274	0.88		0	14.9703	4.61446	1.85
0	0.63	3.42955	0		0	14.9754	16.753	0.88
0	42.9875	10.3666	0.88		0	15.0864	2.78612	0.88
1	1	141.274	0.88		0	14.7493	14.26	2.42
0	42.7764	7.60558	0.88		0	14.7382	8.39357	0.88
0	42.1403	27.4869	1.45		0	14.6153	11.4161	0.88
0	42.1681	5.17293	0.88		0	14.5872	2.86972	1.85
0	42.3333	8.27027	0		0	14.5496	2.58934	1.85
1	0.233333	13.6753	0		0	14.3478	2.61402	0.88
0	42	5.94099	0.88		0	14.3878	3.1445	0.88
0	41.8667	2.98284	0.88		0	14.1196	4.82722	0
0	41.8681	9.97299	0.88		0	14.0401	1.47	0.88
0	41.7528	4.44567	0		0	14.1459	4.11322	0.88
0	41.7861	5.27397	2.62		0	13.7716	14.6274	1.85
0	41.0667	3.70409	2.32		0	13.7863	11.9046	0.88
0	40.7514	10.7203	0.88		0	13.722	3.77578	0.88
0	47.3	19.6102	0.88		1	0.684468	9.92905	0.88
0	0.5	6.66962	0.88		0	13.6837	13.7127	0.88
0	46.6333	4.33788	0.88		0	13.6825	2.84587	0.88
0	46.5	3.51473	0.88		0	13.6135	8.0329	0
0	44.9333	23.1155	0.88		0	13.6198	17.3914	0.88
0	44.9667	8.31827	0.88		1	0.389398	8.01699	0.88
0	44.8	13.938	0.88		1	0.982199	27.6765	0.88
1	0.333333	14.252	0.88		0	13.5893	1.24259	0
0	44.6	25.8506	0.88		1	1.36847	30.0198	0.88
0	44.5	17.1483	0		0	13.5052	12.2497	0.88
0	44.6	11.8545	0.88		0	13.4842	7.51043	0.88
0	44.5	17.7633	0.88		0	13.4192	11.9592	0.88
0	44.2333	3.93486	0.88		0	13.0502	0.903491	1.85
0	44.3	9.38493	0.88		0	13.5636	12.1776	0.97
0	44.1	23.475	0.88		0	13.1527	2.11287	0.88
0	43.8	26.2352	0.88		0	13.0848	9.53032	1.45
1	1.933	16.0713	0.88		0	13.0111	9.35459	2.14
1	0.3	7.05099	0.88		0	13.0837	3.4057	0.88
1	1.95	46.5919	0.88		0	12.9531	3.58975	0
0	43.3333	57.2382	0.88		0	12.9711	9.77416	0
0	43.3	52.5314	0.88		0	12.8865	20.0934	0.88
0	42.4333	11.7301	0.88		0	13.117	3.96046	0.88
0	42.1667	4.23622	0.88		0	12.8801	12.6295	1.56
0	42.1333	42.023	0.88		0	12.8495	23.7459	1.85
0	42	5.40146	0.88		1	0.199977	41.5005	0.88
0	41.9	5.18068	0.88		1	0.630995	26.5667	0.88
0	41.3333	6.66321	0.88		0	12.7846	9.10513	0.88
0	41.3333	22.4308	0.88		0	12.7864	3.3756	0.88
0	46.6333	22.1746	0		0	12.786	11.8504	1.56
0	46.5748	25.43	1.85		0	12.8084	6.22702	1.65
1	7	6.22015	2.53		0	12.75	21.9987	0.88
1	0.2	42.2496	0.88		0	12.7165	5.06753	0.88
1	0.833333	11.0239	2.82		0	12.6838	14.9137	0.88
0	23.0333	13.1227	1.56		0	12.5778	11.1297	3.02
1	0.233333	4.44105	0.88		1	0.506134	121.404	1.45
0	39.6181	8.77308	0.88		0	12.5193	10.2191	0.88
1	0.0666667	14.5605	0.88		0	12.5549	10.8818	0.88
0	39.4444	4.7275	1.85		0	12.486	17.6891	0.88
0	39.1931	1.76685	0.88		0	12.406	3.00491	0.88
0	39.2486	7.5092	0.68		0	12.415	14.0915	1.85
0	39.2694	13.4368	0.88		0	12.3567	22.5083	0.88
0	39.2125	22.9081	0.88		0	12.3866	4.61743	0.88
0	39.0014	9.98909	1.85		0	12.3498	12.1126	1.85
0	38.9375	19.4281	0.88		1	0.889884	28.399	0.88
0	38.9	1.48809	0		0	12.3391	5.80565	1.85
0	38.7625	8.58228	0.88		1	1.22308	234.696	0
0	0.3	21.1715	1.85		0	12.1046	0.704661	1.85
0	38.5986	4.25124	0.88		0	12.211	1.44125	0
0	38.6056	5.83772	0.88		0	12.1194	6.29148	0.88
0	38.5333	3.93344	0.88		0	12.0892	5.86509	0.88
0	38.4	3.9028	0		0	12.2528	1.18661	0
0	38.1	13.4048	2.32		0	11.9808	2.94415	0.88
1	0.1	69.246	1.56		0	11.5863	4.09014	0.88
0	38.3667	5.29338	0.88		1	0.157917	128.511	0.88
0	38.1542	3.59476	0.88		1	0.0486574	41.7834	0
0	38.0375	9.21144	0		1	0.156782	70.2249	0
0	37.8167	8.72288	0.88
0	37.8611	9.36174	0.88
1	30.9444	8.19302	0.88
0	37.8611	14.5017	0.88
1	0.4	46.8191	0.88
1	0.0333333	10.5404	0.88
0	37.7708	9.84447	0.88
1	1.86667	13.8974	1.85
0	37.7181	13.936	0.88
0	37.6181	8.88952	0.88
0	37.7333	3.48228	0
0	37.2875	7.67278	0.88
1	0.0333333	32.2878	0.88
0	37.2389	19.4955	0.88
0	37.2042	7.4093	0.88
0	0.33	13.0473	0.88
0	37.0208	8.89224	0.88
0	0.27	9.61725	0.88
0	36.8861	25.7704	0.88
0	0.33	8.11541	0.88
0	36.8528	9.25933	2.42
0	36.8	9.75594	2.89
0	36.8333	12.6233	0.88
0	36.9667	7.76102	0.97
0	36.1889	8.03643	0.88
0	36.1917	31.2268	1.85
0	35.9861	8.54639	0.88
0	36.0167	10.4158	0.88
0	35.9736	9.31054	0.88
0	36.8	6.84257	3.86
0	36.4861	24.2071	0
0	36.5139	9.66223	0.97
1	2.53333	29.5814	0.88
0	8.6875	23.0603	0.88
0	35.8764	13.2036	1.85
0	36.6	6.05226	0.88
0	35.9861	9.74504	0.88
0	35.8667	4.47389	0
1	0.0333333	21.1366	2.05
0	35.5861	8.07507	0.88
0	35.5847	8.43475	1.45
0	23.4903	13.932	2.13
1	0.0666667	19.274	1.85
0	35.2056	24.8073	1.85
0	35.4875	10.0039	1.45
0	35.3833	9.38874	2.05
1	0.1	24.4558	2.42
0	35.3264	7.76708	0.88
0	35.5	8.50145	1.45
0	35.3722	11.9317	2.42
0	35.0667	8.06501	0
0	35.0667	9.61724	0.88
1	0.0333333	14.9365	0.88
0	34.8194	6.85335	1.85
0	39.3333	18.2163	0
0	39.3	4.98279	1.44
0	37.7333	22.8026	0.88
0	36.8333	8.12768	0.88
0	35.8	3.29605	0.88
0	44.7	16.23	0.88
1	0.0833333	51.8101	1.45
1	0.476389	98.9833	1.45
0	44.0333	3.92162	0.88
0	44.0667	3.95335	0.88
0	44.6	2.43977	0.88
1	0.00138889	46.3657	0.88
0	43.4	34.4552	0.88
1	1.48056	51.8219	0.88
0	39.2333	3.00317	0.88
0	38.7	30.3838	0.88
1	1.96667	114.502	2.62
1	0.0333333	7.72612	1.56
0	37.7667	7.30298	0.88
0	37.1	7.02656	0.88
0	37	7.55265	0.88
0	36.5667	10.0247	2.73
0	35.5333	3.21205	0.88
0	35.5333	3.25144	0
0	7.5	9.34809	0.88
0	34.9333	8.14281	0.88
0	34.8667	6.14603	0.88
0	34.9	31.8014	0.88
0	22.6333	4.57657	0.88
0	34.8667	19.3148	0.88
0	0.27	11.3221	0.88
0	34.7	4.59823	0.88
0	34.5667	6.77727	0.88
0	34.5	8.79872	0.88
0	44.2	10.2532	0.88
1	0.106944	31.9556	2.42
0	44.7333	16.3039	1.85
0	44.5	18.0886	0.88
1	0.8	25.337	0.88
0	38.4748	5.8239	2.42
1	0.163889	10.633	2.42
1	0.0444444	64.9253	0.88
0	38.3667	26.3133	1.45
1	0.0986111	8.48768	2.13
0	37.0072	8.87582	1.85
0	37	9.37402	1.45
0	36.9689	9.55445	2.42
1	0.0666667	52.7005	2.53
0	36.897	8.98488	1.85
0	36.7333	8.5517	1.54
0	36.5667	7.37884	0.88
0	36.5274	9.52023	1.45
0	36.5667	5.83495	0.88
1	0.427778	33.6857	0.88
0	36.5667	6.51805	1.45
0	36.4667	8.50467	0.88
0	36.4667	6.11967	2.42
0	36.3333	5.99259	0.88
1	0.198611	12.2636	1.85
1	3.8	27.992	0.88
1	0.593056	21.999	0
1	1.24583	28.2145	0.88
0	31.6667	12.0559	0.88
1	7.23	27.4357	0
0	3.9	15.0349	0.88
0	30.9333	12.5168	0.88
0	8	9.70463	0.88
0	31.0333	63.5138	0.88
0	40.7472	1.62066	0.88
1	0.00555556	90.0491	0.88
0	34.7851	4.40856	0.88
0	37.3	1.69489	2.05
0	40.4333	2.87018	0.88
0	40.4	4.84767	0.88
1	0.0222222	32.4205	1.45
0	26.1163	10.1282	1.45
1	0.0333333	6.56965	2.42
0	39.9333	4.73762	2.71
1	0.243056	23.268	0
0	40.3667	7.61667	2.42
0	40.3	5.61086	2.62
0	40.3667	4.27034	1.45

## Sheet: Table 3
Derivation Cohort			Validation Cohort
survival status(0,survival;1,death)	O/T ratio		survival status(0,survival;1,death)	O/T ratio
1	155.229		0	19.2079
1	57.3631		0	26.5091
0	2.34936		0	29.121
0	16.3509		0	27.5631
0	49.652		1	46.0036
0	10.2876		0	10.4057
0	7.10989		0	9.00464
0	3.797		1	27.4094
1	19.8782		0	15.3645
1	9.11632		0	39.9017
0	48.9494		0	2.88923
0	26.1528		0	13.9273
1	3.5961		0	16.56
1	7.61533		0	4.3842
0	8.90916		0	11.8125
0	23.1412		0	41.8346
0	8.61894		0	11.8177
0	2.20024		0	5.00188
0	17.0027		1	38.7325
0	1.42975		0	39.7755
1	8.53045		0	26.7282
0	4.42343		0	13.9251
0	10.2454		0	11.5521
0	34.3585		0	35.9128
0	8.43817		1	26.4455
1	128.897		0	2.70228
0	7.59989		0	2.00405
1	12.5794		1	107.913
0	9.49098		0	3.04746
0	2.86331		0	8.64534
0	10.3883		0	1.16129
0	15.5615		0	20.9818
0	1.58863		0	11.0895
0	23.9934		1	20.188
1	90.0635		0	7.52137
1	8.63299		0	8.22932
0	23.4151		1	7.13502
1	9.8195		0	3.67763
0	4.79054		1	39.3322
0	16.5672		0	19.1806
0	5.26535		1	30.7275
0	7.45049		1	3.66142
1	68.2277		0	5.99061
0	1.61448		0	11.3039
0	1.95229		1	10.4005
0	36.3604		1	17.106
0	8.03716		0	5.72815
1	34.3106		1	19.4538
0	5.52084		0	32.3547
0	5.0587		1	20.6218
0	20.1858		0	103.636
0	4.36356		0	18.2961
0	12.822		1	85.2937
0	4.44037		0	0.604117
0	14.9924		0	1.30793
0	3.98733		0	3.35491
0	6.76814		0	2.85721
0	24.9921		1	14.8447
0	3.44438		1	131.959
0	7.90689		1	12.7047
0	5.51495		0	24.4158
1	4.78385		0	13.6952
0	2.55489		0	3.96412
0	0.559077		0	4.68007
0	2.45589		1	50.4556
0	4.76676		0	20.7154
0	5.30322		0	11.0406
0	10.9626		0	69.6641
0	10.5605		0	12.709
0	14.0194		1	27.2217
0	9.43954		0	4.60397
0	12.5864		0	32.8229
0	8.94764		0	16.7943
0	3.04032		1	41.9069
1	4.99111		0	15.4691
1	12.2508		0	21.8938
1	4.72713		0	16.1102
0	30.3082		0	1.69507
0	10.213		0	7.98204
0	3.78483		1	68.0967
0	6.16646		0	15.6676
0	2.99883		0	2.31967
0	22.668		0	17.42
0	3.09528		0	11.0556
1	6.65805		1	24.6572
0	10.1703		0	1.57989
0	34.9862		0	5.91958
0	27.3939		1	11.6121
1	22.284		0	19.1982
0	5.13526		0	14.2909
0	16.6573		0	8.50371
0	6.0287		0	19.134
0	15.3284		1	10.6558
0	15.9457		0	9.5312
0	12.6864		0	6.45317
0	33.9156		1	157.628
0	32.7805		0	17.571
1	39.6088		0	6.44644
0	6.09561		0	5.72391
1	44.3805		0	8.35515
0	12.9659		0	18.1374
0	18.0253		0	9.75697
1	8.26057		0	6.7844
1	37.7991		0	5.7066
0	10.0776		1	15.1638
0	18.319		1	24.5567
0	9.21779		0	9.83105
0	3.17823		1	38.079
0	9.13393		0	3.35343
0	12.6729		0	4.13514
0	0.143773		0	19.8989
0	31.2765		0	3.02501
0	3.73344		0	6.90931
0	10.9602		0	6.45131
0	16.3707		0	3.85679
0	8.81348		0	6.71554
0	20.5213		1	17.2806
0	15.0406		0	8.7137
0	7.72728		0	3.19816
0	2.13589		0	4.89767
1	29.5262		0	16.04
0	35.0017		0	22.5834
0	4.92596		0	21.2213
0	4.47823		0	6.58954
1	19.7002		0	1.25137
0	1.6499		1	64.3287
0	11.3979		0	5.88064
0	8.08615		1	40.0633
0	32.5489		0	7.91236
0	22.9113		0	28.0113
0	1.6129		0	2.26851
1	30.2285		0	3.86963
1	27.7085		1	20.0932
0	27.3355		0	5.62538
0	4.21011		0	4.43404
1	8.54311		0	9.87958
0	14.1387		1	46.6564
1	66.9435		1	30.5283
0	6.30329		1	30.2243
1	3.15803		0	10.1982
0	2.95364		0	5.2887
0	2.39364		1	17.1294
0	12.8912		0	6.54197
0	1.10927		0	7.18713
0	106.071		1	42.2566
1	13.5526		0	13.7949
0	45.0423		1	16.1726
0	6.07943		0	13.3701
0	0.88428		0	11.8887
0	15.4339		1	49.1086
0	2.65922		0	16.7354
0	7.61731		0	7.31673
0	7.28307		0	34.7988
0	2.9707		1	7.37487
0	7.106		0	3.49031
0	9.53127		0	103.676
0	25.9602		0	7.39791
0	6.86673		1	88.3319
0	10.6325		0	2.07115
0	8.92681		0	1.74879
0	16.0381		0	4.91716
0	8.46704		0	9.77281
0	11.3638		0	29.6014
0	1.21756		0	3.29105
0	3.45232		0	6.73679
0	6.29321		1	6.57868
0	4.85324		1	28.0253
0	1.11958		0	13.1983
0	31.3841		0	5.26359
0	12.7503		1	5.31142
0	73.9526		0	1.65353
0	11.0546		1	30.2264
0	23.1871		0	4.06113
0	9.84694		0	2.94605
1	31.3511		1	141.247
1	49.2122		0	2.18076
0	2.08808		1	15.2538
0	4.08449		0	10.525
0	8.18866		1	7.55831
1	122.99		1	12.366
0	3.17469		0	5.81143
0	4.39133		0	3.50696
0	3.01557		0	6.18248
0	7.35418		0	4.71971
0	2.9897		0	2.26086
0	32.0652		1	19.8346
0	2.62174		0	8.77808
0	13.0119		0	7.86122
0	10.8575		0	16.9836
0	13.0983		1	27.0484
0	26.2717		1	16.5451
0	4.16864		1	6.24764
0	1.68126		0	5.50897
0	2.1371		0	11.047
1	29.7454		0	8.36291
1	1.99594		0	1.72615
0	1.68888		0	2.35568
0	1.84177		1	3.31051
0	1.04616		1	4.74461
0	5.26805		0	6.95334
1	4.97207		0	1.58409
0	4.82496		1	5.47167
0	1.80304		0	2.60092
1	123.456		0	2.33504
0	2.32836		0	6.54938
1	7.27499		0	18.6605
1	16.1719		0	11.7186
0	13.1904		0	5.09535
0	3.76322		0	10.8581
0	3.38938		0	23.7703
1	3.26085		0	3.76347
1	7.72363		0	5.15754
0	55.6445		0	1.4829
0	11.8026		1	46.3938
0	25.2188		0	7.29977
0	6.06659		0	3.96493
0	8.20759		0	24.8861
0	24.8882		0	4.71358
0	10.9993		0	3.78301
0	4.25046		1	60.8354
0	4.9		0	17.1897
0	4.5253		1	21.5775
0	4.75745		0	8.54135
0	5.35382		1	10.8574
0	4.9		0	20.1034
0	7.74812		0	4.14273
0	23.9964		0	4.19092
1	7.66804		0	4.97739
0	2.94175		0	4.43477
0	4.78378		0	4.45226
0	7.0427		0	4.4401
0	12.9138		1	55.0273
0	74.2115		0	15.0052
0	9.97173		0	16.0126
0	143.859		0	4.99268
1	3.8951		0	35.0023
1	29.4652		1	250.678
0	149.224		0	7.11511
0	5.28289		0	4.89465
0	22.0642		0	2.39033
1	270.547		1	30.2708
0	6.72211		1	5.28819
0	9.24386		1	5.09762
0	21.4573		0	8.06094
0	11.8658		0	11.9044
0	38.8128		0	19.4869
0	3.66345		0	30.1734
0	2.25301		0	3.9526
0	7.57744		0	6.0949
0	1.99756		0	7.10443
0	4.84645		0	8.66316
0	7.13431		0	14.1083
0	4.16922		0	26.0329
1	79.3648		0	17.3645
0	4.96225		0	17.8741
0	11.1572		0	4.15299
0	1.84972		0	12.2076
0	4.52027		0	4.93486
0	2.94298		0	15.1465
1	130.297		1	33.1059
0	13.7606		0	7.32176
0	15.09		1	42.1259
0	4.73361		0	7.16318
0	3.92706		0	12.8183
0	19.4315		1	3.85201
0	9.45634		0	7.48155
0	53.9157		0	2.59726
0	1.86731		1	23.9813
0	8.91422		0	1.90316
0	34.414		0	9.73431
1	45.4636		0	4.26121
0	56.9685		0	10.3249
0	5.48568		0	11.0295
0	1.63375		0	1.81645
0	3.39186		0	4.69303
0	0.992927		0	6.10469
0	18.7517		0	2.04739
0	2.17646		1	4.66024
0	3.78761		0	9.76135
0	0.713673		0	36.5275
0	4.12768		0	9.98763
0	13.1995		1	9.30344
0	11.9459		0	19.6671
0	11.9336		1	15.2298
0	7.05509		0	13.4089
0	3.10257		1	23.1287
0	12.6242		0	28.2
1	2.99088		0	29.1831
0	3.39126		0	21.2697
1	111.978		0	15.8714
1	19.4209		0	23.8371
1	10.1163		0	11.9084
1	373.339		0	19.5737
0	2.68245		1	54.2788
1	61.0836		0	13.3486
1	24.9699		0	10.2257
1	42.5177		0	42.0123
0	9.08103		0	2.51817
0	17.1345		0	6.74127
1	15.0611		0	14.0028
0	30.8705		0	2.73865
0	2.89346		0	13.5007
0	5.94872		0	1.56994
0	4.64704		0	48.4973
0	13.4902		0	0.483442
0	3.46478		0	21.5993
0	6.96603		0	0.543484
1	20.1472		0	63.1243
0	8.18451		0	9.22748
0	35.1262		1	5.82286
0	9.47854		0	2.17453
1	22.7059		0	2.42534
0	34.4733		0	11.9471
0	34.2613		0	12.1648
0	8.23835		0	4.2656
0	9.37189		0	13.3854
0	3.87035		0	13.8162
0	19.6076		0	8.14231
1	89.6779		0	8.61953
0	7.01602		0	3.10053
0	13.1577		0	16.6589
0	13.9903		0	10.5722
1	22.6627		0	1.06889
0	51.6965		0	6.98849
1	11.8702		0	4.65823
1	21.4176		0	10.7904
0	3.07223		0	19.3956
0	4.95243		0	1.34443
0	1.92274		0	4.61446
0	3.42955		0	16.753
0	10.3666		0	2.78612
1	141.274		0	14.26
0	7.60558		0	8.39357
0	27.4869		0	11.4161
0	5.17293		0	2.86972
0	8.27027		0	2.58934
1	13.6753		0	2.61402
0	5.94099		0	3.1445
0	2.98284		0	4.82722
0	9.97299		0	1.47
0	4.44567		0	4.11322
0	5.27397		0	14.6274
0	3.70409		0	11.9046
0	10.7203		0	3.77578
0	19.6102		1	9.92905
0	6.66962		0	13.7127
0	4.33788		0	2.84587
0	3.51473		0	8.0329
0	23.1155		0	17.3914
0	8.31827		1	8.01699
0	13.938		1	27.6765
1	14.252		0	1.24259
0	25.8506		1	30.0198
0	17.1483		0	12.2497
0	11.8545		0	7.51043
0	17.7633		0	11.9592
0	3.93486		0	0.903491
0	9.38493		0	12.1776
0	23.475		0	2.11287
0	26.2352		0	9.53032
1	16.0713		0	9.35459
1	7.05099		0	3.4057
1	46.5919		0	3.58975
0	57.2382		0	9.77416
0	52.5314		0	20.0934
0	11.7301		0	3.96046
0	4.23622		0	12.6295
0	42.023		0	23.7459
0	5.40146		1	41.5005
0	5.18068		1	26.5667
0	6.66321		0	9.10513
0	22.4308		0	3.3756
0	22.1746		0	11.8504
0	25.43		0	6.22702
1	6.22015		0	21.9987
1	42.2496		0	5.06753
1	11.0239		0	14.9137
0	13.1227		0	11.1297
1	4.44105		1	121.404
0	8.77308		0	10.2191
1	14.5605		0	10.8818
0	4.7275		0	17.6891
0	1.76685		0	3.00491
0	7.5092		0	14.0915
0	13.4368		0	22.5083
0	22.9081		0	4.61743
0	9.98909		0	12.1126
0	19.4281		1	28.399
0	1.48809		0	5.80565
0	8.58228		1	234.696
0	21.1715		0	0.704661
0	4.25124		0	1.44125
0	5.83772		0	6.29148
0	3.93344		0	5.86509
0	3.9028		0	1.18661
0	13.4048		0	2.94415
1	69.246		0	4.09014
0	5.29338		1	128.511
0	3.59476		1	41.7834
0	9.21144		1	70.2249
0	8.72288
0	9.36174
1	8.19302
0	14.5017
1	46.8191
1	10.5404
0	9.84447
1	13.8974
0	13.936
0	8.88952
0	3.48228
0	7.67278
1	32.2878
0	19.4955
0	7.4093
0	13.0473
0	8.89224
0	9.61725
0	25.7704
0	8.11541
0	9.25933
0	9.75594
0	12.6233
0	7.76102
0	8.03643
0	31.2268
0	8.54639
0	10.4158
0	9.31054
0	6.84257
0	24.2071
0	9.66223
1	29.5814
0	23.0603
0	13.2036
0	6.05226
0	9.74504
0	4.47389
1	21.1366
0	8.07507
0	8.43475
0	13.932
1	19.274
0	24.8073
0	10.0039
0	9.38874
1	24.4558
0	7.76708
0	8.50145
0	11.9317
0	8.06501
0	9.61724
1	14.9365
0	6.85335
0	18.2163
0	4.98279
0	22.8026
0	8.12768
0	3.29605
0	16.23
1	51.8101
1	98.9833
0	3.92162
0	3.95335
0	2.43977
1	46.3657
0	34.4552
1	51.8219
0	3.00317
0	30.3838
1	114.502
1	7.72612
0	7.30298
0	7.02656
0	7.55265
0	10.0247
0	3.21205
0	3.25144
0	9.34809
0	8.14281
0	6.14603
0	31.8014
0	4.57657
0	19.3148
0	11.3221
0	4.59823
0	6.77727
0	8.79872
0	10.2532
1	31.9556
0	16.3039
0	18.0886
1	25.337
0	5.8239
1	10.633
1	64.9253
0	26.3133
1	8.48768
0	8.87582
0	9.37402
0	9.55445
1	52.7005
0	8.98488
0	8.5517
0	7.37884
0	9.52023
0	5.83495
1	33.6857
0	6.51805
0	8.50467
0	6.11967
0	5.99259
1	12.2636
1	27.992
1	21.999
1	28.2145
0	12.0559
1	27.4357
0	15.0349
0	12.5168
0	9.70463
0	63.5138
0	1.62066
1	90.0491
0	4.40856
0	1.69489
0	2.87018
0	4.84767
1	32.4205
0	10.1282
1	6.56965
0	4.73762
1	23.268
0	7.61667
0	5.61086
0	4.27034

## Sheet: Fig.1&2
Internal Dataset														External Dataset
overall death		Biomarkers												overall death		Biomarker
survival status(0,survival;1,death)	survival time(m)	OPG/TRAIL	OPG	TRAIL	D-dimer	SAA1	LCN2	FN1	PF4	ANGPT1	PLG	LOX1		survival status(0,survival;1,death)	survival time(m)	OPG/TRAIL	OPG	TRAIL	D-dimer	SAA1	LCN2	FN1	PF4	ANGPT1	PLG	LOX1
1	1.533	155.229	1372.57	8.8422	1844	1087.82	59.3026	430.568	6829.38	13.4415	64.0807	2298.86		0	45.0167	30.8705	176.74	5.7252	423	847.7	9.99508	433.828	39156	30.779	54.9817	1695.24
1	0.466667	57.3631	532.187	9.2775	2568	1135.54	52.6646	335.052	7635.1	30.5915	44.5468	1754.23		0	44.9208	2.89346	218.964	75.6756	1074	727.3	52.6222	438.463	35823.8	31.9323	71.025	894.823
0	71.4444	2.34936	226.516	96.4161	926	480.615	24.956	1049.59	13808.5	41.4626	183.083	1387.95		0	35.8	5.94872	508.394	85.4628	209	357.04	22.8505	606.542	11937.3	45.1305	86.98	1174.94
0	71.5333	16.3509	372.584	22.7868	18139	1689.88	38.5855	554.986	18869.1	22.5246	141.253	2494.58		0	0.57	4.64704	224.218	48.2496	15100	747.575	13.6082	753.761	15565.5	27.503	105.712	2833.14
0	71.1	49.652	1861.25	37.4859	3276	744.596	70.311	485.7	4836.77	12.4072	41.2933	306.824		0	44.6875	13.4902	400.901	29.718	3593	750.705	30.0832	468.768	13724.3	2.72667	111.308	530.63
0	70.8458	10.2876	952.988	92.6343	630	1660.88	42.5233	1083.39	7303.71	13.1092	114.964	838.977		0	44.8028	3.46478	145.778	42.0744	438	961.95	16.2373	781.177	13585.3	27.8218	83.4433	1903.02
0	70.9014	7.10989	407.032	57.2487	453	1033.4	58.6553	686.448	16587.1	48.502	130.165	2356.53		0	44.7333	6.96603	360.701	51.78	546	975.575	37.3776	459.117	76525.8	50.427	103.485	567.701
0	71.5333	3.797	122.324	32.2159	1218	339.772	19.4809	283.636	5940.88	16.1026	42.7721	798.665		1	39.6764	20.1472	420.334	20.8632	1697	975.575	13.256	749.285	12926.7	24.7202	92.445	2232.29
1	1.667	19.8782	1057.37	53.1924	2676	1047.98	28.2206	337.552	8492.08	18.0851	48.355	587.623		0	44.4472	8.18451	214.274	26.1804	467	918.245	40.2869	549.138	18921.6	51.3422	101.265	2021.38
1	0.366667	9.11632	263.653	28.921	418.328	408.677	26.6711	266.58	12718.2	23.853	129.218	1157.64		0	44.4681	35.1262	183.443	5.2224	1250	1129.92	17.2047	501.091	12228.4	33.2902	86.1617	331.475
0	1.2	48.9494	1834.91	37.4859	7970	935.85	244.297	610.455	5768.88	9.58999	77.0816	3340.03		0	44.3861	9.47854	415.524	43.8384	1025	347.415	42.4086	519.788	10364.5	36.3015	88.615	260.536
0	70.6361	26.1528	446.672	17.0793	512	3261.55	58.9975	233.756	9688.47	21.5007	54.8584	3279.1		1	0.1	22.7059	694.855	30.6024	1239	374.54	25.1855	594.109	15446.8	42.9848	31.0267	750.884
1	0.4	3.5961	390.497	108.589	418.328	548.145	13.9502	658.54	15252.6	56.9041	117.371	431.932		0	44.3528	34.4733	255.902	7.4232	2830	677.83	13.4572	415.592	7921.38	22.3338	41.6483	1901.11
1	0.333	7.61533	245.335	32.2159	15236	1414.24	42.4013	309.334	1826.47	3.41416	31.3856	1335.33		0	44.3764	34.2613	210.83	6.1536	1137	950.1	5.45148	365.186	619.778	2.72667	46.9867	563.704
0	70.2181	8.90916	765.556	85.929	2462	372.3	17.071	344.132	11523	15.2722	135.21	1014.55		0	44.3056	8.23835	186.5	22.638	2628	829.965	43.2064	460.316	14572.6	21.7867	62.4533	909.723
0	70.1	23.1412	185.86	8.03155	1031.65	965.132	37.0748	418.688	9547.95	18.9562	76.2764	2040.75		0	44.2764	9.37189	286.802	30.6024	1046	683.985	32.4311	605.805	18921.6	35.473	104.598	914.206
0	70.0431	8.61894	552.196	64.0677	12521	676.285	12.3918	520.166	10417.2	31.2995	164.842	362.775		0	44.2458	3.87035	361.87	93.498	545	973.865	63.9609	660.091	28790.3	106.354	139.108	539.849
0	70.1486	2.20024	192.61	87.5406	2173	349.35	9.2706	723.814	1978.05	5.38171	120.673	71.423		0	38.1097	19.6076	321.831	16.4136	600	1096.97	29.3648	344.089	12201.8	12.4462	80.4617	716.965
0	70.5528	17.0027	424.463	24.9645	830	973.91	34.7134	392.958	5673.07	9.83874	92.02	1951.97		1	1.7	89.6779	1167.36	13.0172	2678	1254.07	15.7298	504.28	2474.79	10.1287	78.5683	184.699
0	69.6667	1.42975	204.147	142.785	548	332.95	7.95984	716.974	11197	16.9395	148.825	391.103		0	44.0194	7.01602	202.306	28.8348	2612	741.325	31.8682	586.894	18353.1	22.6612	98.775	403.811
1	0.133333	8.53045	757.878	88.8438	548	648.875	75.7204	577.518	15661.2	51.7225	305.631	2468.15		0	44.0792	13.1577	180.692	13.7328	2427	836.4	31.196	440.209	57700.3	23.4225	79.92	1089.04
0	0.033	4.42343	850.333	192.234	3661	668.27	40.0377	301.074	22270.6	40.2572	34.465	2541.91		0	44.0139	13.9903	78.3011	5.5968	4191	1322.66	13.3566	263.793	18663.2	20.355	45.12	528.002
0	70.2997	10.2454	632.022	61.6885	40418.3	1127.92	32.8423	646.426	6682.09	15.8446	69.4513	1666.56		1	0.333333	22.6627	353.466	15.5968	830	1473.27	29.5854	156.293	14343.9	0.759833	46.4533	1619.1
0	69.1639	34.3585	700.099	20.3763	1125	1362.23	79.4548	888.58	9709.06	30.1596	90.483	970.241		0	1.03333	51.6965	269.98	5.2224	2313	1146.62	33.2232	496.02	15839.8	30.674	86.1617	1929.92
0	69.1681	8.43817	176.032	20.8614	2378	2687.11	12.1185	168.396	2394.34	5.85107	77.1	57.176		1	2.6	11.8702	281.097	23.6808	297	997.9	17.9715	345.611	6206.8	1.3515	109.065	445.339
1	0.033	128.897	1014.42	7.87	752	594.71	34.0307	703.038	11051.4	46.0269	97.6571	2172.62		1	0.633333	21.4176	332.419	15.5208	3035	660.95	63.3743	3619.87	7921.38	2.233	61.6517	731.052
0	69.0153	7.59989	264.779	34.8399	926	1859.3	28.6078	244.012	1608.75	4.79113	45.944	1275.38		0	43.2083	3.07223	180.787	58.8456	3276	758.54	18.5871	539.667	16813	23.9643	88.8883	1123.79
1	0.633	12.5794	472.794	37.5849	1183	881.905	17.7986	467.684	14344.8	27.5844	105.222	444.145		0	46.3667	4.95243	357.199	72.126	390	662.48	32.2056	528.334	13419.3	10.1287	82.9	2576.47
0	68.5542	9.49098	594.122	62.5986	2098	1619.37	82.3686	288.746	11457	31.8595	60.29	1125.4		0	43.2667	1.92274	179.772	93.498	733	1328.86	58.0837	385.875	24854.5	49.9185	107.945	1488.16
0	68.4375	2.86331	495.969	173.215	2463	916.68	20.0131	294.862	18942.7	49.1622	35.66	580.613		0	0.63	3.42955	220.013	64.152	257	1191.88	35.3409	426.933	17157.9	32.1417	85.345	624.285
0	61.6875	10.3883	545.172	52.4793	1828	921.45	123.692	671.504	217.949	0.550479	34.71	600		0	42.9875	10.3666	381.296	36.7812	3149	774.27	20.394	667.266	12228.4	33.9152	103.763	1179.77
0	68.7333	15.5615	622.46	40	5074	2785.3	105.786	399.31	3642.24	7.61579	84.8891	215.295		1	1	141.274	2017.62	14.2816	1891.15	1001.36	24.9183	336.529	3570.27	16.9912	49.1183	1362.92
0	69.0997	1.58863	200.3	126.084	802	464.385	21.6728	311.666	12371.3	24.3856	121.617	1452.92		0	42.7764	7.60558	247.927	32.598	2985	461.56	11.7495	564.977	9687.34	33.0817	58.4483	1398.56
0	68.0917	23.9934	298.904	12.4578	974	643.37	29.2446	402.066	11797.6	35.2176	97.8804	1063.85		0	42.1403	27.4869	307.875	11.2008	1854	721.085	44.0715	513.285	8456.16	19.4668	67.805	944.248
1	0.433	90.0635	708.8	7.87	5348	1062.31	43.2705	350.576	2227.66	5.62062	30.9219	2132.49		0	42.1681	5.17293	297.005	57.4152	36402	817.14	30.7497	571.974	14344.2	18.9087	111.027	1626.29
1	0.566667	8.63299	279.364	32.3601	531	1039.63	51.1393	565.638	5869.26	16.4585	69.8706	2140.01		0	42.3333	8.27027	294.862	35.6532	3092	934.955	25.2925	422.374	22231.1	23.6393	85.345	853.455
0	67.2875	23.4151	749.284	32	538	1458.46	23.7915	566.124	12488.2	33.0957	47.7	837.606		1	0.233333	13.6753	418.84	30.6276	5740	1314.46	71.3966	937.869	1004.83	7.969	63.79	1719.08
1	1.867	9.8195	396.046	40.3326	942	516.641	22.767	337.005	7792.49	15.0284	98.0986	443.972		0	42	5.94099	301.294	50.7144	11380	671.685	51.4939	536.984	35823.8	68.9487	116.098	1238.22
0	69.8667	4.79054	419.812	87.6336	2094	282.72	21.9568	379.152	269.953	56.5297	110.238	988.012		0	41.8667	2.98284	168.758	56.5764	408	817.14	51.8909	497.918	39156	51.8505	132.99	729.64
0	67.2333	16.5672	715.625	43.1952	2179	375.487	42.0487	244.93	5528.58	11.4555	120.957	1126.77		0	41.8681	9.97299	330.521	33.1416	26404	775.845	84.0335	649.065	14343.9	25.6877	84.2583	1910.69
0	67.1	5.26535	367.742	69.8418	520	1206.46	58.3879	345.584	10706.8	30.6907	97.2806	2340.95		0	41.7528	4.44567	251.52	56.5764	890	490.59	30.3605	525.694	18619	34.7468	97.395	1558.43
0	66.8736	7.45049	528.641	70.9539	2768	1037.25	47.6981	562.252	8830.35	19.4358	49.545	2038.87		0	41.7861	5.27397	511.915	97.0644	5076	530.125	32.1493	767.349	18254.1	57.3375	121.777	878.509
1	0.033	68.2277	869.535	12.7446	2909	1074.57	43.03	700.94	2355.34	6.52743	63.9828	1436.36		0	41.0667	3.70409	321.811	86.88	446	657.885	51.2959	590.493	10796.4	21.5673	76.1383	1158.88
0	66.5	1.61448	155.322	96.2054	942	759.583	13.5614	391.696	17407.8	31.3235	49.537	1491.11		0	40.7514	10.7203	183.947	17.1588	26066	1001.36	27.0697	582.6	1004.83	5.12783	85.6183	841.731
0	66.675	1.95229	214.42	109.83	2261	450.78	27.6703	607.522	9952.09	50.7988	116.433	1610.5		0	47.3	19.6102	109.081	5.56248	1860	779	12.7533	850.14	2703.04	14.4565	96.0167	1931.85
0	66.2514	36.3604	829.027	22.8003	18801	1085.18	26.4979	303.766	10436	26.0101	11.525	1617.58		0	0.5	6.66962	786.924	117.986	897	982.42	162.144	1402.11	2674.82	9.12433	72.6367	624.285
0	67.5444	8.03716	384.567	47.8486	758	557.725	14.286	501.306	13358.4	26.3756	122.151	671.271		0	46.6333	4.33788	234.881	54.1464	3340	752.27	6.47118	288.609	1043.93	5.26917	47.52	1849.7
1	1.533	34.3106	620.205	18.0762	1088	1353.64	37.4321	882.98	10230.8	17.069	79.3175	2439.46		0	46.5	3.51473	237.607	67.6032	565	779	42.2864	792.419	14350.4	5.54983	119.5	869.645
0	66.3819	5.52084	458.658	83.0775	1188	393	26.6922	208.974	9270.71	10.2792	13.395	972.024		0	44.9333	23.1155	362.477	15.6811	2970	530.125	43.3912	165.382	156.834	6.51117	72.6367	1737.51
0	66.2764	5.0587	398.034	78.6831	1221	1312.87	34.8642	392.162	16246.4	38.8275	69.43	1674.09		0	44.9667	8.31827	219.542	26.3928	636	934.955	25.7213	148.853	1580.56	13.7528	90.8017	2629.48
0	66.6819	20.1858	2244.66	111.2	643	1215.69	63.0692	241.786	1448.75	4.34771	26.4993	461.861		0	44.8	13.938	301.737	21.6485	1130	774.27	30.6384	1013.36	842.19	28.0343	86.98	408.804
0	66.3333	4.36356	155.322	35.5953	814	1078.66	28.1599	572.334	16510.1	29.1669	65.5997	1616.62		1	0.333333	14.252	214.692	15.064	6800	909.935	31.2518	198.19	1304.29	7.18083	80.4617	686.206
0	66.2861	12.822	536.401	41.8344	569	281.385	21.9721	448.878	12724.9	26.8664	110.2	949.602		0	44.6	25.8506	743.376	28.7566	640	2210.64	32.1493	361.018	1158.13	22.443	101.543	264.017
0	65.9194	4.44037	462.49	104.156	431	658.01	9.47566	285.294	8101.56	23.9795	47.885	759.73		0	44.5	17.1483	227.679	13.277	1223	904.965	69.3004	164.985	4616.23	13.8705	84.2583	305.148
0	66.1833	14.9924	389.801	26	1139	1247.27	119.13	420.088	3911.61	11.7094	143.451	1800		0	44.6	11.8545	157.393	13.277	1460	198.8	24.7583	218.29	1304.29	9.629	104.32	2336.03
0	59.6028	3.98733	232.767	58.3767	1059	624.335	19.2097	317.498	8271.75	16.6938	79.8282	1125.64		0	44.5	17.7633	149.659	8.4252	470	467.685	97.7658	304.696	3171.38	13.1617	159.35	1043.73
0	65.3222	6.76814	618.735	91.4187	6791	864.93	13.429	475.516	6626.15	23.2393	49.275	1435.13		0	44.2333	3.93486	228.679	58.1162	4700	758.54	19.8759	305.175	666.473	3.815	84.53	1498.63
0	65.6472	24.9921	293.908	11.76	276	1401.27	34.9964	333.06	4762.23	12.8834	91.9805	743.594		0	44.3	9.38493	180.828	19.2679	1717.69	951.79	18.433	163.795	1840.91	8.3575	94.0917	1104.8
0	65.2333	3.44438	587.349	170.524	932	1323.64	40.2219	729.68	22116	39.6288	60.15	1895.44		0	44.1	23.475	311.678	13.277	528	1100.61	24.7583	271.969	842.19	16.5352	85.345	1759.72
0	65.7333	7.90689	732.449	92.6343	318	1472.8	40.2163	960.71	9912.63	19.3615	127.802	2395.98		0	43.8	26.2352	155.938	5.94384	1840	919.91	32.4311	235.892	4441.06	25.5803	95.1917	449.152
0	65.325	5.51495	602.913	109.323	510	383.972	32.2062	250.465	17766.2	41.06	90.8653	1130.82		1	1.933	16.0713	380.004	23.6449	350	519.495	47.8522	2414.53	5964.8	24.9355	65.395	1431.07
1	35.6	4.78385	430.826	90.0583	7169	770.075	33.2688	379.45	10525.1	23.8907	67.781	964.986		1	0.3	7.05099	227.721	32.2963	6900	829.965	136.42	299.45	2980.95	11.359	59.2483	1391.75
0	55.2997	2.55489	90.942	35.5953	3120	822.112	17.1883	640.87	6004.08	10.7652	105.285	627.875		1	1.95	46.5919	970.628	20.8326	1440.67	896.7	45.193	359.462	6617.28	5.40983	90.8017	1402.16
0	26.6	0.559077	137.128	245.276	982	3198.58	47.6175	870.944	480.683	35.1637	86.2999	1424.83		0	43.3333	57.2382	533.881	9.32736	1363	1098.79	21.1219	847.102	2646.52	11.6022	109.345	2025.31
0	49.4667	2.45589	264.874	107.852	1148	1135.54	52.6646	335.052	7635.1	30.5915	44.5468	1754.23		0	43.3	52.5314	312.238	5.94384	3960	1224.65	27.341	1130.52	2703.04	12.0858	81.815	221.583
0	49.2	4.76676	259.447	54.4284	1261	2084.81	53.6597	264.366	9198.89	20.2435	61.88	3118.96		0	42.4333	11.7301	212.004	18.0734	760	713.325	20.3421	597.016	359.21	5.54983	79.92	818.41
0	49.0333	5.30322	246.523	46.4856	2875	410.875	25.1843	565.364	9797.08	16.328	205.588	1628.11		0	42.1667	4.23622	513.125	121.128	581	760.11	48.237	468.768	1339.9	9.629	81.545	921.692
0	49.1	10.9626	199.471	18.1956	242	480.615	24.956	1049.59	13808.5	41.4626	183.083	1387.95		0	42.1333	42.023	339.791	8.08584	783	735.085	11.2481	1038.37	470.232	5.689	89.435	2561.1
0	46.9667	10.5605	332.505	31.4856	980	641.599	18.6883	418.515	3989.31	8.91558	72.0065	1128.12		0	42	5.40146	390.274	72.2534	555	1091.54	23.3252	345.103	298.356	7.969	49.9183	772.277
0	46.9667	14.0194	217.593	15.5208	2886	1545.56	58.566	482.422	11886.9	55.1275	131.155	985.444		0	41.9	5.18068	436.918	84.336	4920	817.14	24.3322	778.392	1809.08	11.115	75.5983	327.864
0	48.9333	9.43954	247.131	26.1804	772	1689.88	38.5855	554.986	18869.1	22.5246	141.253	2494.58		0	41.3333	6.66321	729.862	109.536	900	700.95	64.2553	708.435	3332.32	17.8975	96.2933	2660.65
0	46.8667	12.5864	298.057	23.6808	2342.36	744.596	70.311	485.7	4836.77	12.4072	41.2933	306.824		0	41.3333	22.4308	468.183	20.8723	1275	1302.21	58.4337	299.926	571.669	14.1055	96.0167	1062.41
0	48.9	8.94764	329.105	36.7812	1837	973.345	11.913	290.634	10164.2	30.9444	113.02	1201.28		0	46.6333	22.1746	318.367	14.3573	789.2	960.255	33.5642	578.331	756.298	7.969	76.1383	1619.1
0	58.5	3.04032	227.378	74.7876	11120	1660.88	42.5233	1083.39	7303.71	13.1092	114.964	838.977		0	46.5748	25.43	318.367	12.5194	1265.23	854.18	41.9813	791.476	666.473	10.87	88.07	724.001
1	0.333333	4.99111	178.82	35.8277	2540	1087.82	59.3026	430.568	6829.38	13.4415	64.0807	2298.86		1	7	6.22015	303.725	48.8292	689	1015.24	33.8491	159.444	8553.77	16.1918	60.85	349.719
1	0.433333	12.2508	214.732	17.528	11630	1047.98	28.2206	337.552	8492.08	18.0851	48.355	587.623		1	0.2	42.2496	620.762	14.6927	1792	948.41	25.7213	182.635	11466.3	14.4565	46.4533	1059.93
1	1.03333	4.72713	487.877	103.208	7030	333.125	18.2384	626.51	11051.4	26.3058	108.753	1001.19		1	0.833333	11.0239	295.509	26.8061	2763	956.865	57.5259	219.989	12039	21.677	83.715	614.927
0	59.2333	30.3082	329.132	10.8595	39760	1033.4	58.6553	686.448	16587.1	48.502	130.165	2356.53		0	23.0333	13.1227	385.786	29.3983	1119	906.71	18.7011	499.066	2870.03	5.467	83.52	996.126
0	47.2667	10.213	569.604	55.7726	896	339.772	19.4809	283.636	5940.88	16.1026	42.7721	798.665		1	0.233333	4.44105	221.098	49.7851	1464	206.415	84.1207	722.959	8529.36	19.0205	62.4533	526.371
0	46.7	3.78483	247.346	65.352	1120	797.535	33.6202	460.96	13925.8	31.7211	99.16	1506.52		0	39.6181	8.77308	256.834	29.2752	1181	762.225	79.46	454.486	15722.6	35.197	86.1367	1083.59
0	47.0333	6.16646	810.124	131.376	1657	532.42	21.7339	513.438	10487.2	28.4864	129.538	1150.36		1	0.0666667	14.5605	371.224	25.4952	1128	1008.29	53.8964	371.486	2925.95	10.3768	71.5617	999.21
0	46.9667	2.99883	166.759	55.608	4130	408.677	26.6711	266.58	12718.2	23.853	129.218	1157.64		0	39.4444	4.7275	239.179	50.5932	39000	764.61	28.3343	468.446	11298	18.2728	93.745	1830.2
0	46.8333	22.668	134.735	5.94384	1090	935.85	244.297	610.455	5768.88	9.58999	77.0816	3340.03		0	39.1931	1.76685	174.089	98.5308	3200	671.685	63.9609	162.21	1904.04	20.6867	66.465	1424.84
0	47.9667	3.09528	344.765	111.384	1890	496.75	22.2252	1336.04	15968.4	18.6433	99.2553	1868.16		0	39.2486	7.5092	132.174	17.6016	1812.46	906.71	19.4133	278.733	14322.3	22.3887	74.6983	879.607
1	0.566667	6.65805	246.082	36.96	2253	1137.78	12.0261	529.396	7783.24	26.2125	62.94	2663.87		0	39.2694	13.4368	309.762	23.0532	951	1011.88	16.8853	441.365	6558.18	11.1277	57.8367	948.703
0	47.9	10.1703	171.664	16.879	542	3261.55	58.9975	233.756	9688.47	21.5007	54.8584	3279.1		0	39.2125	22.9081	481.043	20.9988	7698	1673.16	41.6214	432.939	5470.42	13.7683	68.23	1483.07
0	49.7	34.9862	1294.68	37.0054	643	548.145	13.9502	658.54	252.578	6.90409	117.371	431.932		0	39.0014	9.98909	362.484	36.288	433	1331.52	61.7783	420.217	66701.8	31.3483	82.805	1551.34
0	49.7	27.3939	949.245	34.6517	1424	1160.98	54.8992	419.354	11820.5	25.6017	79.3721	2746.04		0	38.9375	19.4281	436.34	22.4592	2372	805.46	26.1625	524.043	11125.5	30.7812	122.143	1847.86
1	0.433333	22.284	300.745	13.496	6710	1414.24	42.4013	309.334	1826.47	3.41416	31.3856	1335.33		0	38.9	1.48809	204.264	137.266	314	740.885	67.4747	774.77	13381.4	35.1037	248.86	1582.3
0	49.5667	5.13526	577.162	112.392	712	597.22	37.1961	378.77	10449.4	33.0326	191.024	2337.94		0	38.7625	8.58228	299.333	34.878	39000	929.46	52.8504	681.482	15260.5	28.1177	113.995	1289.25
0	48.8333	16.6573	155.368	9.32736	2820	551.893	54.4929	360	9265.9	16.4205	51.7859	1661.82		0	0.3	21.1715	411.955	19.458	1841.23	750.35	35.1185	549.262	20602.4	38.545	98.5	991.506
0	48.8333	6.0287	812.587	134.786	3090	430.175	40.5769	430	9895.39	19.2662	213.082	630		0	38.5986	4.25124	289.183	68.0232	366	747.98	35.4693	729.25	18717.6	30.6865	104.688	977.686
0	48.9333	15.3284	221.954	14.4799	541	372.3	17.071	344.132	11523	15.2722	135.21	1014.55		0	38.6056	5.83772	353.633	60.5772	2389	805.46	41.3111	471.98	17125.6	33.9813	98.5	294.526
0	47.6656	15.9457	185.057	11.6054	690.25	235.122	39.3957	153.37	19764.3	26.4087	132.923	989.068		0	38.5333	3.93344	277.406	70.5252	477	1348.98	28.6087	328.078	16975.8	26.2923	83.2817	1115.4
0	47.4022	12.6864	182.142	14.3573	981	965.132	37.0748	418.688	9547.95	18.9562	76.2764	2040.75		0	38.4	3.9028	371.681	95.2344	1849.69	889.15	34.8853	562.544	799.686	41.7802	94.22	1869.56
0	47.0333	33.9156	323.978	9.55248	1762.1	1759.05	30.3805	300.986	8229.24	20.2636	142.025	2014.08		0	38.1	13.4048	637.848	47.5836	654	639.185	19.4643	544.016	571.669	29.3578	101.83	2797.82
0	47.004	32.7805	500.928	15.2813	1045.28	676.285	12.3918	520.166	10417.2	31.2995	164.842	362.775		1	0.1	69.246	486.135	7.0204	8549	733.525	171.232	159.05	4591.27	13.1617	76.4083	403.554
1	43.816	39.6088	387.612	9.786	366.5	349.35	9.2706	723.814	1978.05	5.38171	120.673	71.423		0	38.3667	5.29338	661.749	125.014	657.5	924.39	32.3534	505.848	521.92	23.9613	107.31	255.988
0	50.5	6.09561	327.792	53.7751	289	973.91	34.7134	392.958	5673.07	9.83874	92.02	1951.97		0	38.1542	3.59476	603.045	167.757	4713.12	471.645	49.8395	526.589	7500.54	22.7833	89.2283	988.429
1	0.166667	44.3805	984.804	22.19	4687	594.71	34.0307	703.038	11051.4	46.0269	97.6571	2172.62		0	38.0375	9.21144	814.824	88.4578	490.625	752.72	11.395	502.141	15606.1	26.5817	69.91	979.219
0	1	12.9659	150.474	11.6054	955	332.95	7.95984	716.974	11197	16.9395	148.825	391.103		0	37.8167	8.72288	503.671	57.7415	740.625	783.75	17.1362	475.532	11704.9	20.3983	89.9417	1381.36
0	49.0333	18.0253	308.851	17.1343	2064	648.875	75.7204	577.518	15661.2	51.7225	305.631	2468.15		0	37.8611	9.36174	540.56	57.7415	1223.75	944.73	32.5811	588.464	22231.1	30.023	92.7933	912.465
1	0.266667	8.26057	290.475	35.1641	1057	881.905	17.7986	467.684	14344.8	27.5844	105.222	444.145		1	30.9444	8.19302	503.671	61.4757	656.25	1741.09	23.9248	290.846	14344.2	25.4217	74.22	879.607
1	0.133333	37.7991	361.075	9.55248	217	203.81	18.0051	239.892	12590.4	23.9572	90.7029	1106.94		0	37.8611	14.5017	423.043	29.172	1395	1157.83	27.2867	639.743	756.298	7.18083	61.1183	2039.45
0	47.7667	10.0776	296.266	29.3983	1843.77	668.27	40.0377	301.074	22270.6	40.2572	34.465	2541.91		1	0.4	46.8191	1607.2	34.3278	1311.88	1048.59	23.2196	1029.53	4566.29	34.1232	104.877	894.501
0	47	18.319	212.6	11.6054	351	661.995	21.7951	580.7	12912.6	17.377	187.936	952.729		1	0.0333333	10.5404	492.635	46.7376	1632.5	654.825	9.64418	481.023	1268.33	8.7425	101.543	864.784
0	54.7	9.21779	125.093	13.5708	485	795.475	16.5408	988.784	9401.47	11.2988	34.145	497.277		0	37.7708	9.84447	477.94	48.5491	364.375	965.35	27.7216	701.694	5843.57	18.3478	133.57	796.039
0	53.7333	3.17823	99.6984	31.3692	397	341.4	8.58849	222.695	12572.8	23.5103	103.572	343.486		1	1.86667	13.8974	446.092	32.099	2314.15	671.685	23.6954	408.876	2815.11	17.7845	70.4867	1094.69
0	53.0208	9.13393	148.452	16.2528	2350	1127.92	32.8423	646.426	6682.09	15.8446	69.4513	1666.56		0	37.7181	13.936	551.657	39.585	1792.5	651.765	20.2384	527.013	9836.97	46.1507	90.8017	1921.34
0	53.0333	12.6729	205.97	16.2528	994	589.205	14.9469	491.386	10961.4	22.1943	114.488	639.082		0	37.6181	8.88952	496.791	55.885	1257.5	1544.14	69.6648	398.636	10708.3	27.351	87.5633	605.407
0	47.5667	0.143773	80.652	560.968	1432	1294.86	40.4471	309.334	2074.13	5.72114	42.5101	1506.67		0	37.7333	3.48228	471.855	135.502	7042.5	539.665	23.5032	462.013	14322.3	23.0787	97.31	970.033
0	65.6819	31.2765	568.945	18.1908	890	673.42	27.0657	322.836	11062.3	18.289	81.055	1485.99		0	37.2875	7.67278	457.341	59.6056	1755	849.32	336.46	176.576	17900	4.69867	12.2767	440.475
0	49.2722	3.73344	725.676	194.372	4090.62	1362.23	79.4548	888.58	9709.06	30.1596	90.483	970.241		1	0.0333333	32.2878	1685.41	52.1996	622.5	450.865	12.9648	623.286	18393.9	12.0208	24.3083	578.373
0	58.2333	10.9602	653.215	59.5986	1882.69	1381.44	172.65	582.1	18258.2	28.2795	44.15	3474.32		0	37.2389	19.4955	876.045	44.9358	5729.38	1422.71	23.188	483.29	3614.88	18.3478	66.7867	333.654
0	58.2333	16.3707	646.784	39.5086	7187.5	2687.11	12.1185	168.396	2394.34	5.85107	77.1	57.176		0	37.2042	7.4093	346.293	46.7376	1269.38	812.74	15.2381	423.513	6086.35	34.1232	73.7417	1598.81
0	58.3	8.81348	595.481	67.5648	2862.5	1859.3	28.6078	244.012	1608.75	4.79113	45.944	1275.38		0	0.33	13.0473	470.603	36.0692	1405	1173.05	40.018	591.246	7098.85	14.4565	83.2817	393.457
0	47.9667	20.5213	226.103	11.018	472.5	1276.47	23.5315	184.974	15374.9	32.213	118.32	1395.25		0	37.0208	8.89224	530.028	59.6056	581.25	1346.06	31.7297	284.538	4536.17	13.1617	51.4717	1620.93
0	45.3667	15.0406	523.102	34.7794	3000	324.36	27.4011	211.58	16222.5	35.6278	117.077	1674.43		0	0.27	9.61725	682.351	70.9507	5759.38	1422.71	35.5279	333.846	7658.06	7.49783	51.225	671.317
0	37.6667	7.72728	406.267	52.5756	1000	702.75	11.5396	508.066	14259.6	18.1544	178.645	684.93		0	36.8861	25.7704	708.106	27.4775	846.875	1262.63	74.7911	515.201	52788.3	35.1037	107.787	2052.92
0	44.3667	2.13589	124.945	58.4982	1330	3304.81	16.561	887.322	12098.4	12.3724	93.7222	1197.07		0	0.33	8.11541	529.475	65.2431	365.625	1507.26	67.3945	300.881	4682.08	24.9355	63.4133	1678.71
1	15.8	29.5262	739.745	25.0538	1030	369.424	109.209	240.975	13896.7	27.1891	154.462	1033.9		0	36.8528	9.25933	382.961	41.3595	727.5	1067.3	61.7025	378.747	6016.27	19.0205	55.3983	2875.78
0	37.3667	35.0017	344.114	9.83136	1500	1383.98	47.5913	338.072	10961.4	27.3246	143.113	1336.63		0	36.8	9.75594	710.892	72.8676	1208.75	1823.61	30.2139	322.835	3730.88	5.12783	53.1933	1064.65
0	37.2667	4.92596	268.825	54.5731	19000	584.165	27.0078	553.608	11523	21.5007	104.665	1074.07		0	36.8333	12.6233	522.095	41.3595	241.875	1001.45	20.0777	542.711	10859.3	7.62033	100.403	62.4395
0	36.8667	4.47823	190.982	42.6468	730	1619.37	82.3686	288.746	11457	31.8595	60.29	1125.4		0	36.9667	7.76102	419.393	54.0384	237.5	1434.66	47.639	417.482	6837.23	4.69867	57.8367	48.3146
1	1.66667	19.7002	421.714	21.4066	330	1046.03	39.7855	442.84	6175.59	14.6384	97.3659	1657.46		0	36.1889	8.03643	570.191	70.9507	1404.38	1159.28	50.7198	270.777	20966.1	15.3673	83.995	113.385
0	10	1.6499	247.012	149.713	1880	1127.03	16.4999	343.408	11986.6	20.412	36.445	150.285		0	36.1917	31.2268	805.482	25.7946	1601.25	2963.66	80.0926	356.422	4185.25	11.359	37.9283	78.8935
0	45.3667	11.3979	441.143	38.7038	700	916.68	20.0131	294.862	18942.7	49.1622	35.66	580.613		0	35.9861	8.54639	573.792	67.1385	1076.88	2963.66	80.0926	356.422	4185.25	5.40983	17.9283	153.053
0	45.3667	8.08615	473.672	58.5782	1830	921.45	123.692	671.504	217.949	0.550479	34.71	600		0	36.0167	10.4158	375.689	36.0692	1833.51	645.98	23.398	574.708	8913.15	23.5697	107.07	215.685
0	47.3667	32.5489	503.786	15.4778	1530	2837.88	39.739	264.716	6660.18	10.7496	87.3597	1232.8		0	35.9736	9.31054	520.32	55.885	15250	1159.28	50.7198	270.777	20966.1	14.3052	83.995	20.5159
0	43.3667	22.9113	354.617	15.4778	2360	284.735	20.503	304.694	9102.79	19.5234	43.3784	719.135		0	36.8	6.84257	869.697	127.101	1208.75	1434.66	47.639	417.482	6837.23	17.8632	57.8367	201.621
0	46.3667	1.6129	116.933	72.4982	4500	247.28	10.0813	504.178	3589.36	11.8106	79.83	1754.77		0	36.4861	24.2071	873.128	36.0692	1746.88	861.78	23.3455	325.69	4790.9	11.1277	77.8017	665.768
1	1.5	30.2285	1348.92	44.6242	3670	1290.41	90.7876	841.735	5354.49	10.5537	105.25	2952.2		0	36.5139	9.66223	854.7	88.4578	316.25	1001.45	20.0777	542.711	10859.3	31.254	100.403	813.447
1	1.43333	27.7085	698.254	25.2	5000	1062.31	43.2705	350.576	2227.66	5.62062	30.9219	2132.49		1	2.53333	29.5814	862.949	29.172	1428.75	1823.61	30.2139	322.835	3730.88	7.18083	53.1933	939.606
0	38.1667	27.3355	475.034	17.3779	1330	2785.3	105.786	399.31	3642.24	7.61579	84.8891	215.295		0	8.6875	23.0603	672.715	29.172	2981.25	1067.3	61.7025	378.747	6016.27	10.3768	55.3983	174.896
0	37.6667	4.21011	323.2	76.7676	1330	238.85	16.7554	246.208	11163.6	22.7184	43.9837	404.659		0	35.8764	13.2036	641.025	48.5491	1860	1507.26	67.3945	300.881	4682.08	16.1918	63.4133	887.045
1	3	8.54311	140.946	16.4982	260	516.641	22.767	337.005	7792.49	15.0284	98.0986	443.972		0	36.6	6.05226	656.847	108.529	1370.62	1262.63	74.7911	515.201	52788.3	28.1177	107.787	2355.9
0	34.2667	14.1387	272.685	19.2864	5100	464.385	21.6728	311.666	12371.3	24.3856	121.617	1452.92		0	35.9861	9.74504	544.602	55.885	1076.88	1422.71	35.5279	333.846	7658.06	5.59867	51.225	128.031
1	6	66.9435	862.757	12.8878	2290	1074.57	43.03	700.94	2355.34	6.52743	63.9828	1436.36		0	35.8667	4.47389	770.154	172.144	5040.62	1346.06	31.7297	284.538	4536.17	7.18083	51.4717	751.518
0	34.2	6.30329	306.291	48.5923	2080	541.58	42.1223	272.332	14743.1	16.6837	47.33	1210.14		1	0.0333333	21.1366	1026.16	48.5491	5503.75	1173.05	40.018	591.246	7098.85	21.677	83.2817	1257.43
1	10.2333	3.15803	97.4989	30.8734	1510	643.37	29.2446	402.066	11797.6	35.2176	97.8804	1063.85		0	35.5861	8.07507	588.411	72.8676	751.875	812.74	15.2381	423.513	6086.35	8.7425	73.7417	1693.77
0	34.2	2.95364	208.751	70.6759	2480	509.02	43.9499	315.358	9950.43	27.8465	84.3128	1045.24		0	35.5847	8.43475	796.351	94.4132	7089.38	1422.71	23.188	483.29	3614.88	17.7845	66.7867	1787.39
0	34.2	2.39364	119.614	49.9716	1020	423.785	28.1473	567.358	9215.37	14.9077	98.4386	1260.53		0	23.4903	13.932	1123.02	80.6072	5120	1314.16	15.636	305.03	15033.3	4.24583	90.1783	245.255
0	34.1333	12.8912	224.023	17.3779	1470	588.195	22.1516	478.872	10531.7	29.7234	111.709	1091.8		1	0.0666667	19.274	831.517	43.1418	979.375	837.145	16.3845	265.525	1126.23	30.779	70.39	876.637
0	43.3667	1.10927	124.006	111.791	200	442.065	26.1526	510.498	14529	52.1378	80.6847	1911.47		0	35.2056	24.8073	723.679	29.172	625.625	1134.66	10.3682	317.632	6994.19	46.1507	134.697	1227.55
0	34	106.071	456.011	4.29912	1870	801.465	44.1818	554.46	956.694	8.88765	165.733	2050.94		0	35.4875	10.0039	559.067	55.885	7122.5	650.525	12.6699	154.298	2911.89	2.233	72.785	1526.03
1	0.433333	13.5526	235.517	17.3779	580	1353.64	37.4321	882.98	10230.8	17.069	79.3175	2439.46		0	35.3833	9.38874	507.353	54.0384	676.25	1708.59	21.6754	523.407	3077.24	16.9912	105.878	307.91
0	34.3667	45.0423	289.139	6.41928	1320	1876.51	47.2906	533.244	15807.7	31.1898	76.9578	1558.06		1	0.1	24.4558	1412.11	57.7415	1821.88	1276.86	15.4369	173.116	5823.19	19.4922	77.5633	1165.32
0	58.1333	6.07943	357.991	58.8857	1082	267.24	38.8196	355.098	7050.93	14.5232	81.6504	568.859		0	35.3264	7.76708	874.701	112.616	1186.25	942.18	20.0777	505.229	12039	13.7683	131.305	1123.4
0	52.5667	0.88428	166.697	188.511	250	816.24	25.3564	446.494	9961.19	25.4582	65.02	920.194		0	35.5	8.50145	939.996	110.569	545.625	450.865	12.9648	623.286	18393.9	11.1277	124.308	2245.4
0	57.9333	15.4339	1121.51	72.665	619	1334.9	14.4216	1316.64	2216.57	5.05806	38.335	67.27		0	35.3722	11.9317	644.771	54.0384	1213.12	861.78	23.3455	325.69	4790.9	7.969	77.8017	4390.25
0	57.3667	2.65922	246.404	92.6604	2730	1039.63	51.1393	565.638	5869.26	16.4585	69.8706	2140.01		0	35.0667	8.06501	842.515	104.465	1158.75	645.98	23.398	574.708	8913.15	17.5548	107.07	213.336
0	56.3667	7.61731	538.424	70.6843	3099	1206.96	63.6613	422.87	11015.9	27.3321	123.18	2577.51		0	35.0667	9.61724	1102.79	114.668	636.875	539.665	23.5032	462.013	14322.3	13.7683	97.31	443.04
0	56.3667	7.28307	457.402	62.8034	3099	1210.86	43.4578	403.482	9647.51	18.9944	67.5113	2093.73		1	0.0333333	14.9365	391.979	26.2431	5575	1544.14	69.6648	398.636	10708.3	21.4967	87.5633	571.653
0	56.5	2.9707	366.168	123.26	570	576.315	59.1033	720.974	10766.1	33.7645	273.013	1004.77		0	34.8194	6.85335	647.046	94.4132	11998.8	942.18	20.0777	505.229	4315.22	32.7617	131.305	1440.62
0	58.2333	7.106	404.57	56.9335	3105	1458.46	23.7915	566.124	12488.2	33.0957	47.7	837.606		0	39.3333	18.2163	1191.94	65.4326	10637.5	1741.09	23.9248	290.846	5697.85	12.0208	74.22	338.586
0	57.5333	9.53127	468.639	49.1686	2434	821.01	27.6703	610.37	7832.74	18.117	123.935	1713.49		0	39.3	4.98279	799.911	160.535	206.25	944.73	32.5811	588.464	3117.28	22.7833	92.7933	758.655
0	58.3	25.9602	444.81	17.1343	6478	888.97	26.6132	359.994	9230.57	36.781	146.579	1214.9		0	37.7333	22.8026	717.444	31.4632	18700	783.75	17.1362	475.532	11704.9	8.10583	89.9417	170.28
0	58.3333	6.86673	337.627	49.1686	2130	744.052	25.8296	699.244	15112.4	24.612	98.1412	1594.04		0	36.8333	8.12768	710.145	87.3736	1850	752.72	11.395	502.141	15606.1	11.91	69.91	728.791
0	54.2667	10.6325	221.139	20.7984	794	1197.26	22.0107	383.02	6964.23	15.3701	19.64	900.342		0	35.8	3.29605	546.858	165.913	2956.25	471.645	49.8395	526.589	7500.54	12.3522	89.2283	61.4886
0	54.2667	8.92681	370.262	41.4775	5216	1524.82	21.5533	994.64	9991.77	12.4163	104.183	810.243		0	44.7	16.23	442.636	27.2727	6481.25	924.39	32.3534	505.848	15839.8	52.0665	107.31	158.512
0	53.3667	16.0381	333.566	20.7984	17064	2122.32	47.001	269.932	2525.77	7.33127	112.952	1652.87		1	0.0833333	51.8101	1413	27.2727	10737.5	639.185	19.4643	544.016	18663.2	16.3115	101.83	434.812
0	54.2333	8.46704	351.192	41.4775	2948	325.36	9.31228	328.568	1900.9	9.17537	79.7208	74.517		1	0.476389	98.9833	1090.6	11.018	106.25	889.15	34.8853	562.544	57700.3	30.7812	94.22	98.4807
0	53.1667	11.3638	363.44	31.9822	29000	282.72	21.9568	379.152	269.953	6.52974	110.238	988.012		0	44.0333	3.92162	896.865	228.698	662.5	1348.98	28.6087	328.078	16975.8	13.3358	83.2817	9363.77
0	56.7667	1.21756	193.26	158.726	1008	375.487	42.0487	244.93	5528.58	11.4555	120.957	1126.77		0	44.0667	3.95335	624.927	158.075	2337.5	805.46	41.3111	471.98	17125.6	31.3483	98.5	1040.26
0	53.9333	3.45232	368.897	106.855	1091	1447.38	23.9806	421.552	11679.8	25.0913	91.585	1743.19		0	44.6	2.43977	741.081	303.751	2443.75	2022.27	16.6848	630.597	3097.68	0.759833	83.2817	26.5723
0	53.0333	6.29321	273.079	43.3927	1330	1622.67	16.869	384.746	10546.5	21.7353	62.695	1002.93		1	0.00138889	46.3657	1159.98	25.018	5521.88	1123.78	26.9179	760.753	5435	1.3515	90.4167	1941.88
0	52.9667	4.85324	343.048	70.6843	29000	1206.46	58.3879	345.584	10706.8	30.6907	97.2806	2340.95		0	43.4	34.4552	1053.5	30.576	1237.5	1631.75	11.7378	516.458	11704.9	44.6202	52.4567	40.5883
0	52.5667	1.11958	191.931	171.431	1758	1037.25	47.6981	562.252	8830.35	19.4358	49.545	2038.87		1	1.48056	51.8219	1104.76	21.3185	137.5	666.49	5.46362	599.656	15033.3	3.53067	91.13	875.166
0	52.6667	31.3841	768.841	24.4978	1990	823.275	14.9598	397.602	10221.3	46.3874	97.8309	817.221		0	39.2333	3.00317	912.216	303.751	1406.25	1259.8	13.1124	469.622	2044.65	31.9323	74.4583	7390.23
0	52.6667	12.7503	456	35.7638	284	1354.99	47.3725	588.338	20193.4	37.8486	45.595	2176.59		0	38.7	30.3838	1077.08	35.449	14193.8	759.845	14.841	593.34	11355.8	20.6867	87.0883	513.839
0	52.4333	73.9526	747.802	10.1119	3581	759.583	13.5614	391.696	17407.8	31.3235	49.537	1491.11		1	1.96667	114.502	1261.59	11.018	5275	778.95	8.02308	474.346	16813	2.72667	64.1367	726.713
0	52.4333	11.0546	254.396	23.0126	2732	372.3	28.8103	498.038	11144	32.243	107.822	1396.96		1	0.0333333	7.72612	587.843	76.0851	2518.75	3051.82	186.359	549.92	11466.3	10.1287	86.85	2113.45
0	52.4	23.1871	571.227	24.6355	2433	497.68	43.8959	464.166	10856	24.7565	101.188	2603.93		0	37.7667	7.30298	376.812	51.597	4993.75	1276.86	15.4369	173.116	5823.19	19.2898	77.5633	260.571
0	53.3333	9.84694	403.232	40.95	505	450.78	27.6703	607.522	9952.09	50.7988	116.433	1610.5		0	37.1	7.02656	390.69	55.6019	4756.25	906.71	18.7011	499.066	2870.03	42.9848	83.52	885.357
1	1.66667	31.3511	546.133	17.4199	1975	1101.88	120.569	215.464	15476	25.7582	73.72	1442.76		0	37	7.55265	626.809	82.992	1312.5	1708.59	21.6754	523.407	3077.24	10.6753	105.878	337.806
1	0.181944	49.2122	1224.11	24.8741	5839	1123.57	38.8489	374.104	4851.93	12.0217	50.8	372.775		0	36.5667	10.0247	489.054	48.7851	7887.5	698.755	16.0348	503.374	14083.3	13.4442	125.753	2175.88
0	53.2333	2.08808	245.955	117.79	823	564.52	12.838	513.512	15005.4	37.0417	81.3546	650.414		0	35.5333	3.21205	432.21	134.559	600	735.085	11.2481	1038.37	470.232	5.689	89.435	2097.94
0	52.1667	4.08449	268.357	65.7014	3428	1487.79	21.3678	362.448	9624.14	19.0234	123.113	431.25		0	35.5333	3.25144	258.375	79.4648	1819.23	760.11	48.237	468.768	1339.9	9.629	81.545	734.178
0	52.1667	8.18866	268.357	32.7718	561	1085.18	26.4979	303.766	10436	26.0101	11.525	1617.58		0	7.5	9.34809	331.381	35.449	7006.25	713.325	20.3421	597.016	359.21	5.54983	79.92	77.689
1	28	122.99	1307.51	10.631	468	1017.59	10.9713	331.984	11505.4	36.1835	82.855	377.624		0	34.9333	8.14281	393.469	48.321	6812.5	650.525	12.6699	154.298	2911.89	8.46583	72.785	153.891
0	51.5667	3.17469	304.131	95.7986	1330	557.725	14.286	501.306	13358.4	26.3756	122.151	671.271		0	34.8667	6.14603	609.703	99.2027	3725	1224.65	27.341	1130.52	2703.04	12.0858	81.815	403.918
0	52.1	4.39133	317.724	72.3526	1330	393	26.6922	208.974	9270.71	10.2792	13.395	972.024		0	34.9	31.8014	350.388	11.018	4937.5	1098.79	21.1219	847.102	2646.52	11.6022	109.345	253.583
0	52.0667	3.01557	386.021	128.009	825	1312.87	34.8642	392.162	16246.4	38.8275	69.43	1674.09		0	22.6333	4.57657	624.927	136.549	1450	919.91	32.4311	235.892	4441.06	25.5803	95.1917	82.3131
0	52.0333	7.35418	397.943	54.1111	397	1215.69	63.0692	241.786	1448.75	4.34771	26.4993	461.861		0	34.8667	19.3148	212.81	11.018	4450	1100.61	24.7583	271.969	842.19	16.5352	85.345	615.749
0	52.0333	2.9897	342.001	114.393	1330	557.485	14.5788	374.156	7934.17	35.8394	83.3898	560.013		0	0.27	11.3221	401.357	35.449	4731.25	951.79	18.433	163.795	1840.91	8.3575	94.0917	401.547
0	52.1333	32.0652	998.578	31.1422	2897	984.405	15.8598	369.728	4727.63	9.8676	79.6399	1245.95		0	34.7	4.59823	654.786	142.4	775	758.54	19.8759	305.175	666.473	3.815	84.53	328.406
0	51.9333	2.62174	259.995	99.1687	647	952.3	24.0279	646.902	10869.4	33.652	79.175	650		0	34.5667	6.77727	1504.21	221.949	893.75	467.685	97.7658	304.696	3171.38	13.1617	219.35	230.322
0	51.8	13.0119	554.172	42.5897	802	1078.66	28.1599	572.334	16510.1	29.1669	65.5997	1616.62		0	34.5	8.79872	803.486	91.3185	812.5	198.8	24.7583	218.29	1304.29	9.629	104.32	323.711
0	56.175	10.8575	320.432	29.5126	635	281.385	21.9721	448.878	12724.9	26.8664	110.2	949.602		0	44.2	10.2532	774.151	75.5036	7318.75	904.965	69.3004	164.985	4616.23	13.8705	84.2583	964.909
0	51.6667	13.0983	450.642	34.4047	1128	457.56	28.5405	301.578	12039	33.0076	115.392	1104.12		1	0.106944	31.9556	863.034	27.0073	3931.25	2210.64	32.1493	361.018	8553.77	22.443	101.543	214.071
0	51.6333	26.2717	350.046	13.3241	440	960.78	16.6463	728.146	6934.7	15.2338	5.77	2663.87		0	44.7333	16.3039	440.201	26.9997	8243.75	1045.06	30.6384	1013.36	842.19	28.0343	86.98	361.353
0	45.4333	4.16864	266.966	64.0416	2278	195.925	12.2528	246.212	8583.25	9.7169	116.882	801.538		0	44.5	18.0886	199.3	11.018	312.5	779	25.7213	148.853	1580.56	13.7528	90.8017	251.255
0	51.5667	1.68126	261.392	155.474	20118	658.01	9.47566	285.294	8101.56	23.9795	47.885	759.73		1	0.8	25.337	1001.03	39.5086	2825	1118.88	43.3912	165.382	15446.8	6.51117	72.6367	528.305
0	51.4333	2.1371	343.343	160.658	1135	536.125	18.5899	369.942	19630.6	26.8664	95.5564	846.592		0	38.4748	5.8239	277.092	47.5784	550	733.525	171.232	159.05	4591.27	13.1617	76.4083	2448.21
1	0.7	29.7454	251.994	8.4717	5839	1101.88	120.569	215.464	15476	25.7582	73.72	1442.76		1	0.163889	10.633	333.591	31.3732	1850.96	1001.36	27.0697	582.6	1004.83	5.12783	85.6183	401.547
1	61.1667	1.99594	152.459	76.3845	2757	741.015	50.6311	248.898	16399.9	10.0632	40.915	3109.67		1	0.0444444	64.9253	715.347	11.018	1806.25	1314.46	71.3966	937.869	1004.83	7.969	63.79	434.812
0	62.7333	1.68888	164.581	97.4499	2615	1152.18	62.8737	263.728	22057.5	50.0987	63.51	1806.9		0	38.3667	26.3133	825.53	31.3732	14400.4	1001.36	24.9183	336.529	3570.27	16.9912	49.1183	591.344
0	1.1	1.84177	136.034	73.8606	637	948.665	63.0712	299.394	18570.9	47.3745	103.61	2782.7		1	0.0986111	8.48768	335.336	39.5086	1697.6	774.27	12.7533	850.14	2703.04	14.4565	96.0167	430.051
0	72.3083	1.04616	192.425	183.935	2206	712.685	25.8148	327.176	11105.1	22.9765	79.725	962.833		0	37.0072	8.87582	599.692	67.5648	937.5	1254.07	15.7298	504.28	2474.79	10.1287	78.5683	1780.76
0	73.5	5.26805	268.032	50.8788	923	999.155	23.8436	267.996	3980.76	6.44814	53.34	528.187		0	37	9.37402	1274.44	135.954	750	950.1	5.45148	365.186	619.778	2.72667	16.9867	839.624
1	1	4.97207	179.885	36.1791	1143	951.465	12.1574	371.028	4405.34	11.8632	96.44	375.198		0	36.9689	9.55445	706.867	73.983	12500	657.885	51.2959	590.493	10796.4	21.5673	76.1383	781.663
0	70.7667	4.82496	260.448	53.9793	454	532.68	13.9574	257.036	12569.4	18.9222	94.605	355.889		1	0.0666667	52.7005	1173.08	22.2593	629.375	1118.88	32.1493	767.349	18254.1	57.3375	21.7767	605.976
0	74.5111	1.80304	154.952	85.9392	329	1727.18	46.6681	198.104	15973.6	28.1373	91.05	2605.08		0	36.897	8.98488	857.034	95.3862	1112.5	490.59	30.3605	525.694	18619	34.7468	97.395	183.951
1	1.667	123.456	1275.47	10.3314	27073	1123.57	38.8489	374.104	4851.93	12.0217	50.8	372.775		0	36.7333	8.5517	882.484	103.194	1250	775.845	84.0335	649.065	14343.9	25.6877	84.2583	1863.79
0	74.7111	2.32836	174.326	74.8707	3018	864.93	29.4242	286.684	6626.15	23.2393	49.275	1220.06		0	36.5667	7.37884	420.833	57.0324	431.25	817.14	51.8909	497.918	39156	51.8505	132.99	349.572
1	37.3667	7.27499	267.081	36.7122	315	870.895	32.3079	203.758	12670.2	40.9471	63.775	57.176		0	36.5274	9.52023	869.504	91.3321	373.125	671.685	51.4939	536.984	35823.8	68.9487	116.098	1795.5
1	1.667	16.1719	215.841	13.3467	1618	1595.23	25.6519	223.7	9647.05	17.9697	66.56	2093.09		0	36.5667	5.83495	664.256	113.841	10350	1134.66	10.3682	317.632	6994.19	15.6832	184.697	1687.2
0	51	13.1904	237.625	18.015	3378	1564.21	25.2202	242.956	5260.48	15.0291	80.08	1398.74		1	0.427778	33.6857	909.189	26.9903	2825	779	25.2925	422.374	2925.95	23.6393	85.345	859.908
0	61.0333	3.76322	483.033	128.356	1168	1438.83	23.5165	959.72	13382	33.2063	85.75	1230.79		0	36.5667	6.51805	1020.71	156.598	368.75	817.14	30.7497	571.974	8529.36	18.9087	111.027	288.578
0	58.8847	3.38938	421.95	124.492	417	905.125	43.9704	437.658	13302.6	30.0416	29.135	2030.48		0	36.4667	8.50467	381.607	44.8703	548.75	721.085	44.0715	513.285	8456.16	19.4668	67.805	52.2127
1	0.9	3.26085	426.979	130.941	904	699.37	38.0493	400.854	19067	30.1155	65.48	1775.99		0	36.4667	6.11967	948.94	155.064	6443.75	837.145	16.3845	265.525	1126.23	3.9635	70.39	375.515
1	51.3	7.72363	622.801	80.6358	2841	991.82	17.2707	554.214	7834.54	12.7621	19.45	478.396		0	36.3333	5.99259	571.61	95.3862	312.5	461.56	11.7495	564.977	9687.34	33.0817	58.4483	1866.77
0	65.3875	55.6445	1088.14	19.5552	2352	1565.74	118.246	284.55	6833.17	11.0436	5.59	1165.14		1	0.198611	12.2636	1348.09	109.926	8106.25	1045.06	20.394	667.266	12228.4	33.9152	103.763	882.808
0	51.433	11.8026	416.488	35.2878	3032	1688.51	37.3157	298.872	6514.02	22.3366	77.245	1404.62		1	3.8	27.992	308.416	11.018	768.75	1314.16	15.636	305.03	820.629	18.7825	90.1783	5943.71
0	1	25.2188	553.774	21.9588	1248	1601.09	35.7286	463.706	10778.8	36.8294	100.855	2818.47		1	0.593056	21.999	371.196	16.8734	570	1191.88	35.3409	426.933	17157.9	32.1417	85.345	207.114
0	74.5125	6.06659	378.588	62.4054	870	2029.83	16.4591	325.552	13154.8	40.6668	88.86	595.953		1	1.24583	28.2145	750.505	26.6	910	1328.86	58.0837	385.875	24854.5	49.9185	107.945	193.211
0	74.6806	8.20759	400.332	48.7758	747	757.815	50.8995	593.164	9184.55	23.9703	79.175	2385.21		0	31.6667	12.0559	337.567	28	1160	758.54	18.5871	539.667	2139.78	23.9643	88.8883	569.456
0	49.167	24.8882	636.561	25.5768	2571	1543.1	52.4489	346.826	4794.83	12.2081	21.94	756.122		1	7.23	27.4357	1152.3	42	570	1146.62	33.2232	496.02	1308.82	30.674	86.1617	890.46
0	74.25	10.9993	563.646	51.2436	925	922.575	30.2931	532.22	2668.28	7.92141	43.39	1950.85		0	3.9	15.0349	420.977	28	1300	1322.66	13.3566	263.793	1158.13	20.355	25.12	3288.76
0	62.1208	4.25046	256.516	60.3502	233	2687.11	10.999	325.552	2394.34	5.85107	77.1	797.629		0	30.9333	12.5168	289.454	23.1252	690	374.54	25.1855	594.109	156.834	42.9848	111.027	4193.38
0	50.033	4.9	358.176	73.0972	316	1652.39	26.8479	577.822	8258.35	21.1135	99.15	1491.73		0	8	9.70463	433.061	44.6242	850	836.4	31.196	440.209	6617.28	23.4225	79.92	465.839
0	50	4.5253	316.771	70	956	1318.12	29.2948	529.082	3916.3	7.25695	54.885	1432.28		0	31.0333	63.5138	624.427	9.83136	800	741.325	31.8682	586.894	18353.1	22.6612	98.775	121.565
0	75.0444	4.75745	361.566	76	2422	1525.94	34.6928	289.616	8636.9	25.6126	81.46	1987.11		0	40.7472	1.62066	213.171	131.534	577	1096.97	29.3648	344.089	12201.8	12.4462	80.4617	441.961
0	74.6653	5.35382	535.382	100	1087	1630.57	50.8266	347.97	4684.32	10.4553	48.09	2155.48		1	0.00555556	90.0491	1054.74	11.713	806	683.985	32.4311	605.805	18921.6	35.473	104.598	114.641
0	1	4.9	432.76	88.3184	659	2463.62	12.9222	451.154	5239.31	11.9772	82.23	538.808		0	34.7851	4.40856	242.411	54.9864	5067	829.965	43.2064	460.316	14572.6	21.7867	62.4533	3997.07
0	70.8528	7.74812	278.6	35.9571	2964	1955.8	13.7956	475.516	5453.93	8.15134	56.465	1451.54		0	37.3	1.69489	226.453	133.609	2600	677.83	13.4572	415.592	7921.38	22.3338	21.6483	2293
0	70.5486	23.9964	657.944	27.4185	7431	1219.04	16.3032	385.64	5840.36	14.4959	64.32	1754.77		0	40.4333	2.87018	271.744	94.6781	902	347.415	42.4086	519.788	10364.5	36.3015	88.615	2651.01
1	0.1	7.66804	351.144	45.7932	1244	1479.59	38.9899	446.758	10271.9	17.0857	82.93	1506.52		0	40.4	4.84767	247.735	51.1039	515	1129.92	17.2047	501.091	12228.4	33.2902	86.1617	4715.81
0	50	2.94175	451.875	153.607	322	833.9	26.8048	676.434	20326.6	54.1157	119.93	1451.54		1	0.0222222	32.4205	1146.63	35.3674	760	918.245	40.2869	549.138	18921.6	51.3422	101.265	323.711
0	51.967	4.78378	485.806	101.553	1034	2546.3	28.529	484.422	16302.8	45.2558	77.69	1754.77		0	26.1163	10.1282	343.048	33.8705	2924	975.575	13.256	749.285	12926.7	24.7202	92.445	564.602
0	51.367	7.0427	566.094	80.3802	1245	644.64	14.0823	241.298	5568.05	15.6252	48	2663.87		1	0.0333333	6.56965	398.863	60.713	15956	975.575	37.3776	459.117	76525.8	50.427	103.485	749.136
0	50.167	12.9138	427.132	33.0756	5610	1085.46	21.6385	394.516	14403.2	34.3026	54.91	1506.52		0	39.9333	4.73762	223.797	47.2382	2073	961.95	16.2373	781.177	13585.3	27.8218	83.4433	1987.38
0	1	74.2115	2173.54	29.2884	9013	1458.19	122.045	951.175	3615.09	15.9408	90.3257	967.986		1	0.243056	23.268	484.862	20.8382	710	747.575	13.6082	753.761	15565.5	27.503	105.712	630.437
0	54.2861	9.97173	538.016	53.9541	1060	580.078	48.4005	378.385	13832.3	30.0143	148.292	1672.42		0	40.3667	7.61667	508.308	66.7363	5200	357.04	22.8505	606.542	11937.3	45.1305	86.98	1828.07
0	54.4528	143.859	1564.72	10.8768	40418.3	1414.96	15.175	922.98	2376.39	7.66734	26.6973	274.216		0	40.3	5.61086	531.225	94.6781	8399	727.3	52.6222	438.463	7921.38	31.9323	71.025	1423.04
1	18.2333	3.8951	419.06	107.586	128	721.317	12.7964	470.515	11459.5	24.7131	108.348	739.226		0	40.3667	4.27034	447.604	104.817	637	847.7	9.99508	433.828	6206.8	30.779	54.9817	837.87
1	0.4	29.4652	637.694	21.6423	9944	1652.86	20.9544	1078.16	5141.03	14.7818	37.7394	1699.26
0	54.3667	149.224	1544.96	10.3533	940	794.818	14.9798	518.46	6519.04	11.1428	48.9527	563.772
0	66.5556	5.28289	487.581	92.2944	40418.3	431.918	60.0543	281.74	7725.53	17.6631	127.097	2124.24
0	66.4833	22.0642	518.883	23.517	1859	529.174	21.6063	345.18	7338.52	9.35046	92.5676	743.324
1	0.433	270.547	4165.09	15.3951	2411	1173.62	87.5035	765.555	12703.2	7.27805	38.6413	533.914
0	54.2667	6.72211	610.106	90.7611	904	298.298	54.7843	194.58	18007.6	33.8924	131.056	1692.48
0	53.9778	9.24386	307.33	33.2469	1142	539.031	34.6056	351.61	14343.7	19.6631	70.4137	1985.81
0	52.2847	21.4573	382.036	17.8045	995	383.972	24.9358	250.465	16071.3	28.6887	55.5031	892.917
0	52.5889	11.8658	471.048	39.6981	2574	664.709	42.5835	433.59	13056.9	30.8626	93.0912	2308.59
0	52.6194	38.8128	1008.82	25.992	2578	402.43	22.257	262.505	11452.9	26.0862	126.383	1213.5
0	52.9389	3.66345	537.605	146.748	1194	952.79	25.5517	621.505	11472.8	26.8149	97.3101	479.714
0	61.7	2.25301	256.02	113.635	2721	499.94	27.9153	652.62	7953.49	23.7855	91.8002	689.597
0	60.9847	7.57744	191.315	25.248	1867	1045.88	23.1367	465.338	9563.13	32.8803	119.574	924.658
0	70.7333	1.99756	424.939	212.729	361	543.495	87.3759	562.526	8210.74	38.2187	178.358	1558.51
0	54.9833	4.84645	436.18	90	6954	853.825	85.9628	327.758	9491.84	29.5791	102.756	711.474
0	54.5333	7.13431	638.614	89.513	19300	707.855	23.2252	308.01	5048.72	9.93968	63.1349	793.117
0	54.2667	4.16922	376.743	90.363	904	350.5	55.0138	545.57	232.928	51.3544	198.584	1404.59
1	0.033	79.3648	701.76	8.8422	1627	716.16	40.3362	260.192	6402.01	19.0853	53.8424	258.576
0	52.7403	4.96225	406.904	82	1171	2234.13	26.4666	320.492	10449.4	30.7812	69.105	2131.89
0	54.6667	11.1572	1339.11	120.022	857	1832.94	67.316	446.756	5810.61	14.0063	141.681	3196.27
0	1.3	1.84972	296.404	160.243	2778	229.765	30.2188	493.308	15221.9	27.4332	148.565	749.694
0	55.575	4.52027	401.626	88.8498	3580	316.11	24.3741	464.518	13106.3	38.9772	103.796	756.842
0	53.6997	2.94298	292.66	99.4434	1900	370.25	15.0548	534.402	11273.1	21.177	108.275	923.966
1	0.1	130.297	1025.44	7.87	6900	560.15	21.4776	629.636	4419.38	10.8415	86.3198	758.89
0	52.1	13.7606	235.021	17.0793	251	1221.68	31.4222	471.588	11039.1	17.2671	125.038	1877.39
0	48.8875	15.09	229.864	15.2328	986	1379.62	42.0141	299.804	3432.67	4.12281	51.9555	2107.75
0	72.8	4.73361	335.523	70.881	912	531.385	10.538	244.946	7151.03	30.2143	60.5925	52.161
0	70.6181	3.92706	285.195	72.6231	279	286.765	41.323	334.388	10997	24.5257	69.1038	1013.48
0	1	19.4315	327.531	16.8557	2158	482.77	16.677	414.848	7690.88	27.2787	62.8638	467.792
0	70.5403	9.45634	291.606	30.8371	2291	967.85	56.7	352.866	12193.6	20.3773	58.1422	1447.19
0	70.3333	53.9157	677.365	12.5634	292	697.785	17.3818	215.286	1329.67	2.91952	82.3514	147.332
0	50.233	1.86731	138.627	74.2389	497	713.1	23.4812	658.414	12994.5	26.6461	78.5066	1405.08
0	74.4347	8.91422	347.664	39.0011	2842	1931.83	20.9388	615.014	17407.8	33.1289	58.3604	1212.95
0	50.067	34.414	822.429	23.8981	942	775.156	9.42149	659.218	19418.3	23.2307	79.1987	500.158
1	2.2	45.4636	582.866	12.8205	219	2416.99	21.9177	155.48	5180.81	16.079	104.546	73.744
0	1.1	56.9685	1372.18	24.0867	2800	3085.37	35.3644	535.786	5359.97	14.6868	148.019	376.504
0	1	5.48568	406.068	74.0232	600	1206.31	13.27	294.492	574.75	1.20198	78.7228	164.592
0	1	1.63375	193.882	118.673	715	412.433	40.1457	669.712	14477.6	32.2662	62.9359	2743.41
0	1	3.39186	103.577	30.5369	942	1968.96	23.8668	710.924	12092.2	25.4359	75.4268	1486.67
0	51.2	0.992927	201.167	202.6	506	311.013	15.5303	570.09	14477.6	30.5244	96.5924	574.823
0	49.275	18.7517	541.269	28.8651	1951	2157.43	37.0168	425.354	4854.72	13.0911	33.1503	1183.26
0	48.8528	2.17646	115.046	52.8592	1845	822.112	26.9343	632.192	11758.8	24.9817	84.3157	1101.31
0	48.7833	3.78761	160.715	42.4317	1057	1144.44	26.5809	744.92	17730.5	34.9765	90.1567	1416.05
0	48.8	0.713673	81.998	114.896	762	253.969	21.6812	448.266	20353.4	26.8988	96.3995	1455.68
0	48.9583	4.12768	146.926	35.5953	10102	1078.66	35.8666	394.96	5485.38	12.6995	96.3995	1726.05
0	48.5875	13.1995	492.271	37.2945	4946	456.507	20.4793	541.99	14503.4	23.3516	73.7417	1333.16
0	48.1889	11.9459	305.163	25.5455	3139	1294.86	87.991	298.884	4672.88	10.0019	59.2631	288.2
0	48.3691	11.9336	465.423	39.0011	3097	949.086	18.588	681.93	9901.1	18.6131	94.2932	1227.85
0	48.0833	7.05509	311.524	44.1559	614	1483.39	29.67	363.3	4732.85	8.04844	65.1254	1659.73
0	48.8847	3.10257	89.556	28.8651	9729	1294.86	38.6551	295.824	2169.25	5.0517	40.9507	1520.04
0	48.2	12.6242	199.543	15.8063	4590	1623.83	47.095	570.09	4802.17	11.6045	61.8544	396.147
1	0.233	2.99088	298.839	99.9167	17920	713.1	8.45012	155.72	1160.33	2.47436	86.4822	120.338
0	1	3.39126	143.897	42.4317	2890	456.507	22.2912	565.61	5069.81	9.34706	71.0867	1326.66
1	0.033	111.978	3419.46	30.5369	740	1535.73	23.6256	243.99	11094.9	1.76259	23.941	202.658
1	0.1	19.4209	400.669	20.6308	630	2350.78	22.3384	810.406	8637.48	20.6156	76.4463	730.012
1	0.333	10.1163	806.059	79.6796	10570	885.287	165.338	724.41	3354.67	12.7706	87.9424	54.5979
1	0.1	373.339	7702.28	20.6308	8120	917.1	19.7063	561.148	14400.4	31.1775	9.31905	144.643
0	48.4	2.68245	160.715	59.9135	2170	1623.83	72.4162	868.084	10967.5	29.2537	73.9099	950.957
1	0.1	61.0836	617.586	10.1105	14640	1931.83	35.1278	664.858	6589.35	13.8075	75.4268	518.698
1	0.067	24.9699	515.148	20.6308	18090	713.1	17.7527	700.906	13840.4	51.4198	79.1987	149.548
1	0.167	42.5177	471.667	11.0934	2170	3999.96	112.319	915.646	1822.14	7.16746	85.937	167.644
0	48.3337	9.08103	292.554	32.2159	21790	1535.73	10.3812	658.414	1602.03	3.04574	62.0084	194.268
0	47	17.1345	216.753	12.6501	3510	1144.44	13.241	786.106	8622.57	15.9182	69.7769	452.356
1	0.033	15.0611	717.22	47.6208	1190	997.376	16.289	676.212	10126.4	25.6432	89.0452	1002

## Sheet: Fig.3
	overall death						30-day death						post-30-day death
	survival status(0,survival;1,death)	survival time(m)	OPG/TRAIL ratio	OPG	TRAIL		survival status(0,survival;1,death)	survival time(m)	OPG/TRAIL ratio	OPG	TRAIL		survival status(0,survival;1,death)	survival time(m)	OPG/TRAIL ratio	OPG	TRAIL
	0	27.6118	19.2079	363.429	18.9209		0	1	19.2079	363.429	18.9209		0	26.6118	19.2079	363.429	18.9209
	0	27.3173	26.5091	1206.22	45.5021		0	1	26.5091	1206.22	45.5021		0	26.3173	26.5091	1206.22	45.5021
	0	27.5367	29.121	504.408	17.3211		0	1	29.121	504.408	17.3211		0	26.5367	29.121	504.408	17.3211
	0	27.4643	27.5631	380.63	13.8094		0	1	27.5631	380.63	13.8094		0	26.4643	27.5631	380.63	13.8094
	1	0.0190046	46.0036	929.403	20.2028		1	0.0190046	46.0036	929.403	20.2028		0	26.3222	10.4057	289.205	27.7929
	0	27.3222	10.4057	289.205	27.7929		0	1	10.4057	289.205	27.7929		0	26.2733	9.00464	434.143	48.2133
	0	27.2733	9.00464	434.143	48.2133		0	1	9.00464	434.143	48.2133		0	26.2407	15.3645	275.957	17.9607
	1	0.0621759	27.4094	258.948	9.44741		1	0.0621759	27.4094	258.948	9.44741		0	26.2544	39.9017	347.204	8.70148
	0	27.2407	15.3645	275.957	17.9607		0	1	15.3645	275.957	17.9607		0	26.1891	2.88923	301.76	104.443
	0	27.2544	39.9017	347.204	8.70148		0	1	39.9017	347.204	8.70148		0	26.1706	13.9273	196.77	14.1284
	0	27.1891	2.88923	301.76	104.443		0	1	2.88923	301.76	104.443		0	26.1729	16.56	323.939	19.5616
	0	27.1706	13.9273	196.77	14.1284		0	1	13.9273	196.77	14.1284		0	26.1194	4.3842	311.232	70.9895
	0	27.1729	16.56	323.939	19.5616		0	1	16.56	323.939	19.5616		0	26.0541	11.8125	246.67	20.8821
	0	27.1194	4.3842	311.232	70.9895		0	1	4.3842	311.232	70.9895		0	26.0393	41.8346	671.161	16.0432
	0	27.0541	11.8125	246.67	20.8821		0	1	11.8125	246.67	20.8821		0	26.0306	11.8177	815.496	69.0065
	0	27.0393	41.8346	671.161	16.0432		0	1	41.8346	671.161	16.0432		0	25.8869	5.00188	286.86	57.3505
	0	27.0306	11.8177	815.496	69.0065		0	1	11.8177	815.496	69.0065		0	25.8573	39.7755	409.686	10.3
	0	26.8869	5.00188	286.86	57.3505		0	1	5.00188	286.86	57.3505		0	25.8213	26.7282	394.681	14.7665
	1	0.442662	38.7325	1176.13	30.3653		1	0.442662	38.7325	1176.13	30.3653		0	25.8093	13.9251	236.749	17.0015
	0	26.8573	39.7755	409.686	10.3		0	1	39.7755	409.686	10.3		0	25.7877	11.5521	385.576	33.3771
	0	26.8213	26.7282	394.681	14.7665		0	1	26.7282	394.681	14.7665		0	25.786	35.9128	530.305	14.7665
	0	26.8093	13.9251	236.749	17.0015		0	1	13.9251	236.749	17.0015		1	10.9328	26.4455	414.717	15.682
	0	26.7877	11.5521	385.576	33.3771		0	1	11.5521	385.576	33.3771		0	25.6118	2.70228	299.399	110.795
	0	26.786	35.9128	530.305	14.7665		0	1	35.9128	530.305	14.7665		0	25.5783	2.00405	261.259	130.365
	1	11.9328	26.4455	414.717	15.682		0	1	26.4455	414.717	15.682		0	25.5023	3.04746	172.958	56.7547
	0	26.6118	2.70228	299.399	110.795		0	1	2.70228	299.399	110.795		0	25.4577	8.64534	354.487	41.0032
	0	26.5783	2.00405	261.259	130.365		0	1	2.00405	261.259	130.365		0	25.4388	1.16129	223.846	192.756
	1	0.0420602	107.913	1244.63	11.5336		1	0.0420602	107.913	1244.63	11.5336		0	25.5553	20.9818	363.429	17.3211
	0	26.5023	3.04746	172.958	56.7547		0	1	3.04746	172.958	56.7547		0	25.481	11.0895	336.737	30.3653
	0	26.4577	8.64534	354.487	41.0032		0	1	8.64534	354.487	41.0032		0	25.5886	7.52137	241.322	32.0848
	0	26.4388	1.16129	223.846	192.756		0	1	1.16129	223.846	192.756		0	25.3487	8.22932	720.92	87.6038
	0	26.5553	20.9818	363.429	17.3211		0	1	20.9818	363.429	17.3211		0	13.1773	3.67763	478.038	129.985
	0	26.481	11.0895	336.737	30.3653		0	1	11.0895	336.737	30.3653		0	25.2516	19.1806	295.472	15.4047
	1	0.00759259	20.188	330.327	16.3625		1	0.00759259	20.188	330.327	16.3625		1	11.2634	3.66142	320.754	87.6038
	0	26.5886	7.52137	241.322	32.0848		0	1	7.52137	241.322	32.0848		0	25.2536	5.99061	1022.24	170.641
	0	26.3487	8.22932	720.92	87.6038		0	1	8.22932	720.92	87.6038		0	25.1207	11.3039	372.418	32.9461
	1	0.112685	7.13502	704.833	98.7851		1	0.112685	7.13502	704.833	98.7851		0	25.0532	5.72815	331.927	57.9467
	0	14.1773	3.67763	478.038	129.985		0	1	3.67763	478.038	129.985		0	25.0909	32.3547	529.406	16.3625
	1	0.0428704	39.3322	555.701	14.1284		1	0.0428704	39.3322	555.701	14.1284		0	25.0909	103.636	1861.38	17.9607
	0	26.2516	19.1806	295.472	15.4047		0	1	19.1806	295.472	15.4047		0	25.0512	18.2961	182.605	9.98054
	1	0.401458	30.7275	322.346	10.4905		1	0.401458	30.7275	322.346	10.4905		0	25.0467	0.604117	232.945	385.597
	1	12.2634	3.66142	320.754	87.6038		0	1	3.66142	320.754	87.6038		0	25.02	1.30793	287.642	219.922
	0	26.2536	5.99061	1022.24	170.641		0	1	5.99061	1022.24	170.641		0	25.0176	3.35491	293.903	87.6038
	0	26.1207	11.3039	372.418	32.9461		0	1	11.3039	372.418	32.9461		0	25.0528	2.85721	248.201	86.8681
	1	0.0319676	10.4005	559.361	53.7823		1	0.0319676	10.4005	559.361	53.7823		1	4.31838	131.959	1246.67	9.44741
	1	0.437986	17.106	345.59	20.2028		1	0.437986	17.106	345.59	20.2028		0	24.8881	24.4158	368.326	15.0855
	0	26.0532	5.72815	331.927	57.9467		0	1	5.72815	331.927	57.9467		0	24.8871	13.6952	380.63	27.7929
	1	0.277801	19.4538	393.022	20.2028		1	0.277801	19.4538	393.022	20.2028		0	24.8424	3.96412	323.143	81.5168
	0	26.0909	32.3547	529.406	16.3625		0	1	32.3547	529.406	16.3625		0	24.8407	4.68007	316.781	67.6871
	1	0.57838	20.6218	590.804	28.6495		1	0.57838	20.6218	590.804	28.6495		0	24.8194	20.7154	480.656	23.2028
	0	26.0909	103.636	1861.38	17.9607		0	1	103.636	1861.38	17.9607		0	24.7725	11.0406	1305.89	118.281
	0	26.0512	18.2961	182.605	9.98054		0	1	18.2961	182.605	9.98054		0	24.7588	69.6641	1686.07	24.2028
	1	0.146319	85.2937	714.869	8.38127		1	0.146319	85.2937	714.869	8.38127		0	24.7498	12.709	163.344	12.8526
	0	26.0467	0.604117	232.945	385.597		0	1	0.604117	232.945	385.597		0	23.6763	4.60397	507.069	110.137
	0	26.02	1.30793	287.642	219.922		0	1	1.30793	287.642	219.922		0	23.7055	32.8229	610.528	18.6007
	0	26.0176	3.35491	293.903	87.6038		0	1	3.35491	293.903	87.6038		0	23.6709	16.7943	800.592	47.6703
	0	26.0528	2.85721	248.201	86.8681		0	1	2.85721	248.201	86.8681		0	23.5521	15.4691	729.022	47.1277
	1	0.00803241	14.8447	388.054	26.141		1	0.00803241	14.8447	388.054	26.141		0	23.4848	21.8938	351.246	16.0432
	1	5.31838	131.959	1246.67	9.44741		0	1	131.959	1246.67	9.44741		0	23.486	16.1102	461.55	28.6495
	1	0.0525694	12.7047	374.877	29.507		1	0.0525694	12.7047	374.877	29.507		0	23.4541	1.69507	132.59	78.2211
	0	25.8881	24.4158	368.326	15.0855		0	1	24.4158	368.326	15.0855		0	23.4135	7.98204	122.961	15.4047
	0	25.8871	13.6952	380.63	27.7929		0	1	13.6952	380.63	27.7929		0	23.2757	15.6676	281.401	17.9607
	0	25.8424	3.96412	323.143	81.5168		0	1	3.96412	323.143	81.5168		0	23.2091	2.31967	229.149	98.7851
	0	25.8407	4.68007	316.781	67.6871		0	1	4.68007	316.781	67.6871		0	23.2043	17.42	484.154	27.7929
	1	0.00152778	50.4556	712.857	14.1284		1	0.00152778	50.4556	712.857	14.1284		0	23.1525	11.0556	282.18	25.5237
	0	25.8194	20.7154	480.656	23.2028		0	1	20.7154	480.656	23.2028		1	2.519	24.6572	695.853	28.2211
	0	25.7725	11.0406	1305.89	118.281		0	1	11.0406	1305.89	118.281		0	23.1209	1.57989	262.801	166.341
	0	25.7588	69.6641	1686.07	24.2028		0	1	69.6641	1686.07	24.2028		0	23.1026	5.91958	184.836	31.2246
	0	25.7498	12.709	163.344	12.8526		0	1	12.709	163.344	12.8526		1	1.01384	11.6121	1156.47	99.5912
	1	0.372407	27.2217	399.668	14.682		1	0.372407	27.2217	399.668	14.682		0	23.0119	19.1982	265.116	13.8094
	0	24.6763	4.60397	507.069	110.137		0	1	4.60397	507.069	110.137		0	22.8872	14.2909	360.172	25.2028
	0	24.7055	32.8229	610.528	18.6007		0	1	32.8229	610.528	18.6007		0	22.919	8.50371	217.046	25.5237
	0	24.6709	16.7943	800.592	47.6703		0	1	16.7943	800.592	47.6703		0	22.9176	19.134	337.54	17.6409
	1	0.752338	41.9069	578.71	13.8094		1	0.752338	41.9069	578.71	13.8094		0	22.7697	9.5312	268.981	28.2211
	0	24.5521	15.4691	729.022	47.1277		0	1	15.4691	729.022	47.1277		0	22.7745	6.45317	304.123	47.1277
	0	24.4848	21.8938	351.246	16.0432		0	1	21.8938	351.246	16.0432		0	23.0407	17.571	293.119	16.682
	0	24.486	16.1102	461.55	28.6495		0	1	16.1102	461.55	28.6495		0	22.5713	6.44644	117.845	18.2806
	0	24.4541	1.69507	132.59	78.2211		0	1	1.69507	132.59	78.2211		0	22.5763	5.72391	269.755	47.1277
	0	24.4135	7.98204	122.961	15.4047		0	1	7.98204	122.961	15.4047		0	22.553	8.35515	286.079	34.2399
	1	0.105347	68.0967	1980.12	29.0781		1	0.105347	68.0967	1980.12	29.0781		0	22.5177	18.1374	319.959	17.6409
	0	24.2757	15.6676	281.401	17.9607		0	1	15.6676	281.401	17.9607		0	22.516	9.75697	459.824	47.1277
	0	24.2091	2.31967	229.149	98.7851		0	1	2.31967	229.149	98.7851		0	22.4839	6.7844	235.227	34.6717
	0	24.2043	17.42	484.154	27.7929		0	1	17.42	484.154	27.7929		0	22.4022	5.7066	401.334	70.328
	0	24.1525	11.0556	282.18	25.5237		0	1	11.0556	282.18	25.5237		0	22.3813	9.83105	408.012	41.5024
	1	3.519	24.6572	695.853	28.2211		0	1	24.6572	695.853	28.2211		0	22.2526	3.35343	255.872	76.3015
	0	24.1209	1.57989	262.801	166.341		0	1	1.57989	262.801	166.341		0	22.1507	4.13514	242.085	58.5434
	0	24.1026	5.91958	184.836	31.2246		0	1	5.91958	184.836	31.2246		0	22.111	19.8989	300.186	15.0855
	1	2.01384	11.6121	1156.47	99.5912		0	1	11.6121	1156.47	99.5912		0	22.0394	3.02501	401.334	132.672
	0	24.0119	19.1982	265.116	13.8094		0	1	19.1982	265.116	13.8094		0	22.0141	6.90931	371.599	53.7823
	0	23.8872	14.2909	360.172	25.2028		0	1	14.2909	360.172	25.2028		0	22.0504	6.45131	297.042	46.0436
	0	23.919	8.50371	217.046	25.5237		0	1	8.50371	217.046	25.5237		0	21.9863	3.85679	346.397	89.8147
	0	23.9176	19.134	337.54	17.6409		0	1	19.134	337.54	17.6409		0	21.9866	6.71554	195.275	29.0781
	1	0.186968	10.6558	374.057	35.1038		1	0.186968	10.6558	374.057	35.1038		0	21.9784	8.7137	945.493	108.507
	0	23.7697	9.5312	268.981	28.2211		0	1	9.5312	268.981	28.2211		0	21.9512	3.19816	349.628	109.322
	0	23.7745	6.45317	304.123	47.1277		0	1	6.45317	304.123	47.1277		0	21.9526	4.89767	429.054	87.6038
	1	0.00164352	157.628	1220.07	7.74014		1	0.00164352	157.628	1220.07	7.74014		0	21.953	16.04	282.959	17.6409
	0	24.0407	17.571	293.119	16.682		0	1	17.571	293.119	16.682		0	21.802	22.5834	714.869	31.6546
	0	23.5713	6.44644	117.845	18.2806		0	1	6.44644	117.845	18.2806		0	21.8766	21.2213	635.282	29.936
	0	23.5763	5.72391	269.755	47.1277		0	1	5.72391	269.755	47.1277		0	21.8806	6.58954	389.709	59.1405
	0	23.553	8.35515	286.079	34.2399		0	1	8.35515	286.079	34.2399		0	21.7983	1.25137	256.64	205.087
	0	23.5177	18.1374	319.959	17.6409		0	1	18.1374	319.959	17.6409		0	21.6758	5.88064	409.686	69.6669
	0	23.516	9.75697	459.824	47.1277		0	1	9.75697	459.824	47.1277		1	12.8702	40.0633	787.922	19.6669
	0	23.4839	6.7844	235.227	34.6717		0	1	6.7844	235.227	34.6717		0	21.6993	7.91236	781.623	98.7851
	0	23.4022	5.7066	401.334	70.328		0	1	5.7066	401.334	70.328		0	21.6741	28.0113	1320.11	47.1277
	1	0.209861	15.1638	878.691	57.9467		1	0.209861	15.1638	878.691	57.9467		0	21.6544	2.26851	356.921	157.337
	1	0.352199	24.5567	545.677	22.2211		1	0.352199	24.5567	545.677	22.2211		0	21.6444	3.86963	739.205	191.028
	0	23.3813	9.83105	408.012	41.5024		0	1	9.83105	408.012	41.5024		0	21.5438	5.62538	605.811	107.692
	1	0.0208102	38.079	489.414	12.8526		1	0.0208102	38.079	489.414	12.8526		0	21.546	4.43404	616.208	138.972
	0	23.2526	3.35343	255.872	76.3015		0	1	3.35343	255.872	76.3015		0	21.5202	9.87958	734.106	74.3053
	0	23.1507	4.13514	242.085	58.5434		0	1	4.13514	242.085	58.5434		1	0.132917	30.2243	738.184	24.4235
	0	23.111	19.8989	300.186	15.0855		0	1	19.8989	300.186	15.0855		0	22.0528	10.1982	344.783	33.8083
	0	23.0394	3.02501	401.334	132.672		0	1	3.02501	401.334	132.672		0	21.3508	5.2887	606.753	114.726
	0	23.0141	6.90931	371.599	53.7823		0	1	6.90931	371.599	53.7823		0	21.3795	6.54197	503.523	76.968
	0	23.0504	6.45131	297.042	46.0436		0	1	6.45131	297.042	46.0436		0	21.3868	7.18713	382.277	53.1891
	0	22.9863	3.85679	346.397	89.8147		0	1	3.85679	346.397	89.8147		0	21.2875	13.7949	888.712	64.4235
	0	22.9866	6.71554	195.275	29.0781		0	1	6.71554	195.275	29.0781		0	21.2706	13.3701	469.34	35.1038
	1	0.0234722	17.2806	919.139	53.1891		1	0.0234722	17.2806	919.139	53.1891		0	20.9868	11.8887	412.2	34.6717
	0	22.9784	8.7137	945.493	108.507		0	1	8.7137	945.493	108.507		0	20.9635	16.7354	493.81	29.507
	0	22.9512	3.19816	349.628	109.322		0	1	3.19816	349.628	109.322		0	20.9382	7.31673	423.98	57.9467
	0	22.9526	4.89767	429.054	87.6038		0	1	4.89767	429.054	87.6038		0	20.9117	34.7988	1116.51	32.0848
	0	22.953	16.04	282.959	17.6409		0	1	16.04	282.959	17.6409		0	20.8872	3.49031	284.519	81.5168
	0	22.802	22.5834	714.869	31.6546		0	1	22.5834	714.869	31.6546		0	20.8447	103.676	1895.26	18.2806
	0	22.8766	21.2213	635.282	29.936		0	1	21.2213	635.282	29.936		0	20.8174	7.39791	736.144	99.507
	0	22.8806	6.58954	389.709	59.1405		0	1	6.58954	389.709	59.1405		0	20.767	2.07115	165.56	79.936
	0	22.7983	1.25137	256.64	205.087		0	1	1.25137	256.64	205.087		0	20.7679	1.74879	108.349	61.9568
	1	0.00418981	64.3287	2036.3	31.6546		1	0.00418981	64.3287	2036.3	31.6546		0	20.7175	4.91716	316.781	64.4235
	0	22.6758	5.88064	409.686	69.6669		0	1	5.88064	409.686	69.6669		0	20.6838	9.77281	465.873	47.6703
	1	13.8702	40.0633	787.922	19.6669		0	1	40.0633	787.922	19.6669		0	20.636	29.6014	493.81	16.682
	0	22.6993	7.91236	781.623	98.7851		0	1	7.91236	781.623	98.7851		0	20.6111	3.29105	346.397	105.254
	0	22.6741	28.0113	1320.11	47.1277		0	1	28.0113	1320.11	47.1277		0	20.5342	6.73679	230.667	34.2399
	0	22.6544	2.26851	356.921	157.337		0	1	2.26851	356.921	157.337		0	20.5154	13.1983	258.179	19.5616
	0	22.6444	3.86963	739.205	191.028		0	1	3.86963	739.205	191.028		0	19.9138	5.26359	457.238	86.8681
	1	0.00138889	20.0932	1068.74	53.1891		1	0.00138889	20.0932	1068.74	53.1891		0	19.8438	1.65353	163.344	98.7851
	0	22.5438	5.62538	605.811	107.692		0	1	5.62538	605.811	107.692		0	19.8472	4.06113	430.749	106.066
	0	22.546	4.43404	616.208	138.972		0	1	4.43404	616.208	138.972		0	19.7789	2.94605	452.937	153.744
	0	22.5202	9.87958	734.106	74.3053		0	1	9.87958	734.106	74.3053		0	19.7201	2.18076	296.257	135.85
	1	0.175926	46.6564	1253.57	26.8681		1	0.175926	46.6564	1253.57	26.8681		0	19.666	10.525	478.91	45.5021
	1	0.00409722	30.5283	2046.26	67.0282		1	0.00409722	30.5283	2046.26	67.0282		1	10.4791	12.366	345.59	27.9467
	1	1.13292	30.2243	738.184	24.4235		0	1	30.2243	738.184	24.4235		0	19.6153	5.81143	416.398	71.6516
	0	23.0528	10.1982	344.783	33.8083		0	1	10.1982	344.783	33.8083		0	19.6009	3.50696	583.351	166.341
	0	22.3508	5.2887	606.753	114.726		0	1	5.2887	606.753	114.726		0	19.6184	6.18248	347.204	56.1593
	1	0.0306944	17.1294	816.566	47.6703		1	0.0306944	17.1294	816.566	47.6703		0	19.5684	4.71971	331.927	70.328
	0	22.3795	6.54197	503.523	76.968		0	1	6.54197	503.523	76.968		0	19.5518	2.26086	389.709	172.372
	0	22.3868	7.18713	382.277	53.1891		0	1	7.18713	382.277	53.1891		0	19.5314	8.77808	543.861	61.9568
	1	0.239097	42.2566	1055.15	24.9702		1	0.239097	42.2566	1055.15	24.9702		0	19.4539	7.86122	242.085	30.7948
	0	22.2875	13.7949	888.712	64.4235		0	1	13.7949	888.712	64.4235		0	19.4333	16.9836	530.305	31.2246
	1	0.0155556	16.1726	285.299	17.6409		1	0.0155556	16.1726	285.299	17.6409		1	4.05484	27.0484	463.278	17.1277
	0	22.2706	13.3701	469.34	35.1038		0	1	13.3701	469.34	35.1038		0	19.3533	5.50897	376.519	68.3465
	0	21.9868	11.8887	412.2	34.6717		0	1	11.8887	412.2	34.6717		0	19.347	11.047	220.066	19.9209
	1	0.0182176	49.1086	882.025	17.9607		1	0.0182176	49.1086	882.025	17.9607		0	19.3336	8.36291	523.121	62.5525
	0	21.9635	16.7354	493.81	29.507		0	1	16.7354	493.81	29.507		0	19.2428	1.72615	153.76	89.0771
	0	21.9382	7.31673	423.98	57.9467		0	1	7.31673	423.98	57.9467		0	19.2311	2.35568	253.567	107.641
	0	21.9117	34.7988	1116.51	32.0848		0	1	34.7988	1116.51	32.0848		0	19.1128	6.95334	498.218	71.6516
	1	0.706944	7.37487	239.796	32.5153		1	0.706944	7.37487	239.796	32.5153		0	19.0871	1.58409	206.51	130.365
	0	21.8872	3.49031	284.519	81.5168		0	1	3.49031	284.519	81.5168		0	19.049	2.60092	267.434	102.823
	0	21.8447	103.676	1895.26	18.2806		0	1	103.676	1895.26	18.2806		0	19.0216	2.33504	230.667	98.7851
	0	21.8174	7.39791	736.144	99.507		0	1	7.39791	736.144	99.507		0	18.9536	6.54938	229.908	35.1038
	1	0.873194	88.3319	1501.78	17.0015		1	0.873194	88.3319	1501.78	17.0015		0	18.9195	18.6605	606.753	32.5153
	0	21.767	2.07115	165.56	79.936		0	1	2.07115	165.56	79.936		0	18.9409	11.7186	340.756	29.0781
	0	21.7679	1.74879	108.349	61.9568		0	1	1.74879	108.349	61.9568		0	18.9048	5.09535	176.664	34.6717
	0	21.7175	4.91716	316.781	64.4235		0	1	4.91716	316.781	64.4235		0	18.9011	10.8581	357.733	32.9461
	0	21.6838	9.77281	465.873	47.6703		0	1	9.77281	465.873	47.6703		0	18.8824	23.7703	275.181	11.5767
	0	21.636	29.6014	493.81	16.682		0	1	29.6014	493.81	16.682		0	18.8156	3.76347	383.926	102.014
	0	21.6111	3.29105	346.397	105.254		0	1	3.29105	346.397	105.254		0	18.8519	5.15754	379.807	73.6411
	0	21.5342	6.73679	230.667	34.2399		0	1	6.73679	230.667	34.2399		0	18.9769	1.4829	208.764	140.78
	1	0.0481713	6.57868	313.608	47.6703		1	0.0481713	6.57868	313.608	47.6703		1	1.53986	46.3938	786.871	16.9607
	1	0.00483796	28.0253	1290.38	46.0436		1	0.00483796	28.0253	1290.38	46.0436		0	18.7907	7.29977	726.992	99.5912
	0	21.5154	13.1983	258.179	19.5616		0	1	13.1983	258.179	19.5616		0	18.7564	3.96493	465.008	117.28
	0	20.9138	5.26359	457.238	86.8681		0	1	5.26359	457.238	86.8681		0	18.7511	24.8861	841.358	33.8083
	1	0.306806	5.31142	247.435	46.5855		1	0.306806	5.31142	247.435	46.5855		0	18.687	4.71358	416.398	88.3401
	0	20.8438	1.65353	163.344	98.7851		0	1	1.65353	163.344	98.7851		0	18.5536	3.78301	379.807	100.398
	1	0.151319	30.2264	436.694	14.4474		1	0.151319	30.2264	436.694	14.4474		0	18.5549	17.1897	704.833	41.0032
	0	20.8472	4.06113	430.749	106.066		0	1	4.06113	430.749	106.066		0	18.5085	8.54135	354.487	41.5024
	0	20.7789	2.94605	452.937	153.744		0	1	2.94605	452.937	153.744		0	18.5522	20.1034	1105.08	54.97
	1	0.0969213	141.247	2220.96	15.7239		1	0.0969213	141.247	2220.96	15.7239		0	18.4135	4.14273	505.295	121.971
	0	20.7201	2.18076	296.257	135.85		0	1	2.18076	296.257	135.85		0	18.3732	4.19092	582.422	138.972
	1	0.244282	15.2538	476.294	31.2246		1	0.244282	15.2538	476.294	31.2246		0	18.8533	4.97739	288.423	57.9467
	0	20.666	10.525	478.91	45.5021		0	1	10.525	478.91	45.5021		0	18.7356	4.43477	329.527	74.3053
	1	0.21331	7.55831	348.012	46.0436		1	0.21331	7.55831	348.012	46.0436		0	18.6761	4.45226	465.008	104.443
	1	11.4791	12.366	345.59	27.9467		0	1	12.366	345.59	27.9467		0	18.3849	4.4401	474.553	106.879
	0	20.6153	5.81143	416.398	71.6516		0	1	5.81143	416.398	71.6516		0	18.0181	15.0052	615.26	41.0032
	0	20.6009	3.50696	583.351	166.341		0	1	3.50696	583.351	166.341		0	17.9689	16.0126	246.67	15.4047
	0	20.6184	6.18248	347.204	56.1593		0	1	6.18248	347.204	56.1593		0	17.9841	4.99268	357.733	71.6516
	0	20.5684	4.71971	331.927	70.328		0	1	4.71971	331.927	70.328		0	18.0846	35.0023	516.86	14.7665
	0	20.5518	2.26086	389.709	172.372		0	1	2.26086	389.709	172.372		0	18.1472	7.11511	148.579	20.8821
	1	0.0860648	19.8346	398.004	20.0662		1	0.0860648	19.8346	398.004	20.0662		0	18.0866	4.89465	235.987	48.2133
	0	20.5314	8.77808	543.861	61.9568		0	1	8.77808	543.861	61.9568		0	18.253	2.39033	174.44	72.9773
	0	20.4539	7.86122	242.085	30.7948		0	1	7.86122	242.085	30.7948		0	17.8374	8.06094	657.102	81.5168
	0	20.4333	16.9836	530.305	31.2246		0	1	16.9836	530.305	31.2246		0	17.8475	11.9044	668.545	56.1593
	1	5.05484	27.0484	463.278	17.1277		0	1	27.0484	463.278	17.1277		0	17.8288	19.4869	516.865	26.5237
	1	0.986991	16.5451	559.361	33.8083		1	0.986991	16.5451	559.361	33.8083		0	17.5539	30.1734	474.445	15.7239
	1	0.41706	6.24764	297.827	47.6703		1	0.41706	6.24764	297.827	47.6703		0	17.5122	3.9526	355.002	89.8147
	0	20.3533	5.50897	376.519	68.3465		0	1	5.50897	376.519	68.3465		0	17.5392	6.0949	606.999	99.5912
	0	20.347	11.047	220.066	19.9209		0	1	11.047	220.066	19.9209		0	17.5147	7.10443	993.738	139.876
	0	20.3336	8.36291	523.121	62.5525		0	1	8.36291	523.121	62.5525		0	17.5154	8.66316	289.151	33.3771
	0	20.2428	1.72615	153.76	89.0771		0	1	1.72615	153.76	89.0771		0	17.4748	14.1083	434.462	30.7948
	0	20.2311	2.35568	253.567	107.641		0	1	2.35568	253.567	107.641		0	17.4509	26.0329	824.062	31.6546
	1	0.0410417	3.31051	421.449	127.306		1	0.0410417	3.31051	421.449	127.306		0	17.4462	17.3645	490.046	28.2211
	1	0.00363426	4.74461	152.23	32.0848		1	0.00363426	4.74461	152.23	32.0848		0	17.3706	17.8741	627.447	35.1038
	0	20.1128	6.95334	498.218	71.6516		0	1	6.95334	498.218	71.6516		0	5.21456	4.15299	788.877	189.954
	0	20.0871	1.58409	206.51	130.365		0	1	1.58409	206.51	130.365		0	17.8995	12.2076	575.316	47.1277
	1	0.0432639	5.47167	345.59	63.1598		1	0.0432639	5.47167	345.59	63.1598		0	17.8117	4.93486	510.151	103.377
	0	20.049	2.60092	267.434	102.823		0	1	2.60092	267.434	102.823		0	17.6203	15.1465	689.198	45.5021
	0	20.0216	2.33504	230.667	98.7851		0	1	2.33504	230.667	98.7851		0	17.3049	7.32176	481.127	65.712
	0	19.9536	6.54938	229.908	35.1038		0	1	6.54938	229.908	35.1038		0	17.1337	7.16318	707.615	98.7851
	0	19.9195	18.6605	606.753	32.5153		0	1	18.6605	606.753	32.5153		0	16.9863	12.8183	438.896	34.2399
	0	19.9409	11.7186	340.756	29.0781		0	1	11.7186	340.756	29.0781		0	16.9566	7.48155	249.712	33.3771
	0	19.9048	5.09535	176.664	34.6717		0	1	5.09535	176.664	34.6717		0	16.9194	2.59726	262.857	101.206
	0	19.9011	10.8581	357.733	32.9461		0	1	10.8581	357.733	32.9461		0	16.8534	1.90316	208.056	109.322
	0	19.8824	23.7703	275.181	11.5767		0	1	23.7703	275.181	11.5767		0	16.8861	9.73431	716.845	73.6411
	0	19.8156	3.76347	383.926	102.014		0	1	3.76347	383.926	102.014		0	17.2494	4.26121	427.817	100.398
	0	19.8519	5.15754	379.807	73.6411		0	1	5.15754	379.807	73.6411		0	17.2006	10.3249	286.959	27.7929
	0	19.9769	1.4829	208.764	140.78		0	1	1.4829	208.764	140.78		0	17.115	11.0295	974.349	88.3401
	1	2.53986	46.3938	786.871	16.9607		0	1	46.3938	786.871	16.9607		0	17.1211	1.81645	247.521	136.267
	0	19.7907	7.29977	726.992	99.5912		0	1	7.29977	726.992	99.5912		0	17.3255	4.69303	317.658	67.6871
	0	19.7564	3.96493	465.008	117.28		0	1	3.96493	465.008	117.28		0	17.0491	6.10469	539.289	88.3401
	0	19.7511	24.8861	841.358	33.8083		0	1	24.8861	841.358	33.8083		0	16.8189	2.04739	183.885	89.8147
	0	19.687	4.71358	416.398	88.3401		0	1	4.71358	416.398	88.3401		0	16.8203	9.76135	788.877	80.8164
	0	19.5536	3.78301	379.807	100.398		0	1	3.78301	379.807	100.398		0	16.8203	36.5275	714.536	19.5616
	1	0.144259	60.8354	1345.98	22.1249		1	0.144259	60.8354	1345.98	22.1249		0	16.9055	9.98763	350.603	35.1038
	0	19.5549	17.1897	704.833	41.0032		0	1	17.1897	704.833	41.0032		0	17.3109	19.6671	555.028	28.2211
	1	0.27162	21.5775	993.505	46.0436		1	0.27162	21.5775	993.505	46.0436		0	16.7461	13.4089	1568.86	117.002
	0	19.5085	8.54135	354.487	41.5024		0	1	8.54135	354.487	41.5024		0	16.8084	28.2	588.876	20.8821
	1	0.0707639	10.8574	616.208	56.7547		1	0.0707639	10.8574	616.208	56.7547		0	16.4321	29.1831	458.873	15.7239
	0	19.5522	20.1034	1105.08	54.97		0	1	20.1034	1105.08	54.97		0	16.1839	21.2697	709.921	33.3771
	0	19.4135	4.14273	505.295	121.971		0	1	4.14273	505.295	121.971		0	16.1756	15.8714	441.113	27.7929
	0	19.3732	4.19092	582.422	138.972		0	1	4.19092	582.422	138.972		0	15.9196	23.8371	374.813	15.7239
	0	19.8533	4.97739	288.423	57.9467		0	1	4.97739	288.423	57.9467		0	27.2837	11.9084	361.602	30.3653
	0	19.7356	4.43477	329.527	74.3053		0	1	4.43477	329.527	74.3053		0	25.9545	19.5737	245.33	12.5336
	0	19.6761	4.45226	465.008	104.443		0	1	4.45226	465.008	104.443		0	24.6513	13.3486	137.49	10.3
	0	19.3849	4.4401	474.553	106.879		0	1	4.4401	474.553	106.879		0	19.6656	10.2257	164.054	16.0432
	1	0.00780093	55.0273	579.637	10.5336		1	0.00780093	55.0273	579.637	10.5336		0	19.4337	42.0123	392.45	9.34133
	0	19.0181	15.0052	615.26	41.0032		0	1	15.0052	615.26	41.0032		0	16.9053	2.51817	265.048	105.254
	0	18.9689	16.0126	246.67	15.4047		0	1	16.0126	246.67	15.4047		0	15.855	6.74127	394.657	58.5434
	0	18.9841	4.99268	357.733	71.6516		0	1	4.99268	357.733	71.6516		0	15.7551	14.0028	269.43	19.2412
	0	19.0846	35.0023	516.86	14.7665		0	1	35.0023	516.86	14.7665		0	15.4522	2.73865	346.207	126.415
	1	0.0690509	250.678	3621.65	14.4474		1	0.0690509	250.678	3621.65	14.4474		0	15.4469	13.5007	203.666	15.0855
	0	19.1472	7.11511	148.579	20.8821		0	1	7.11511	148.579	20.8821		0	15.4836	1.56994	251.903	160.454
	0	19.0866	4.89465	235.987	48.2133		0	1	4.89465	235.987	48.2133		0	15.7839	48.4973	328.632	6.7763
	0	19.253	2.39033	174.44	72.9773		0	1	2.39033	174.44	72.9773		0	15.7721	0.483442	193.781	400.837
	1	0.0361111	30.2708	456.651	15.0855		1	0.0361111	30.2708	456.651	15.0855		0	15.3533	21.5993	146.364	6.7763
	1	0.000810185	5.28819	216.833	41.0032		1	0.000810185	5.28819	216.833	41.0032		0	15.0877	0.543484	136.135	250.486
	1	0.146991	5.09762	348.405	68.3465		1	0.146991	5.09762	348.405	68.3465		0	15.144	63.1243	366.692	5.80905
	0	18.8374	8.06094	657.102	81.5168		0	1	8.06094	657.102	81.5168		0	15.1211	9.22748	527.608	57.1779
	0	18.8475	11.9044	668.545	56.1593		0	1	11.9044	668.545	56.1593		0	15.0197	2.17453	227.633	104.681
	0	18.8288	19.4869	516.865	26.5237		0	1	19.4869	516.865	26.5237		0	15.0199	2.42534	260.488	107.403
	0	18.5539	30.1734	474.445	15.7239		0	1	30.1734	474.445	15.7239		0	14.9921	11.9471	378.984	31.7219
	0	18.5122	3.9526	355.002	89.8147		0	1	3.9526	355.002	89.8147		0	14.9848	12.1648	780.575	64.1669
	0	18.5392	6.0949	606.999	99.5912		0	1	6.0949	606.999	99.5912		0	15.4207	4.2656	172.875	40.5278
	0	18.5147	7.10443	993.738	139.876		0	1	7.10443	993.738	139.876		0	14.8457	13.3854	232.945	17.403
	0	18.5154	8.66316	289.151	33.3771		0	1	8.66316	289.151	33.3771		0	14.9074	13.8162	367.509	26.5999
	0	18.4748	14.1083	434.462	30.7948		0	1	14.1083	434.462	30.7948		0	14.9531	8.14231	279.066	34.2736
	0	18.4509	26.0329	824.062	31.6546		0	1	26.0329	824.062	31.6546		0	14.7781	8.61953	236.749	27.4665
	0	18.4462	17.3645	490.046	28.2211		0	1	17.3645	490.046	28.2211		0	14.6881	3.10053	177.281	57.1779
	0	18.3706	17.8741	627.447	35.1038		0	1	17.8741	627.447	35.1038		0	14.6584	16.6589	311.232	18.6826
	0	6.21456	4.15299	788.877	189.954		0	1	4.15299	788.877	189.954		0	14.6419	10.5722	150.081	14.1958
	0	18.8995	12.2076	575.316	47.1277		0	1	12.2076	575.316	47.1277		0	14.6441	1.06889	142.735	133.536
	0	18.8117	4.93486	510.151	103.377		0	1	4.93486	510.151	103.377		0	14.5345	6.98849	227.633	32.5725
	0	18.6203	15.1465	689.198	45.5021		0	1	15.1465	689.198	45.5021		0	14.5136	4.65823	159.654	34.2736
	1	0.0489352	33.1059	1596.15	48.2133		1	0.0489352	33.1059	1596.15	48.2133		0	14.4773	10.7904	167.038	15.4803
	0	18.3049	7.32176	481.127	65.712		0	1	7.32176	481.127	65.712		0	14.2524	19.3956	337.54	17.403
	1	0.0115509	42.1259	691.497	16.415		1	0.0115509	42.1259	691.497	16.415		0	13.9855	1.34443	186.325	138.591
	0	18.1337	7.16318	707.615	98.7851		0	1	7.16318	707.615	98.7851		0	13.9703	4.61446	191.542	41.5091
	0	17.9863	12.8183	438.896	34.2399		0	1	12.8183	438.896	34.2399		0	13.9754	16.753	291.553	17.403
	1	0.019375	3.85201	476.671	123.746		1	0.019375	3.85201	476.671	123.746		0	14.0864	2.78612	193.035	69.2846
	0	17.9566	7.48155	249.712	33.3771		0	1	7.48155	249.712	33.3771		0	13.7493	14.26	239.034	16.7625
	0	17.9194	2.59726	262.857	101.206		0	1	2.59726	262.857	101.206		0	13.7382	8.39357	108.349	12.9086
	1	0.0296065	23.9813	707.615	29.507		1	0.0296065	23.9813	707.615	29.507		0	13.6153	11.4161	125.25	10.9713
	0	17.8534	1.90316	208.056	109.322		0	1	1.90316	208.056	109.322		0	13.5872	2.86972	291.553	101.596
	0	17.8861	9.73431	716.845	73.6411		0	1	9.73431	716.845	73.6411		0	13.5496	2.58934	458.961	177.25
	0	18.2494	4.26121	427.817	100.398		0	1	4.26121	427.817	100.398		0	13.3478	2.61402	125.886	48.158
	0	18.2006	10.3249	286.959	27.7929		0	1	10.3249	286.959	27.7929		0	13.3878	3.1445	408.849	130.02
	0	18.115	11.0295	974.349	88.3401		0	1	11.0295	974.349	88.3401		0	13.1196	4.82722	422.292	87.4814
	0	18.1211	1.81645	247.521	136.267		0	1	1.81645	247.521	136.267		0	13.0401	1.47	149.346	101.596
	0	18.3255	4.69303	317.658	67.6871		0	1	4.69303	317.658	67.6871		0	13.1459	4.11322	170.736	41.5091
	0	18.0491	6.10469	539.289	88.3401		0	1	6.10469	539.289	88.3401		0	12.7716	14.6274	217.046	14.8384
	0	17.8189	2.04739	183.885	89.8147		0	1	2.04739	183.885	89.8147		0	12.7863	11.9046	408.012	34.2736
	1	0.496157	4.66024	330.828	70.9895		1	0.496157	4.66024	330.828	70.9895		0	12.722	3.77578	153.024	40.5278
	0	17.8203	9.76135	788.877	80.8164		0	1	9.76135	788.877	80.8164		0	12.6837	13.7127	434.993	31.7219
	0	17.8203	36.5275	714.536	19.5616		0	1	36.5275	714.536	19.5616		0	12.6825	2.84587	335.935	118.043
	0	17.9055	9.98763	350.603	35.1038		0	1	9.98763	350.603	35.1038		0	12.6135	8.0329	144.938	18.043
	1	0.654769	9.30344	245.33	26.3698		1	0.654769	9.30344	245.33	26.3698		0	12.6198	17.3914	704.833	40.5278
	0	18.3109	19.6671	555.028	28.2211		0	1	19.6671	555.028	28.2211		0	12.5893	1.24259	215.538	173.459
	1	0.0698843	15.2298	297.919	19.5616		1	0.0698843	15.2298	297.919	19.5616		1	0.368472	30.0198	599.228	19.9611
	0	17.7461	13.4089	1568.86	117.002		0	1	13.4089	1568.86	117.002		0	12.5052	12.2497	378.162	30.8711
	1	0.668912	23.1287	385.833	16.682		1	0.668912	23.1287	385.833	16.682		0	12.4842	7.51043	257.409	34.2736
	0	17.8084	28.2	588.876	20.8821		0	1	28.2	588.876	20.8821		0	12.4192	11.9592	1544.76	129.169
	0	17.4321	29.1831	458.873	15.7239		0	1	29.1831	458.873	15.7239		0	12.0502	0.903491	123.692	136.905
	0	17.1839	21.2697	709.921	33.3771		0	1	21.2697	709.921	33.3771		0	12.5636	12.1776	267.434	21.9611
	0	17.1756	15.8714	441.113	27.7929		0	1	15.8714	441.113	27.7929		0	12.1527	2.11287	184.836	87.4814
	0	16.9196	23.8371	374.813	15.7239		0	1	23.8371	374.813	15.7239		0	12.0848	9.53032	458.961	48.158
	0	28.2837	11.9084	361.602	30.3653		0	1	11.9084	361.602	30.3653		0	12.0111	9.35459	524.017	56.0171
	0	26.9545	19.5737	245.33	12.5336		0	1	19.5737	245.33	12.5336		0	12.0837	3.4057	340.756	100.055
	1	0.0560417	54.2788	2225.6	41.0032		1	0.0560417	54.2788	2225.6	41.0032		0	11.9531	3.58975	172.875	48.158
	0	25.6513	13.3486	137.49	10.3		0	1	13.3486	137.49	10.3		0	11.9711	9.77416	318.369	32.5725
	0	20.6656	10.2257	164.054	16.0432		0	1	10.2257	164.054	16.0432		0	11.8865	20.0934	323.939	16.1217
	0	20.4337	42.0123	392.45	9.34133		0	1	42.0123	392.45	9.34133		0	12.117	3.96046	352.056	88.8925
	0	17.9053	2.51817	265.048	105.254		0	1	2.51817	265.048	105.254		0	11.8801	12.6295	289.987	22.9611
	0	16.855	6.74127	394.657	58.5434		0	1	6.74127	394.657	58.5434		0	11.8495	23.7459	245.141	10.3235
	0	16.7551	14.0028	269.43	19.2412		0	1	14.0028	269.43	19.2412		0	11.7846	9.10513	1051.47	115.481
	0	16.4522	2.73865	346.207	126.415		0	1	2.73865	346.207	126.415		0	11.7864	3.3756	408.012	120.871
	0	16.4469	13.5007	203.666	15.0855		0	1	13.5007	203.666	15.0855		0	11.786	11.8504	805.9	68.0061
	0	16.4836	1.56994	251.903	160.454		0	1	1.56994	251.903	160.454		0	11.8084	6.22702	348.82	56.0171
	0	16.7839	48.4973	328.632	6.7763		0	1	48.4973	328.632	6.7763		0	11.75	21.9987	1283.38	58.3389
	0	16.7721	0.483442	193.781	400.837		0	1	0.483442	193.781	400.837		0	11.7165	5.06753	405.505	80.0203
	0	16.3533	21.5993	146.364	6.7763		0	1	21.5993	146.364	6.7763		0	11.6838	14.9137	619.055	41.5091
	0	16.0877	0.543484	136.135	250.486		0	1	0.543484	136.135	250.486		0	11.5778	11.1297	381.453	34.2736
	0	16.144	63.1243	366.692	5.80905		0	1	63.1243	366.692	5.80905		0	11.5193	10.2191	1560.4	152.694
	0	16.1211	9.22748	527.608	57.1779		0	1	9.22748	527.608	57.1779		0	11.5549	10.8818	335.935	30.8711
	1	0.0857407	5.82286	235.987	40.5278		1	0.0857407	5.82286	235.987	40.5278		0	11.486	17.6891	319.164	18.043
	0	16.0197	2.17453	227.633	104.681		0	1	2.17453	227.633	104.681		0	11.406	3.00491	200.512	66.728
	0	16.0199	2.42534	260.488	107.403		0	1	2.42534	260.488	107.403		0	11.415	14.0915	756.662	53.6962
	0	15.9921	11.9471	378.984	31.7219		0	1	11.9471	378.984	31.7219		0	11.3567	22.5083	694.858	30.8711
	0	15.9848	12.1648	780.575	64.1669		0	1	12.1648	780.575	64.1669		0	11.3866	4.61743	512.402	110.971
	0	16.4207	4.2656	172.875	40.5278		0	1	4.2656	172.875	40.5278		0	11.3498	12.1126	195.275	16.1217
	0	15.8457	13.3854	232.945	17.403		0	1	13.3854	232.945	17.403		0	11.3391	5.80565	108.465	18.6826
	0	15.9074	13.8162	367.509	26.5999		0	1	13.8162	367.509	26.5999		1	0.223079	234.696	2117.84	9.02379
	0	15.9531	8.14231	279.066	34.2736		0	1	8.14231	279.066	34.2736		0	11.1046	0.704661	122.23	173.459
	0	15.7781	8.61953	236.749	27.4665		0	1	8.61953	236.749	27.4665		0	11.211	1.44125	144.203	100.055
	0	15.6881	3.10053	177.281	57.1779		0	1	3.10053	177.281	57.1779		0	11.1194	6.29148	97.3938	15.4803
	0	15.6584	16.6589	311.232	18.6826		0	1	16.6589	311.232	18.6826		0	11.0892	5.86509	140.534	23.9611
	0	15.6419	10.5722	150.081	14.1958		0	1	10.5722	150.081	14.1958		0	11.2528	1.18661	214.031	180.372
	0	15.6441	1.06889	142.735	133.536		0	1	1.06889	142.735	133.536		0	10.9808	2.94415	135.523	46.0314
	0	15.5345	6.98849	227.633	32.5725		0	1	6.98849	227.633	32.5725		0	10.5863	4.09014	119.306	29.1692
	0	15.5136	4.65823	159.654	34.2736		0	1	4.65823	159.654	34.2736
	0	15.4773	10.7904	167.038	15.4803		0	1	10.7904	167.038	15.4803
	0	15.2524	19.3956	337.54	17.403		0	1	19.3956	337.54	17.403
	0	14.9855	1.34443	186.325	138.591		0	1	1.34443	186.325	138.591
	0	14.9703	4.61446	191.542	41.5091		0	1	4.61446	191.542	41.5091
	0	14.9754	16.753	291.553	17.403		0	1	16.753	291.553	17.403
	0	15.0864	2.78612	193.035	69.2846		0	1	2.78612	193.035	69.2846
	0	14.7493	14.26	239.034	16.7625		0	1	14.26	239.034	16.7625
	0	14.7382	8.39357	108.349	12.9086		0	1	8.39357	108.349	12.9086
	0	14.6153	11.4161	125.25	10.9713		0	1	11.4161	125.25	10.9713
	0	14.5872	2.86972	291.553	101.596		0	1	2.86972	291.553	101.596
	0	14.5496	2.58934	458.961	177.25		0	1	2.58934	458.961	177.25
	0	14.3478	2.61402	125.886	48.158		0	1	2.61402	125.886	48.158
	0	14.3878	3.1445	408.849	130.02		0	1	3.1445	408.849	130.02
	0	14.1196	4.82722	422.292	87.4814		0	1	4.82722	422.292	87.4814
	0	14.0401	1.47	149.346	101.596		0	1	1.47	149.346	101.596
	0	14.1459	4.11322	170.736	41.5091		0	1	4.11322	170.736	41.5091
	0	13.7716	14.6274	217.046	14.8384		0	1	14.6274	217.046	14.8384
	0	13.7863	11.9046	408.012	34.2736		0	1	11.9046	408.012	34.2736
	0	13.722	3.77578	153.024	40.5278		0	1	3.77578	153.024	40.5278
	1	0.684468	9.92905	467.605	47.0947		1	0.684468	9.92905	467.605	47.0947
	0	13.6837	13.7127	434.993	31.7219		0	1	13.7127	434.993	31.7219
	0	13.6825	2.84587	335.935	118.043		0	1	2.84587	335.935	118.043
	0	13.6135	8.0329	144.938	18.043		0	1	8.0329	144.938	18.043
	0	13.6198	17.3914	704.833	40.5278		0	1	17.3914	704.833	40.5278
	1	0.389398	8.01699	606.753	75.6834		1	0.389398	8.01699	606.753	75.6834
	1	0.982199	27.6765	475.423	17.1779		1	0.982199	27.6765	475.423	17.1779
	0	13.5893	1.24259	215.538	173.459		0	1	1.24259	215.538	173.459
	1	1.36847	30.0198	599.228	19.9611		0	1	30.0198	599.228	19.9611
	0	13.5052	12.2497	378.162	30.8711		0	1	12.2497	378.162	30.8711
	0	13.4842	7.51043	257.409	34.2736		0	1	7.51043	257.409	34.2736
	0	13.4192	11.9592	1544.76	129.169		0	1	11.9592	1544.76	129.169
	0	13.0502	0.903491	123.692	136.905		0	1	0.903491	123.692	136.905
	0	13.5636	12.1776	267.434	21.9611		0	1	12.1776	267.434	21.9611
	0	13.1527	2.11287	184.836	87.4814		0	1	2.11287	184.836	87.4814
	0	13.0848	9.53032	458.961	48.158		0	1	9.53032	458.961	48.158
	0	13.0111	9.35459	524.017	56.0171		0	1	9.35459	524.017	56.0171
	0	13.0837	3.4057	340.756	100.055		0	1	3.4057	340.756	100.055
	0	12.9531	3.58975	172.875	48.158		0	1	3.58975	172.875	48.158
	0	12.9711	9.77416	318.369	32.5725		0	1	9.77416	318.369	32.5725
	0	12.8865	20.0934	323.939	16.1217		0	1	20.0934	323.939	16.1217
	0	13.117	3.96046	352.056	88.8925		0	1	3.96046	352.056	88.8925
	0	12.8801	12.6295	289.987	22.9611		0	1	12.6295	289.987	22.9611
	0	12.8495	23.7459	245.141	10.3235		0	1	23.7459	245.141	10.3235
	1	0.199977	41.5005	535.714	12.9086		1	0.199977	41.5005	535.714	12.9086
	1	0.630995	26.5667	477.166	17.9611		1	0.630995	26.5667	477.166	17.9611
	0	12.7846	9.10513	1051.47	115.481		0	1	9.10513	1051.47	115.481
	0	12.7864	3.3756	408.012	120.871		0	1	3.3756	408.012	120.871
	0	12.786	11.8504	805.9	68.0061		0	1	11.8504	805.9	68.0061
	0	12.8084	6.22702	348.82	56.0171		0	1	6.22702	348.82	56.0171
	0	12.75	21.9987	1283.38	58.3389		0	1	21.9987	1283.38	58.3389
	0	12.7165	5.06753	405.505	80.0203		0	1	5.06753	405.505	80.0203
	0	12.6838	14.9137	619.055	41.5091		0	1	14.9137	619.055	41.5091
	0	12.5778	11.1297	381.453	34.2736		0	1	11.1297	381.453	34.2736
	1	0.506134	121.404	861.019	7.0922		1	0.506134	121.404	861.019	7.0922
	0	12.5193	10.2191	1560.4	152.694		0	1	10.2191	1560.4	152.694
	0	12.5549	10.8818	335.935	30.8711		0	1	10.8818	335.935	30.8711
	0	12.486	17.6891	319.164	18.043		0	1	17.6891	319.164	18.043
	0	12.406	3.00491	200.512	66.728		0	1	3.00491	200.512	66.728
	0	12.415	14.0915	756.662	53.6962		0	1	14.0915	756.662	53.6962
	0	12.3567	22.5083	694.858	30.8711		0	1	22.5083	694.858	30.8711
	0	12.3866	4.61743	512.402	110.971		0	1	4.61743	512.402	110.971
	0	12.3498	12.1126	195.275	16.1217		0	1	12.1126	195.275	16.1217
	1	0.889884	28.399	512.402	18.043		1	0.889884	28.399	512.402	18.043
	0	12.3391	5.80565	108.465	18.6826		0	1	5.80565	108.465	18.6826
	1	1.22308	234.696	2117.84	9.02379		0	1	234.696	2117.84	9.02379
	0	12.1046	0.704661	122.23	173.459		0	1	0.704661	122.23	173.459
	0	12.211	1.44125	144.203	100.055		0	1	1.44125	144.203	100.055
	0	12.1194	6.29148	97.3938	15.4803		0	1	6.29148	97.3938	15.4803
	0	12.0892	5.86509	140.534	23.9611		0	1	5.86509	140.534	23.9611
	0	12.2528	1.18661	214.031	180.372		0	1	1.18661	214.031	180.372
	0	11.9808	2.94415	135.523	46.0314		0	1	2.94415	135.523	46.0314
	0	11.5863	4.09014	119.306	29.1692		0	1	4.09014	119.306	29.1692
	1	0.157917	128.511	3120	24.2781		1	0.157917	128.511	3120	24.2781
	1	0.0486574	41.7834	1360.99	32.5725		1	0.0486574	41.7834	1360.99	32.5725
	1	0.156782	70.2249	1126.62	16.043		1	0.156782	70.2249	1126.62	16.043

## Sheet: Fig.4
a.	Total patients			Surgical patients				b.	Total patients			Surgical patients
	Risk stratification	survival status(0,survival;1,death)	survival time(m)	Risk stratification	survival status(0,survival;1,death)	survival time(m)			Risk stratification	survival status(0,survival;1,death)	survival time(m)	Risk stratification	survival status(0,survival;1,death)	survival time(m)
	high	1	1.533	high	1	1.533			intermediate	0	27.6118	intermediate	0	27.6118
	high	1	0.466667	high	1	0.466667			intermediate	0	27.3173	intermediate	0	27.3173
	low	0	71.4444	low	0	71.4444			intermediate	0	27.5367	intermediate	0	27.5367
	intermediate	0	71.5333	intermediate	0	71.5333			intermediate	0	27.4643	intermediate	0	27.4643
	high	0	71.1	intermediate	0	70.8458			high	1	0.0190046	intermediate	0	27.3222
	intermediate	0	70.8458	intermediate	0	70.9014			intermediate	0	27.3222	intermediate	0	27.2733
	intermediate	0	70.9014	low	0	71.5333			intermediate	0	27.2733	intermediate	1	0.0621759
	low	0	71.5333	intermediate	1	1.667			intermediate	1	0.0621759	intermediate	0	27.2407
	intermediate	1	1.667	intermediate	1	0.366667			intermediate	0	27.2407	high	0	27.2544
	intermediate	1	0.366667	high	0	1.2			high	0	27.2544	low	0	27.1891
	high	0	1.2	intermediate	0	70.6361			low	0	27.1891	intermediate	0	27.1706
	intermediate	0	70.6361	intermediate	1	0.333			intermediate	0	27.1706	intermediate	0	27.1729
	low	1	0.4	intermediate	0	70.2181			intermediate	0	27.1729	intermediate	0	27.1194
	intermediate	1	0.333	intermediate	0	70.1			intermediate	0	27.1194	intermediate	0	27.0541
	intermediate	0	70.2181	intermediate	0	70.0431			intermediate	0	27.0541	high	0	27.0393
	intermediate	0	70.1	low	0	70.1486			high	0	27.0393	intermediate	0	26.8869
	intermediate	0	70.0431	intermediate	0	70.5528			intermediate	0	27.0306	high	1	0.442662
	low	0	70.1486	intermediate	1	0.133333			intermediate	0	26.8869	high	0	26.8573
	intermediate	0	70.5528	intermediate	0	0.033			high	1	0.442662	intermediate	0	26.8213
	low	0	69.6667	intermediate	0	70.2997			high	0	26.8573	intermediate	0	26.8093
	intermediate	1	0.133333	high	0	69.1639			intermediate	0	26.8213	intermediate	0	26.7877
	intermediate	0	0.033	intermediate	0	69.1681			intermediate	0	26.8093	high	0	26.786
	intermediate	0	70.2997	intermediate	0	69.0153			intermediate	0	26.7877	intermediate	1	11.9328
	high	0	69.1639	intermediate	1	0.633			high	0	26.786	low	0	26.6118
	intermediate	0	69.1681	intermediate	0	68.5542			intermediate	1	11.9328	low	0	26.5783
	high	1	0.033	low	0	68.4375			low	0	26.6118	low	0	26.5023
	intermediate	0	69.0153	intermediate	0	61.6875			low	0	26.5783	intermediate	0	26.4577
	intermediate	1	0.633	intermediate	0	68.7333			high	1	0.0420602	intermediate	0	26.5553
	intermediate	0	68.5542	low	0	69.0997			low	0	26.5023	intermediate	0	26.481
	low	0	68.4375	intermediate	0	68.0917			intermediate	0	26.4577	intermediate	0	26.5886
	intermediate	0	61.6875	high	1	0.433			low	0	26.4388	intermediate	0	26.3487
	intermediate	0	68.7333	intermediate	1	0.566667			intermediate	0	26.5553	low	0	14.1773
	low	0	69.0997	intermediate	0	67.2875			intermediate	0	26.481	intermediate	0	26.2516
	intermediate	0	68.0917	intermediate	1	1.867			intermediate	1	0.00759259	low	1	12.2634
	high	1	0.433	intermediate	0	69.8667			intermediate	0	26.5886	intermediate	0	26.2536
	intermediate	1	0.566667	intermediate	0	67.2333			intermediate	0	26.3487	intermediate	0	26.1207
	intermediate	0	67.2875	intermediate	0	67.1			intermediate	1	0.112685	intermediate	1	0.0319676
	intermediate	1	1.867	intermediate	0	66.8736			low	0	14.1773	intermediate	1	0.437986
	intermediate	0	69.8667	low	0	66.675			high	1	0.0428704	intermediate	0	26.0532
	intermediate	0	67.2333	high	0	66.2514			intermediate	0	26.2516	intermediate	1	0.277801
	intermediate	0	67.1	intermediate	0	67.5444			intermediate	1	0.401458	intermediate	1	0.57838
	intermediate	0	66.8736	high	1	1.533			low	1	12.2634	intermediate	0	26.0512
	high	1	0.033	intermediate	0	66.3819			intermediate	0	26.2536	high	1	0.146319
	low	0	66.5	intermediate	0	66.2764			intermediate	0	26.1207	low	0	26.0467
	low	0	66.675	intermediate	0	66.6819			intermediate	1	0.0319676	low	0	26.02
	high	0	66.2514	intermediate	0	66.3333			intermediate	1	0.437986	low	0	26.0176
	intermediate	0	67.5444	intermediate	0	66.2861			intermediate	0	26.0532	high	1	5.31838
	high	1	1.533	intermediate	0	65.9194			intermediate	1	0.277801	intermediate	0	25.8881
	intermediate	0	66.3819	intermediate	0	66.1833			intermediate	0	26.0909	intermediate	0	25.8871
	intermediate	0	66.2764	low	0	59.6028			intermediate	1	0.57838	low	0	25.8424
	intermediate	0	66.6819	intermediate	0	65.3222			high	0	26.0909	intermediate	0	25.8407
	intermediate	0	66.3333	intermediate	0	65.6472			intermediate	0	26.0512	intermediate	0	25.8194
	intermediate	0	66.2861	intermediate	0	65.7333			high	1	0.146319	high	0	25.7588
	intermediate	0	65.9194	intermediate	0	65.325			low	0	26.0467	intermediate	0	25.7498
	intermediate	0	66.1833	intermediate	1	35.6			low	0	26.02	intermediate	0	24.6763
	low	0	59.6028	low	0	55.2997			low	0	26.0176	intermediate	0	24.7055
	intermediate	0	65.3222	low	0	26.6			low	0	26.0528	intermediate	0	24.6709
	intermediate	0	65.6472	low	0	49.4667			intermediate	1	0.00803241	high	1	0.752338
	low	0	65.2333	intermediate	0	49.2			high	1	5.31838	intermediate	0	24.5521
	intermediate	0	65.7333	intermediate	0	49.0333			intermediate	1	0.0525694	intermediate	0	24.4848
	intermediate	0	65.325	intermediate	0	49.1			intermediate	0	25.8881	intermediate	0	24.486
	intermediate	1	35.6	intermediate	0	46.9667			intermediate	0	25.8871	low	0	24.4541
	low	0	55.2997	intermediate	0	46.9667			low	0	25.8424	intermediate	0	24.4135
	low	0	26.6	intermediate	0	48.9333			intermediate	0	25.8407	high	1	0.105347
	low	0	49.4667	intermediate	0	46.8667			high	1	0.00152778	intermediate	0	24.2757
	intermediate	0	49.2	intermediate	0	48.9			intermediate	0	25.8194	low	0	24.2091
	intermediate	0	49.0333	low	0	58.5			intermediate	0	25.7725	intermediate	0	24.2043
	intermediate	0	49.1	intermediate	1	0.333333			high	0	25.7588	intermediate	0	24.1525
	intermediate	0	46.9667	intermediate	1	0.433333			intermediate	0	25.7498	intermediate	1	3.519
	intermediate	0	46.9667	intermediate	0	47.2667			intermediate	1	0.372407	low	0	24.1209
	intermediate	0	48.9333	low	0	46.7			intermediate	0	24.6763	intermediate	1	2.01384
	intermediate	0	46.8667	intermediate	0	47.0333			intermediate	0	24.7055	intermediate	0	24.0119
	intermediate	0	48.9	low	0	46.9667			intermediate	0	24.6709	intermediate	0	23.8872
	low	0	58.5	intermediate	0	46.8333			high	1	0.752338	intermediate	0	23.919
	intermediate	1	0.333333	low	0	47.9667			intermediate	0	24.5521	intermediate	0	23.9176
	intermediate	1	0.433333	intermediate	1	0.566667			intermediate	0	24.4848	intermediate	1	0.186968
	intermediate	1	1.03333	intermediate	0	47.9			intermediate	0	24.486	intermediate	0	23.7745
	intermediate	0	59.2333	high	0	49.7			low	0	24.4541	high	1	0.00164352
	intermediate	0	47.2667	intermediate	0	49.7			intermediate	0	24.4135	intermediate	0	24.0407
	low	0	46.7	intermediate	1	0.433333			high	1	0.105347	intermediate	0	23.5763
	intermediate	0	47.0333	intermediate	0	49.5667			intermediate	0	24.2757	intermediate	0	23.553
	low	0	46.9667	intermediate	0	48.8333			low	0	24.2091	intermediate	0	23.5177
	intermediate	0	46.8333	intermediate	0	48.8333			intermediate	0	24.2043	intermediate	0	23.4839
	low	0	47.9667	intermediate	0	48.9333			intermediate	0	24.1525	intermediate	0	23.4022
	intermediate	1	0.566667	intermediate	0	47.6656			intermediate	1	3.519	intermediate	1	0.209861
	intermediate	0	47.9	intermediate	0	47.4022			low	0	24.1209	intermediate	1	0.352199
	high	0	49.7	high	0	47.0333			intermediate	0	24.1026	intermediate	0	23.3813
	intermediate	0	49.7	intermediate	0	47.004			intermediate	1	2.01384	high	1	0.0208102
	intermediate	1	0.433333	high	1	43.816			intermediate	0	24.0119	low	0	23.2526
	intermediate	0	49.5667	intermediate	0	50.5			intermediate	0	23.8872	intermediate	0	23.1507
	intermediate	0	48.8333	intermediate	0	1			intermediate	0	23.919	intermediate	0	23.111
	intermediate	0	48.8333	intermediate	0	49.0333			intermediate	0	23.9176	low	0	23.0394
	intermediate	0	48.9333	intermediate	1	0.266667			intermediate	1	0.186968	intermediate	0	23.0141
	intermediate	0	47.6656	high	1	0.133333			intermediate	0	23.7697	intermediate	0	23.0504
	intermediate	0	47.4022	intermediate	0	47.7667			intermediate	0	23.7745	low	0	22.9863
	high	0	47.0333	intermediate	0	47			high	1	0.00164352	intermediate	0	22.9866
	intermediate	0	47.004	intermediate	0	54.7			intermediate	0	24.0407	intermediate	0	22.9784
	high	1	43.816	low	0	53.7333			intermediate	0	23.5713	low	0	22.9512
	intermediate	0	50.5	intermediate	0	53.0208			intermediate	0	23.5763	intermediate	0	22.9526
	high	1	0.166667	low	0	47.5667			intermediate	0	23.553	intermediate	0	22.953
	intermediate	0	1	intermediate	0	65.6819			intermediate	0	23.5177	intermediate	0	22.8766
	intermediate	0	49.0333	low	0	49.2722			intermediate	0	23.516	intermediate	0	22.8806
	intermediate	1	0.266667	intermediate	0	58.2333			intermediate	0	23.4839	intermediate	0	22.6758
	high	1	0.133333	intermediate	0	58.2333			intermediate	0	23.4022	intermediate	0	22.6993
	intermediate	0	47.7667	intermediate	0	58.3			intermediate	1	0.209861	intermediate	0	22.6741
	intermediate	0	47	intermediate	0	47.9667			intermediate	1	0.352199	low	0	22.6544
	intermediate	0	54.7	intermediate	0	45.3667			intermediate	0	23.3813	low	0	22.6444
	low	0	53.7333	intermediate	0	37.6667			high	1	0.0208102	intermediate	0	22.5438
	intermediate	0	53.0208	low	0	44.3667			low	0	23.2526	intermediate	0	22.546
	intermediate	0	53.0333	high	0	37.3667			intermediate	0	23.1507	intermediate	0	22.5202
	low	0	47.5667	intermediate	0	37.2667			intermediate	0	23.111	intermediate	0	23.0528
	intermediate	0	65.6819	intermediate	0	36.8667			low	0	23.0394	intermediate	0	22.3508
	low	0	49.2722	intermediate	1	1.66667			intermediate	0	23.0141	intermediate	0	22.3795
	intermediate	0	58.2333	low	0	10			intermediate	0	23.0504	intermediate	0	22.3868
	intermediate	0	58.2333	intermediate	0	47.3667			low	0	22.9863	intermediate	0	22.2875
	intermediate	0	58.3	intermediate	0	43.3667			intermediate	0	22.9866	intermediate	0	22.2706
	intermediate	0	47.9667	intermediate	1	1.43333			intermediate	1	0.0234722	high	1	0.0182176
	intermediate	0	45.3667	intermediate	0	38.1667			intermediate	0	22.9784	intermediate	0	21.9635
	intermediate	0	37.6667	intermediate	1	3			low	0	22.9512	intermediate	0	21.9382
	low	0	44.3667	intermediate	0	34.2667			intermediate	0	22.9526	high	0	21.9117
	intermediate	1	15.8	intermediate	0	34.2			intermediate	0	22.953	intermediate	1	0.706944
	high	0	37.3667	low	0	34.2			intermediate	0	22.802	low	0	21.8872
	intermediate	0	37.2667	low	0	34.2			intermediate	0	22.8766	high	0	21.8447
	intermediate	0	36.8667	intermediate	0	34.1333			intermediate	0	22.8806	intermediate	0	21.8174
	intermediate	1	1.66667	low	0	43.3667			low	0	22.7983	high	1	0.873194
	low	0	10	high	0	34			high	1	0.00418981	low	0	21.767
	intermediate	0	45.3667	intermediate	1	0.433333			intermediate	0	22.6758	low	0	21.7679
	intermediate	0	45.3667	intermediate	0	58.1333			high	1	13.8702	intermediate	0	21.7175
	intermediate	0	47.3667	low	0	52.5667			intermediate	0	22.6993	intermediate	0	21.6838
	intermediate	0	43.3667	intermediate	0	57.9333			intermediate	0	22.6741	intermediate	0	21.636
	low	0	46.3667	low	0	57.3667			low	0	22.6544	low	0	21.6111
	intermediate	1	1.5	intermediate	0	56.3667			low	0	22.6444	intermediate	0	21.5342
	intermediate	1	1.43333	intermediate	0	56.3667			intermediate	1	0.00138889	intermediate	1	0.0481713
	intermediate	0	38.1667	low	0	56.5			intermediate	0	22.5438	intermediate	1	0.00483796
	intermediate	0	37.6667	intermediate	0	58.2333			intermediate	0	22.546	intermediate	0	21.5154
	intermediate	1	3	intermediate	0	57.5333			intermediate	0	22.5202	intermediate	0	20.9138
	intermediate	0	34.2667	intermediate	0	58.3			high	1	0.175926	intermediate	1	0.306806
	high	1	6	intermediate	0	58.3333			intermediate	1	0.00409722	low	0	20.8438
	intermediate	0	34.2	intermediate	0	54.2667			intermediate	1	1.13292	intermediate	1	0.151319
	low	1	10.2333	intermediate	0	54.2667			intermediate	0	23.0528	intermediate	0	20.8472
	low	0	34.2	intermediate	0	53.3667			intermediate	0	22.3508	low	0	20.7789
	low	0	34.2	intermediate	0	54.2333			intermediate	1	0.0306944	high	1	0.0969213
	intermediate	0	34.1333	intermediate	0	53.1667			intermediate	0	22.3795	low	0	20.7201
	low	0	43.3667	low	0	56.7667			intermediate	0	22.3868	intermediate	1	0.244282
	high	0	34	low	0	53.9333			high	1	0.239097	intermediate	0	20.666
	intermediate	1	0.433333	intermediate	0	53.0333			intermediate	0	22.2875	intermediate	1	0.21331
	high	0	34.3667	intermediate	0	52.9667			intermediate	1	0.0155556	intermediate	1	11.4791
	intermediate	0	58.1333	low	0	52.5667			intermediate	0	22.2706	intermediate	0	20.6153
	low	0	52.5667	intermediate	0	52.6667			intermediate	0	21.9868	low	0	20.6009
	intermediate	0	57.9333	intermediate	0	52.6667			high	1	0.0182176	intermediate	0	20.6184
	low	0	57.3667	high	0	52.4333			intermediate	0	21.9635	intermediate	0	20.5684
	intermediate	0	56.3667	intermediate	0	52.4333			intermediate	0	21.9382	low	0	20.5518
	intermediate	0	56.3667	intermediate	0	52.4			high	0	21.9117	intermediate	1	0.0860648
	low	0	56.5	intermediate	0	53.3333			intermediate	1	0.706944	intermediate	0	20.5314
	intermediate	0	58.2333	intermediate	1	1.66667			low	0	21.8872	intermediate	0	20.4539
	intermediate	0	57.5333	low	0	53.2333			high	0	21.8447	intermediate	0	20.4333
	intermediate	0	58.3	intermediate	0	52.1667			intermediate	0	21.8174	intermediate	1	5.05484
	intermediate	0	58.3333	intermediate	0	52.1667			high	1	0.873194	intermediate	1	0.986991
	intermediate	0	54.2667	high	1	28			low	0	21.767	intermediate	1	0.41706
	intermediate	0	54.2667	low	0	51.5667			low	0	21.7679	intermediate	0	20.3533
	intermediate	0	53.3667	intermediate	0	52.1			intermediate	0	21.7175	intermediate	0	20.347
	intermediate	0	54.2333	low	0	52.0667			intermediate	0	21.6838	intermediate	0	20.3336
	intermediate	0	53.1667	intermediate	0	52.0333			intermediate	0	21.636	low	0	20.2428
	low	0	56.7667	low	0	52.0333			low	0	21.6111	low	0	20.2311
	low	0	53.9333	intermediate	0	52.1333			intermediate	0	21.5342	low	1	0.0410417
	intermediate	0	53.0333	low	0	51.9333			intermediate	1	0.0481713	intermediate	1	0.00363426
	intermediate	0	52.9667	intermediate	0	51.8			intermediate	1	0.00483796	intermediate	0	20.1128
	low	0	52.5667	intermediate	0	56.175			intermediate	0	21.5154	low	0	20.0871
	intermediate	0	52.6667	intermediate	0	51.6667			intermediate	0	20.9138	intermediate	1	0.0432639
	intermediate	0	52.6667	intermediate	0	51.6333			intermediate	1	0.306806	low	0	20.049
	high	0	52.4333	intermediate	0	45.4333			low	0	20.8438	low	0	20.0216
	intermediate	0	52.4333	low	0	51.5667			intermediate	1	0.151319	intermediate	0	19.9536
	intermediate	0	52.4	low	0	51.4333			intermediate	0	20.8472	intermediate	0	19.9195
	intermediate	0	53.3333	intermediate	1	0.7			low	0	20.7789	intermediate	0	19.9409
	intermediate	1	1.66667	low	1	61.1667			high	1	0.0969213	intermediate	0	19.9048
	high	1	0.181944	low	0	62.7333			low	0	20.7201	intermediate	0	19.9011
	low	0	53.2333	low	0	1.1			intermediate	1	0.244282	intermediate	0	19.8824
	intermediate	0	52.1667	low	0	72.3083			intermediate	0	20.666	low	0	19.8156
	intermediate	0	52.1667	intermediate	1	1			intermediate	1	0.21331	intermediate	0	19.8519
	high	1	28	low	0	74.5111			intermediate	1	11.4791	low	0	19.9769
	low	0	51.5667	high	1	1.667			intermediate	0	20.6153	high	1	2.53986
	intermediate	0	52.1	low	0	74.7111			low	0	20.6009	intermediate	0	19.7907
	low	0	52.0667	intermediate	1	37.3667			intermediate	0	20.6184	low	0	19.7564
	intermediate	0	52.0333	intermediate	1	1.667			intermediate	0	20.5684	intermediate	0	19.7511
	low	0	52.0333	intermediate	0	51			low	0	20.5518	intermediate	0	19.687
	intermediate	0	52.1333	low	0	61.0333			intermediate	1	0.0860648	low	0	19.5536
	low	0	51.9333	low	0	58.8847			intermediate	0	20.5314	high	1	0.144259
	intermediate	0	51.8	low	1	0.9			intermediate	0	20.4539	intermediate	0	19.5549
	intermediate	0	56.175	high	0	65.3875			intermediate	0	20.4333	intermediate	1	0.27162
	intermediate	0	51.6667	intermediate	0	51.433			intermediate	1	5.05484	intermediate	0	19.5085
	intermediate	0	51.6333	intermediate	0	1			intermediate	1	0.986991	intermediate	1	0.0707639
	intermediate	0	45.4333	intermediate	0	74.5125			intermediate	1	0.41706	intermediate	0	19.5522
	low	0	51.5667	intermediate	0	74.6806			intermediate	0	20.3533	intermediate	0	19.4135
	low	0	51.4333	intermediate	0	74.25			intermediate	0	20.347	intermediate	0	19.3732
	intermediate	1	0.7	intermediate	0	62.1208			intermediate	0	20.3336	intermediate	0	19.8533
	low	1	61.1667	intermediate	0	50.033			low	0	20.2428	intermediate	0	19.7356
	low	0	62.7333	intermediate	0	50			low	0	20.2311	intermediate	0	19.6761
	low	0	1.1	intermediate	0	75.0444			low	1	0.0410417	intermediate	0	19.3849
	low	0	72.3083	intermediate	0	74.6653			intermediate	1	0.00363426	high	1	0.00780093
	intermediate	0	73.5	intermediate	0	1			intermediate	0	20.1128	intermediate	0	19.0181
	intermediate	1	1	intermediate	0	70.8528			low	0	20.0871	intermediate	0	18.9689
	intermediate	0	70.7667	intermediate	0	70.5486			intermediate	1	0.0432639	intermediate	0	18.9841
	low	0	74.5111	intermediate	1	0.1			low	0	20.049	high	0	19.0846
	high	1	1.667	low	0	50			low	0	20.0216	high	1	0.0690509
	low	0	74.7111	intermediate	0	51.967			intermediate	0	19.9536	intermediate	0	19.1472
	intermediate	1	37.3667	intermediate	0	51.367			intermediate	0	19.9195	intermediate	0	19.0866
	intermediate	1	1.667	high	0	1			intermediate	0	19.9409	low	0	19.253
	intermediate	0	51	intermediate	0	54.2861			intermediate	0	19.9048	intermediate	1	0.000810185
	low	0	61.0333	high	0	54.4528			intermediate	0	19.9011	intermediate	1	0.146991
	low	0	58.8847	low	1	18.2333			intermediate	0	19.8824	intermediate	0	18.8374
	low	1	0.9	intermediate	1	0.4			low	0	19.8156	intermediate	0	18.8475
	intermediate	1	51.3	high	0	54.3667			intermediate	0	19.8519	intermediate	0	18.8288
	high	0	65.3875	intermediate	0	66.5556			low	0	19.9769	intermediate	0	18.5539
	intermediate	0	51.433	intermediate	0	66.4833			high	1	2.53986	low	0	18.5122
	intermediate	0	1	high	1	0.433			intermediate	0	19.7907	intermediate	0	18.5392
	intermediate	0	74.5125	intermediate	0	53.9778			low	0	19.7564	intermediate	0	18.5147
	intermediate	0	74.6806	intermediate	0	52.2847			intermediate	0	19.7511	intermediate	0	18.5154
	intermediate	0	49.167	intermediate	0	52.5889			intermediate	0	19.687	intermediate	0	18.4748
	intermediate	0	74.25	high	0	52.6194			low	0	19.5536	intermediate	0	18.4509
	intermediate	0	62.1208	low	0	52.9389			high	1	0.144259	intermediate	0	18.4462
	intermediate	0	50.033	low	0	61.7			intermediate	0	19.5549	intermediate	0	18.3706
	intermediate	0	50	intermediate	0	60.9847			intermediate	1	0.27162	intermediate	0	6.21456
	intermediate	0	75.0444	low	0	70.7333			intermediate	0	19.5085	intermediate	0	18.8995
	intermediate	0	74.6653	intermediate	0	54.9833			intermediate	1	0.0707639	intermediate	0	18.8117
	intermediate	0	1	intermediate	0	54.5333			intermediate	0	19.5522	intermediate	0	18.6203
	intermediate	0	70.8528	high	1	0.033			intermediate	0	19.4135	high	1	0.0489352
	intermediate	0	70.5486	intermediate	0	52.7403			intermediate	0	19.3732	intermediate	0	18.3049
	intermediate	1	0.1	intermediate	0	54.6667			intermediate	0	19.8533	high	1	0.0115509
	low	0	50	low	0	1.3			intermediate	0	19.7356	intermediate	0	18.1337
	intermediate	0	51.967	intermediate	0	55.575			intermediate	0	19.6761	intermediate	0	17.9863
	intermediate	0	51.367	high	1	0.1			intermediate	0	19.3849	low	1	0.019375
	intermediate	0	50.167	intermediate	0	52.1			high	1	0.00780093	intermediate	0	17.9566
	high	0	1	intermediate	0	48.8875			intermediate	0	19.0181	low	0	17.9194
	intermediate	0	54.2861	intermediate	0	72.8			intermediate	0	18.9689	intermediate	1	0.0296065
	high	0	54.4528	low	0	70.6181			intermediate	0	18.9841	low	0	17.8534
	low	1	18.2333	intermediate	0	70.5403			high	0	19.0846	intermediate	0	17.8861
	intermediate	1	0.4	high	0	70.3333			high	1	0.0690509	intermediate	0	18.2494
	high	0	54.3667	low	0	50.233			intermediate	0	19.1472	intermediate	0	18.2006
	intermediate	0	66.5556	intermediate	0	74.4347			intermediate	0	19.0866	intermediate	0	18.115
	intermediate	0	66.4833	high	0	50.067			low	0	19.253	low	0	18.1211
	high	1	0.433	high	0	1.1			intermediate	1	0.0361111	intermediate	0	18.3255
	intermediate	0	54.2667	intermediate	0	1			intermediate	1	0.000810185	intermediate	0	18.0491
	intermediate	0	53.9778	low	0	1			intermediate	1	0.146991	low	0	17.8189
	intermediate	0	52.2847	low	0	1			intermediate	0	18.8374	intermediate	1	0.496157
	intermediate	0	52.5889	low	0	51.2			intermediate	0	18.8475	intermediate	0	17.8203
	high	0	52.6194	intermediate	0	49.275			intermediate	0	18.8288	high	0	17.8203
	low	0	52.9389	low	0	48.8528			intermediate	0	18.5539	intermediate	0	17.9055
	low	0	61.7	low	0	48.7833			low	0	18.5122	intermediate	1	0.654769
	intermediate	0	60.9847	low	0	48.8			intermediate	0	18.5392	intermediate	0	18.3109
	low	0	70.7333	intermediate	0	48.9583			intermediate	0	18.5147	intermediate	1	0.0698843
	intermediate	0	54.9833	intermediate	0	48.5875			intermediate	0	18.5154	intermediate	0	17.7461
	intermediate	0	54.5333	intermediate	0	48.1889			intermediate	0	18.4748	intermediate	1	0.668912
	intermediate	0	54.2667	intermediate	0	48.3691			intermediate	0	18.4509	intermediate	0	17.8084
	high	1	0.033	intermediate	0	48.0833			intermediate	0	18.4462	intermediate	0	17.4321
	intermediate	0	52.7403	low	0	48.8847			intermediate	0	18.3706	intermediate	0	17.1839
	intermediate	0	54.6667	intermediate	0	48.2			intermediate	0	6.21456	intermediate	0	17.1756
	low	0	1.3	low	0	1			intermediate	0	18.8995	intermediate	0	16.9196
	intermediate	0	55.575	intermediate	1	0.333			intermediate	0	18.8117	intermediate	0	28.2837
	low	0	53.6997	low	0	48.4			intermediate	0	18.6203	intermediate	0	26.9545
	high	1	0.1	intermediate	1	0.067			high	1	0.0489352	high	1	0.0560417
	intermediate	0	52.1	high	1	0.167			intermediate	0	18.3049	intermediate	0	25.6513
	intermediate	0	48.8875	intermediate	0	48.3337			high	1	0.0115509	intermediate	0	20.6656
	intermediate	0	72.8	intermediate	0	47			intermediate	0	18.1337	high	0	20.4337
	low	0	70.6181	intermediate	0	45.0167			intermediate	0	17.9863	low	0	17.9053
	intermediate	0	1	low	0	44.9208			low	1	0.019375	intermediate	0	16.855
	intermediate	0	70.5403	intermediate	0	35.8			intermediate	0	17.9566	low	0	16.4522
	high	0	70.3333	intermediate	0	0.57			low	0	17.9194	intermediate	0	16.4469
	low	0	50.233	intermediate	0	44.6875			intermediate	1	0.0296065	low	0	16.4836
	intermediate	0	74.4347	low	0	44.8028			low	0	17.8534	high	0	16.7839
	high	0	50.067	intermediate	0	44.7333			intermediate	0	17.8861	low	0	16.7721
	high	1	2.2	intermediate	1	39.6764			intermediate	0	18.2494	intermediate	0	16.3533
	high	0	1.1	intermediate	0	44.4472			intermediate	0	18.2006	low	0	16.0877
	intermediate	0	1	high	0	44.4681			intermediate	0	18.115	high	0	16.144
	low	0	1	intermediate	0	44.3861			low	0	18.1211	intermediate	0	16.1211
	low	0	1	intermediate	1	0.1			intermediate	0	18.3255	intermediate	1	0.0857407
	low	0	51.2	high	0	44.3528			intermediate	0	18.0491	low	0	16.0197
	intermediate	0	49.275	high	0	44.3764			low	0	17.8189	low	0	16.0199
	low	0	48.8528	intermediate	0	44.3056			intermediate	1	0.496157	intermediate	0	15.9921
	low	0	48.7833	intermediate	0	44.2764			intermediate	0	17.8203	intermediate	0	15.9848
	low	0	48.8	low	0	44.2458			high	0	17.8203	intermediate	0	16.4207
	intermediate	0	48.9583	intermediate	0	38.1097			intermediate	0	17.9055	intermediate	0	15.8457
	intermediate	0	48.5875	high	1	1.7			intermediate	1	0.654769	intermediate	0	15.9074
	intermediate	0	48.1889	intermediate	0	44.0194			intermediate	0	18.3109	intermediate	0	15.9531
	intermediate	0	48.3691	intermediate	0	44.0792			intermediate	1	0.0698843	intermediate	0	15.7781
	intermediate	0	48.0833	intermediate	0	44.0139			intermediate	0	17.7461	low	0	15.6881
	low	0	48.8847	intermediate	1	0.333333			intermediate	1	0.668912	intermediate	0	15.6584
	intermediate	0	48.2	high	0	1.03333			intermediate	0	17.8084	intermediate	0	15.6419
	low	1	0.233	intermediate	1	2.6			intermediate	0	17.4321	low	0	15.6441
	low	0	1	intermediate	1	0.633333			intermediate	0	17.1839	intermediate	0	15.5345
	high	1	0.033	low	0	43.2083			intermediate	0	17.1756	intermediate	0	15.5136
	intermediate	1	0.1	intermediate	0	46.3667			intermediate	0	16.9196	intermediate	0	15.4773
	intermediate	1	0.333	low	0	43.2667			intermediate	0	28.2837	low	0	14.9855
	high	1	0.1	low	0	0.63			intermediate	0	26.9545	intermediate	0	14.9703
	low	0	48.4	intermediate	0	42.9875			high	1	0.0560417	intermediate	0	14.9754
	high	1	0.1	intermediate	0	42.7764			intermediate	0	25.6513	low	0	15.0864
	intermediate	1	0.067	intermediate	0	42.1403			intermediate	0	20.6656	intermediate	0	14.7493
	high	1	0.167	intermediate	0	42.1681			high	0	20.4337	intermediate	0	14.7382
	intermediate	0	48.3337	intermediate	0	42.3333			low	0	17.9053	intermediate	0	14.6153
	intermediate	0	47	intermediate	1	0.233333			intermediate	0	16.855	low	0	14.5872
	intermediate	1	0.033	intermediate	0	42			intermediate	0	16.7551	low	0	14.5496
	intermediate	0	45.0167	low	0	41.8667			low	0	16.4522	low	0	14.3478
	low	0	44.9208	intermediate	0	41.8681			intermediate	0	16.4469	low	0	14.3878
	intermediate	0	35.8	intermediate	0	41.7528			low	0	16.4836	intermediate	0	14.1196
	intermediate	0	0.57	intermediate	0	41.7861			high	0	16.7839	low	0	14.0401
	intermediate	0	44.6875	low	0	41.0667			low	0	16.7721	intermediate	0	14.1459
	low	0	44.8028	intermediate	0	40.7514			intermediate	0	16.3533	intermediate	0	13.7716
	intermediate	0	44.7333	intermediate	0	0.5			low	0	16.0877	intermediate	0	13.7863
	intermediate	1	39.6764	intermediate	0	46.6333			high	0	16.144	low	0	13.722
	intermediate	0	44.4472	low	0	46.5			intermediate	0	16.1211	intermediate	1	0.684468
	high	0	44.4681	intermediate	0	44.9333			intermediate	1	0.0857407	intermediate	0	13.6837
	intermediate	0	44.3861	intermediate	0	44.9667			low	0	16.0197	low	0	13.6825
	intermediate	1	0.1	intermediate	0	44.8			low	0	16.0199	intermediate	0	13.6135
	high	0	44.3528	intermediate	1	0.333333			intermediate	0	15.9921	intermediate	0	13.6198
	high	0	44.3764	intermediate	0	44.6			intermediate	0	15.9848	intermediate	1	0.389398
	intermediate	0	44.3056	intermediate	0	44.5			intermediate	0	16.4207	intermediate	1	0.982199
	intermediate	0	44.2764	intermediate	0	44.6			intermediate	0	15.8457	low	0	13.5893
	low	0	44.2458	intermediate	0	44.5			intermediate	0	15.9074	intermediate	1	1.36847
	intermediate	0	38.1097	low	0	44.2333			intermediate	0	15.9531	intermediate	0	13.5052
	high	1	1.7	intermediate	0	44.3			intermediate	0	15.7781	intermediate	0	13.4842
	intermediate	0	44.0194	intermediate	0	44.1			low	0	15.6881	intermediate	0	13.4192
	intermediate	0	44.0792	intermediate	0	43.8			intermediate	0	15.6584	low	0	13.0502
	intermediate	0	44.0139	intermediate	1	1.933			intermediate	0	15.6419	intermediate	0	13.5636
	intermediate	1	0.333333	intermediate	1	0.3			low	0	15.6441	low	0	13.1527
	high	0	1.03333	high	1	1.95			intermediate	0	15.5345	intermediate	0	13.0848
	intermediate	1	2.6	high	0	43.3333			intermediate	0	15.5136	low	0	13.0837
	intermediate	1	0.633333	high	0	43.3			intermediate	0	15.4773	low	0	12.9531
	low	0	43.2083	intermediate	0	42.4333			intermediate	0	15.2524	intermediate	0	12.9711
	intermediate	0	46.3667	intermediate	0	42.1667			low	0	14.9855	intermediate	0	12.8865
	low	0	43.2667	high	0	42.1333			intermediate	0	14.9703	low	0	13.117
	low	0	0.63	intermediate	0	42			intermediate	0	14.9754	intermediate	0	12.8801
	intermediate	0	42.9875	intermediate	0	41.9			low	0	15.0864	intermediate	0	12.8495
	high	1	1	intermediate	0	41.3333			intermediate	0	14.7493	high	1	0.199977
	intermediate	0	42.7764	intermediate	0	41.3333			intermediate	0	14.7382	intermediate	1	0.630995
	intermediate	0	42.1403	intermediate	0	46.6333			intermediate	0	14.6153	intermediate	0	12.7846
	intermediate	0	42.1681	intermediate	0	46.5748			low	0	14.5872	low	0	12.7864
	intermediate	0	42.3333	intermediate	0	39.6181			low	0	14.5496	intermediate	0	12.786
	intermediate	1	0.233333	intermediate	1	0.0666667			low	0	14.3478	intermediate	0	12.8084
	intermediate	0	42	intermediate	0	39.4444			low	0	14.3878	intermediate	0	12.75
	low	0	41.8667	low	0	39.1931			intermediate	0	14.1196	intermediate	0	12.7165
	intermediate	0	41.8681	intermediate	0	39.2486			low	0	14.0401	intermediate	0	12.6838
	intermediate	0	41.7528	intermediate	0	39.2694			intermediate	0	14.1459	intermediate	0	12.5778
	intermediate	0	41.7861	intermediate	0	39.2125			intermediate	0	13.7716	high	1	0.506134
	low	0	41.0667	intermediate	0	39.0014			intermediate	0	13.7863	intermediate	0	12.5193
	intermediate	0	40.7514	intermediate	0	38.9375			low	0	13.722	intermediate	0	12.5549
	intermediate	0	47.3	low	0	38.9			intermediate	1	0.684468	intermediate	0	12.486
	intermediate	0	0.5	intermediate	0	38.7625			intermediate	0	13.6837	low	0	12.406
	intermediate	0	46.6333	intermediate	0	0.3			low	0	13.6825	intermediate	0	12.415
	low	0	46.5	intermediate	0	38.5986			intermediate	0	13.6135	intermediate	0	12.3567
	intermediate	0	44.9333	intermediate	0	38.6056			intermediate	0	13.6198	intermediate	0	12.3866
	intermediate	0	44.9667	low	0	38.5333			intermediate	1	0.389398	intermediate	0	12.3498
	intermediate	0	44.8	low	0	38.4			intermediate	1	0.982199	intermediate	1	0.889884
	intermediate	1	0.333333	intermediate	0	38.1			low	0	13.5893	intermediate	0	12.3391
	intermediate	0	44.6	high	1	0.1			intermediate	1	1.36847	high	1	1.22308
	intermediate	0	44.5	intermediate	0	38.3667			intermediate	0	13.5052	low	0	12.1046
	intermediate	0	44.6	low	0	38.1542			intermediate	0	13.4842	low	0	12.211
	intermediate	0	44.5	intermediate	0	38.0375			intermediate	0	13.4192	intermediate	0	12.1194
	low	0	44.2333	intermediate	0	37.8167			low	0	13.0502	intermediate	0	12.0892
	intermediate	0	44.3	intermediate	0	37.8611			intermediate	0	13.5636	low	0	12.2528
	intermediate	0	44.1	intermediate	1	30.9444			low	0	13.1527	low	0	11.9808
	intermediate	0	43.8	intermediate	0	37.8611			intermediate	0	13.0848	intermediate	0	11.5863
	intermediate	1	1.933	high	1	0.4			intermediate	0	13.0111	high	1	0.157917
	intermediate	1	0.3	intermediate	0	37.7708			low	0	13.0837	high	1	0.0486574
	high	1	1.95	intermediate	1	1.86667			low	0	12.9531	high	1	0.156782
	high	0	43.3333	intermediate	0	37.7181			intermediate	0	12.9711
	high	0	43.3	intermediate	0	37.6181			intermediate	0	12.8865
	intermediate	0	42.4333	low	0	37.7333			low	0	13.117
	intermediate	0	42.1667	intermediate	0	37.2875			intermediate	0	12.8801
	high	0	42.1333	intermediate	0	37.2389			intermediate	0	12.8495
	intermediate	0	42	intermediate	0	37.2042			high	1	0.199977
	intermediate	0	41.9	intermediate	0	0.33			intermediate	1	0.630995
	intermediate	0	41.3333	intermediate	0	37.0208			intermediate	0	12.7846
	intermediate	0	41.3333	intermediate	0	0.27			low	0	12.7864
	intermediate	0	46.6333	intermediate	0	36.8861			intermediate	0	12.786
	intermediate	0	46.5748	intermediate	0	0.33			intermediate	0	12.8084
	intermediate	1	7	intermediate	0	36.8528			intermediate	0	12.75
	high	1	0.2	intermediate	0	36.8			intermediate	0	12.7165
	intermediate	1	0.833333	intermediate	0	36.8333			intermediate	0	12.6838
	intermediate	0	23.0333	intermediate	0	36.9667			intermediate	0	12.5778
	intermediate	1	0.233333	intermediate	0	36.1889			high	1	0.506134
	intermediate	0	39.6181	intermediate	0	36.1917			intermediate	0	12.5193
	intermediate	1	0.0666667	intermediate	0	35.9861			intermediate	0	12.5549
	intermediate	0	39.4444	intermediate	0	36.0167			intermediate	0	12.486
	low	0	39.1931	intermediate	0	35.9736			low	0	12.406
	intermediate	0	39.2486	intermediate	0	36.8			intermediate	0	12.415
	intermediate	0	39.2694	intermediate	0	36.4861			intermediate	0	12.3567
	intermediate	0	39.2125	intermediate	0	36.5139			intermediate	0	12.3866
	intermediate	0	39.0014	intermediate	1	2.53333			intermediate	0	12.3498
	intermediate	0	38.9375	intermediate	0	8.6875			intermediate	1	0.889884
	low	0	38.9	intermediate	0	35.8764			intermediate	0	12.3391
	intermediate	0	38.7625	intermediate	0	36.6			high	1	1.22308
	intermediate	0	0.3	intermediate	0	35.9861			low	0	12.1046
	intermediate	0	38.5986	intermediate	0	35.8667			low	0	12.211
	intermediate	0	38.6056	intermediate	0	35.5861			intermediate	0	12.1194
	low	0	38.5333	intermediate	0	35.5847			intermediate	0	12.0892
	low	0	38.4	intermediate	0	23.4903			low	0	12.2528
	intermediate	0	38.1	intermediate	1	0.0666667			low	0	11.9808
	high	1	0.1	intermediate	0	35.2056			intermediate	0	11.5863
	intermediate	0	38.3667	intermediate	0	35.4875			high	1	0.157917
	low	0	38.1542	intermediate	0	35.3833			high	1	0.0486574
	intermediate	0	38.0375	intermediate	1	0.1			high	1	0.156782
	intermediate	0	37.8167	intermediate	0	35.3264
	intermediate	0	37.8611	intermediate	0	35.5
	intermediate	1	30.9444	intermediate	0	35.3722
	intermediate	0	37.8611	intermediate	0	35.0667
	high	1	0.4	intermediate	1	0.0333333
	intermediate	1	0.0333333	intermediate	0	34.8194
	intermediate	0	37.7708	intermediate	0	37.7333
	intermediate	1	1.86667	intermediate	0	36.8333
	intermediate	0	37.7181	intermediate	0	44.7
	intermediate	0	37.6181	high	1	0.476389
	low	0	37.7333	low	0	44.0667
	intermediate	0	37.2875	high	1	1.48056
	intermediate	1	0.0333333	intermediate	0	38.7
	intermediate	0	37.2389	high	1	1.96667
	intermediate	0	37.2042	intermediate	0	37.7667
	intermediate	0	0.33	intermediate	0	37.1
	intermediate	0	37.0208	intermediate	0	37
	intermediate	0	0.27	low	0	35.5333
	intermediate	0	36.8861	low	0	35.5333
	intermediate	0	0.33	intermediate	0	7.5
	intermediate	0	36.8528	intermediate	0	34.9333
	intermediate	0	36.8	intermediate	0	34.8667
	intermediate	0	36.8333	intermediate	0	34.9
	intermediate	0	36.9667	intermediate	0	22.6333
	intermediate	0	36.1889	intermediate	0	34.8667
	intermediate	0	36.1917	intermediate	0	0.27
	intermediate	0	35.9861	intermediate	0	34.7
	intermediate	0	36.0167	intermediate	0	34.5667
	intermediate	0	35.9736	intermediate	0	34.5
	intermediate	0	36.8	intermediate	0	44.2
	intermediate	0	36.4861	intermediate	0	44.7333
	intermediate	0	36.5139	intermediate	0	44.5
	intermediate	1	2.53333	intermediate	1	0.8
	intermediate	0	8.6875	intermediate	0	38.4748
	intermediate	0	35.8764	intermediate	0	37.0072
	intermediate	0	36.6	intermediate	0	37
	intermediate	0	35.9861	intermediate	0	36.9689
	intermediate	0	35.8667	intermediate	0	36.897
	intermediate	1	0.0333333	intermediate	0	36.7333
	intermediate	0	35.5861	intermediate	0	36.5274
	intermediate	0	35.5847	intermediate	0	36.5667
	intermediate	0	23.4903	high	1	0.427778
	intermediate	1	0.0666667	intermediate	0	36.5667
	intermediate	0	35.2056	intermediate	0	36.4667
	intermediate	0	35.4875	intermediate	0	36.4667
	intermediate	0	35.3833	intermediate	1	0.198611
	intermediate	1	0.1	intermediate	1	0.593056
	intermediate	0	35.3264	intermediate	0	3.9
	intermediate	0	35.5	intermediate	0	8
	intermediate	0	35.3722	high	0	31.0333
	intermediate	0	35.0667	low	0	40.7472
	intermediate	0	35.0667	intermediate	0	34.7851
	intermediate	1	0.0333333	low	0	37.3
	intermediate	0	34.8194	low	0	40.4333
	intermediate	0	39.3333	intermediate	0	40.4
	intermediate	0	39.3	intermediate	1	0.0222222
	intermediate	0	37.7333	intermediate	0	26.1163
	intermediate	0	36.8333	intermediate	0	39.9333
	low	0	35.8	intermediate	1	0.243056
	intermediate	0	44.7	intermediate	0	40.3667
	high	1	0.0833333	intermediate	0	40.3
	high	1	0.476389	intermediate	0	40.3667
	low	0	44.0333
	low	0	44.0667
	low	0	44.6
	high	1	0.00138889
	high	0	43.4
	high	1	1.48056
	low	0	39.2333
	intermediate	0	38.7
	high	1	1.96667
	intermediate	1	0.0333333
	intermediate	0	37.7667
	intermediate	0	37.1
	intermediate	0	37
	intermediate	0	36.5667
	low	0	35.5333
	low	0	35.5333
	intermediate	0	7.5
	intermediate	0	34.9333
	intermediate	0	34.8667
	intermediate	0	34.9
	intermediate	0	22.6333
	intermediate	0	34.8667
	intermediate	0	0.27
	intermediate	0	34.7
	intermediate	0	34.5667
	intermediate	0	34.5
	intermediate	0	44.2
	intermediate	1	0.106944
	intermediate	0	44.7333
	intermediate	0	44.5
	intermediate	1	0.8
	intermediate	0	38.4748
	intermediate	1	0.163889
	high	1	0.0444444
	intermediate	0	38.3667
	intermediate	1	0.0986111
	intermediate	0	37.0072
	intermediate	0	37
	intermediate	0	36.9689
	high	1	0.0666667
	intermediate	0	36.897
	intermediate	0	36.7333
	intermediate	0	36.5667
	intermediate	0	36.5274
	intermediate	0	36.5667
	high	1	0.427778
	intermediate	0	36.5667
	intermediate	0	36.4667
	intermediate	0	36.4667
	intermediate	0	36.3333
	intermediate	1	0.198611
	intermediate	1	3.8
	intermediate	1	0.593056
	intermediate	1	1.24583
	intermediate	0	31.6667
	intermediate	1	7.23
	intermediate	0	3.9
	intermediate	0	30.9333
	intermediate	0	8
	high	0	31.0333
	low	0	40.7472
	high	1	0.00555556
	intermediate	0	34.7851
	low	0	37.3
	low	0	40.4333
	intermediate	0	40.4
	intermediate	1	0.0222222
	intermediate	0	26.1163
	intermediate	1	0.0333333
	intermediate	0	39.9333
	intermediate	1	0.243056
	intermediate	0	40.3667
	intermediate	0	40.3
	intermediate	0	40.3667

## Sheet: Table S2
Proteins Abrreviation	TA-AAD1	TA-AAD2	TA-AAD3	TA-AAD4	TA-AAD5	TA-AAD6	TA-AAD7	TA-AAD8	TA-AAD9	TA-AAD10	TA-AAD11	TA-AAD12	HC1	HC2	HC3	HC4	HC5	HC6	HC7	HC8	HC9	HC10	HC11	HC12	A/H Fold Change	p value
ACVR2A	36285	37043.3	17867.6	31557.3	22571.3	19575.1	12481.7	41051.7	23750.7	21205.6	13336.8	32661.5	37291.7	45354.1	37159.9	45004.3	40725.3	39740.4	44576.5	46459.5	39030.2	49719.3	40680	52019.8	0.597549	0.000425159
ADAM-9	672.25	788.846	748.796	806.237	917.272	737.987	751.621	863.045	736.48	812.965	941.636	963.094	543.897	641.376	250.211	512.927	269.922	262.9	216.937	533.498	272.679	246.508	448.686	539.978	2.05511	6.07457e-06
ADAMTS-L2	8448	12034.9	694.736	7048.35	14376.4	17594.6	8212.38	10338.2	9071.87	8632.27	7996.9	9773.01	19125.3	25416.9	11084.6	15073.2	15412.9	17434.3	22127.1	23926.9	7890.77	18863.5	8375.36	17335.5	0.565268	0.0382265
ALCAM	324.5	289	302.528	259.851	365.941	267	180	260	210	319.685	288	46.5206	482.495	793.127	798.09	332.585	556.771	599.809	619.687	492.751	670.15	566.667	607.119	567.05	0.439302	9.81182e-06
ANG	566	404	470	252	427	317	365	452	317	177	599	402	568	691	685	790	779	550	772	841	605	962	887	840	0.52932	2.51215e-05
ANGPTL3	13675	15203.7	6998.05	9059.51	12090.1	9719.98	5032.7	16526	14780	10392.8	6249.75	12762.8	14361	17966.4	19055.3	13561.8	14159.5	14347.1	17965.5	21823.9	14471.4	19733.3	11681.3	19167.1	0.668153	0.0221122
ANGPT1	1713	1492	1998	1440	1593	1681	2080	1622	2629	1608	1741	1831	411	471	955.63	793	841	467	652	1130.76	502.031	892	602	513	2.60351	1.41431e-06
ApoC2	15605	13840	16970.3	14020.2	15978	15457	11904.2	10813.1	13238.9	12420.1	13328.1	13475.1	8414.96	9439.48	8207.77	8303.19	9598.12	9530.18	7478.7	9514.84	9274.62	7594.07	7656.45	7097.58	1.63598	1.63241e-06
CD40LG	7.65003	11.5176	10.9798	11.0137	10.6202	9.32784	8.77372	13.0353	11.8116	9.39616	8.92759	8.76873	22.4206	18.256	13.8778	19.6074	17.3908	14.3972	12.8147	20.3792	19.1991	19.6256	16.5247	14.3357	0.583359	9.82017e-06
CNTF	996.913	947.906	700	786.924	748.494	725.707	625.789	910.687	917.013	971.892	760.9	836.065	367.773	681.856	497.464	389.238	434.939	463.926	632.124	552.209	565.934	447.316	442.044	505.099	1.66027	9.49768e-06
CST3	20007.8	19163	34021.4	23835.2	22315.1	25286.4	37185.3	26546.5	30091.9	20544.6	29200.3	25222.6	56420	37215.6	44385.4	39849.1	49100.7	42010.3	39331.2	53895.5	42024.5	42580.2	40519.7	42390.4	0.591669	8.5028e-06
DCN	200.5	301.015	152.415	282.993	236.492	324.752	244.114	181.924	189.979	377.203	259.074	373.114	835.933	909.892	629.435	812.321	872.997	747.661	546.991	807.189	399.597	467.986	511.072	914.878	0.369394	7.48926e-06
D-Dimer	6.30391e+07	6.48204e+07	4.69211e+07	6.42382e+07	9.36656e+07	7.39786e+07	9.11656e+07	9.83749e+07	6.55259e+07	9.52952e+07	9.74229e+07	5.21365e+07	18853000	1.15098e+07	4.81991e+06	3.31764e+07	2.30051e+07	1.10241e+07	5.4294e+07	1.63073e+07	1.80379e+07	5.48396e+07	1.78373e+07	1.38483e+07	3.26635	9.94738e-06
EDA2A	23854.8	35772.8	4114.18	25261.7	10989.2	23163.5	15692.4	19360.1	14649.4	27509.6	16646.9	24937.6	32018.7	31792.7	22803	31199.9	22984.9	27275.8	37382.4	40056.7	24110	37857.8	26854.3	40790.7	0.644988	0.0392732
EphB6	318.09	313.654	368	311.521	406.35	286.422	207.009	216.712	222.06	207.256	265.868	304.308	137.376	140.62	114.438	129.129	158.834	133.679	129.148	121	143.979	162.728	140.424	142.691	2.07204	6.95889e-06
EREG	22875.8	15635.3	22866	21012.1	18027.5	18128.9	14041.3	19375.2	12922.5	17784.8	14685.3	23157.5	32160.9	30054.7	30620.6	30820	21165.5	24960.3	34919.9	29112.1	31874.2	33779.6	26314.3	29906.4	0.619959	9.88409e-06
FAS/TNFRSF6	41.8875	32.0434	32.1999	38.8779	22.0299	38.8879	46.2545	48.851	29.5176	33.7041	49.6913	55.7725	59.7442	74.676	61.5113	67.5352	51.8069	73.1742	80.5809	80.0774	56.6884	80.586	73.253	83.6912	0.556983	9.74901e-06
FGF21	1331.88	1350.51	973.781	1076.56	980.862	1279.49	1084.81	1286.71	1142.28	1820.52	1107.15	1091.7	527.757	553.398	567.713	521.085	383.371	432.043	556.126	609.676	366.737	582.686	430.834	486.328	2.4139	1.15771e-06
FN1	30431.8	31772.7	48117.9	39011.9	42555.8	37532.9	48294.8	37603.9	40391.3	33195	28154.7	33061.2	10892.4	13545.6	1302.44	32761	11760.6	12862.2	17456.9	14925.9	29158.5	14536.8	14230.1	10519.3	2.44697	1.17356e-05
FZD4	34728.2	33046.4	12043.6	20311.6	21387.1	21879	12886	33800.9	12529.3	21857.8	10967.7	18097.9	28738.6	31658.3	28910.3	30761.9	25307.2	28459.2	33929.1	35816.8	25179.4	43990.7	29424.7	44345.6	0.655941	0.041798
GAMA	24669.8	20105.4	9510.34	24535.5	12214.6	10796.5	16746.3	31508.4	18103.6	13183.7	11130.8	32782.3	32559	47474.1	50785.6	34934.3	24245.9	25071.8	39019.1	33130.6	29092.8	26757.7	31845.8	25311.2	0.562897	0.00958213
GDF3	95858.8	109751	30652	83473.1	116759	97714.6	55075.9	170477	98859.2	139747	39143.9	164625	139056	184332	154654	165984	140798	152573	208164	159210	135783	105884	177398	159943	0.638151	0.0264262
GREM1	118558	131509	41874	111814	130953	137359	59586.5	135026	172056	141710	49953.6	198280	220945	209809	149528	293924	134427	143503	218231	202105	122927	192729	223096	241238	0.607313	0.0237179
IL8	26.1358	21.4373	21.9224	22.9289	26.9849	25.3803	22.7786	29.2877	33.9564	25.7072	29.4536	31.346	34.54	54.1961	46.3471	40.5754	43.661	56.286	42.7218	55.6102	44.087	36.7197	40.995	34.529	0.598412	1.49176e-05
KLF4	37048	43853	35217.1	47808	41874.6	51361.1	43258.1	27461.3	49650	34284.8	38110.7	48685	17911.7	20592.1	25029.2	22104.3	20430	25312.6	25869.5	21324.3	12696.7	25784.3	15030.2	29182.3	1.90844	7.55123e-06
LCN2	900.535	881.871	841	821	763.808	900.531	656.107	902.666	863.912	730.65	727.039	660.861	362.637	454.779	390.492	598.151	551.248	402.108	374.066	321	591.805	494.611	397.091	555.139	1.75674	1.78828e-06
MTDH	1690.75	1735.07	18.4391	2387.65	1213.49	1738.6	1056.13	2443.1	1972.42	1976.6	1727.87	2060.63	2656.56	7153.53	2667.98	3228.04	2375.53	5080.24	2962.79	4993.61	3920.2	5388.07	2002.73	1832.43	0.452327	0.0197867
OLR-1(LOX-1)	17.5567	22.0333	14.1537	19.1541	23.5422	28.3923	17.0218	22.3838	23.6469	21.579	24.7578	22.8927	9.34715	12.1367	5.59354	7.84813	13.0785	15.278	13.0476	14.0749	4.79302	7.1364	9.47054	9.95955	2.11158	8.45694e-06
OPG/TNFRSF11B	77.8775	135.578	90	103	97.6567	85.1133	162.282	184.18	137	116.653	142.391	164.621	23.3089	33.082	23.8154	24	42.5818	20.6942	28.6876	49.4259	39	38.9869	33.5526	22.4177	3.94241	2.23122e-06
OX40 Ligand / TNFSF4	13708.5	14072.4	3950.51	12363.3	8033.14	13907.9	12527	14904.7	9928.5	17109.7	9944.81	16484.9	18135.8	20731.9	12325.8	16060.1	11595.1	19746.6	19374.3	20560.8	16774.5	20821.1	18481.2	18616.7	0.689112	0.0205948
PDGFRA	2119.75	1779.74	1680.16	1834.26	1262.45	1502.52	1680.66	1342.5	1471.93	1375.19	2259.19	1742.97	4371.3	4028.77	3145.16	3154.45	2766.99	3100.88	2909.46	2230.47	3177.87	3097.55	3248.66	3077	0.523416	4.37485e-06
PDGFRB	1717.31	1745.31	2254.16	2377.5	1983.23	2111.47	1773.66	2159.62	2006.78	1709.99	1153.34	1942.77	2563.39	3217.8	2501.76	2663.58	2211.45	3085.63	2490.05	3242	2926.32	3180.57	3032.7	2750.58	0.677235	3.29468e-05
PF4/CXCL4	704.222	451.604	395	633.895	686.116	817.959	399.177	865	495.588	649	441.29	586.746	102.029	298	236	381	111.898	217.285	211.938	137.94	211.838	147.236	195.645	165.145	2.94939	8.01297e-06
PLG	4430.41	7821.8	6448	3888.16	5883.69	7096.14	5746.65	4883.19	5840.72	4690	5066.55	6235.91	14034.2	10902	6168.32	11113.1	8395.07	15292	13019.9	12881	14098	12809.9	13986.7	12625.6	0.468129	7.03626e-06
PSEN2	808	0.974485	1058.46	388.079	691.043	1059.04	207.473	1189.49	255.813	405.762	800.814	895.683	1456.89	3103.89	1391.51	1377.94	1809.69	2953.37	1251.17	1471.09	1341.08	1131.45	507.934	1046.8	0.411862	0.0258575
SAA1	740.417	1441.89	2127.98	1930.6	1441.1	1313.28	1046.45	2754.55	3071.07	1809.64	1088.63	1498.77	140.047	234.4	314.133	182.813	175.52	180.921	149.541	214.19	252.582	208.645	180.552	215.532	8.27498	9.492e-06
SERTAD2	8810.5	5536.54	7050.56	8020.61	9570.9	12965.4	6065.71	12133.8	3378.62	4584.28	7203.42	20255.7	26915.7	45152.9	19126.8	14428	12881.6	17313.6	25003.4	12305	18540.3	31309.3	15204.7	37895.7	0.382415	0.00969306
TGFBR3	6575.25	7741.84	5391.59	6800.14	3908.06	7754.93	5202.82	8008.28	5062.78	6297.06	4230.65	6934.33	10035.8	12090.5	9584.5	10357.5	6400.34	10479.2	12453.8	12786.7	11050.1	11379.7	7870.19	11783.1	0.585309	5.84052e-05
TRAIL/TNFSF10	29.3597	35.7107	24.9063	25.6395	30.4862	34.5957	31.521	43.0342	30.7313	37.7138	29.4139	35.1715	55.178	58.413	52.1408	58.1502	55.8361	44.6803	59.4131	59.5782	45.9625	61.4336	38.5376	62.0841	0.596069	4.00963e-06
VEGFB	335.15	229.294	240.905	246.082	211.505	260.437	163.986	236.245	211.571	219.758	193.335	335.166	405.08	470.348	335.957	491.152	376.243	381.014	459.472	391.743	387.566	464.501	355.377	416.1	0.584335	3.78917e-06
VTN	11189.3	10864.9	11237.1	13836.6	10744.9	12377.9	9058.62	12948.4	14072.3	13301	10379.4	18726.6	29346.4	22312.4	26422.4	25133.9	21123.8	28838.1	23525.1	15539.9	33653.9	27101	29488.4	20084.6	0.491579	6.32878e-06

## Sheet: Table S3 & S4
Internal Dataset																											External Dataset
30-day death													post-30-day death														30-day death													post-30-day death
survival status(0,survival;1,death)	survival time(m)	OPG/TRAIL	OPG	TRAIL	D-dimer	SAA1	LCN2	FN1	PF4	ANGPT1	PLG	LOX1	survival status(0,survival;1,death)	survival time(m)	OPG/TRAIL	OPG	TRAIL	D-dimer	SAA1	LCN2	FN1	PF4	ANGPT1	PLG	LOX1		survival status(0,survival;1,death)	survival time(m)	OPG/TRAIL	OPG	TRAIL	D-dimer	SAA1	LCN2	FN1	PF4	ANGPT1	PLG	LOX1	survival status(0,survival;1,death)	survival time(m)	OPG/TRAIL	OPG	TRAIL	D-dimer	SAA1	LCN2	FN1	PF4
0	1	155.229	1372.57	8.8422	1844	1087.82	59.3026	430.568	6829.38	13.4415	64.0807	2298.86	1	0.533	155.229	1372.57	8.8422	1844	1087.82	59.3026	430.568	6829.38	13.4415	64.0807	2298.86		0	1	30.8705	176.74	5.7252	423	847.7	9.99508	433.828	39156	30.779	54.9817	1695.24	0	44.0167	30.8705	176.74	5.7252	423	847.7	9.99508	433.828	39156
1	0.466667	57.3631	532.187	9.2775	2568	1135.54	52.6646	335.052	7635.1	30.5915	44.5468	1754.23	0	70.4444	2.34936	226.516	96.4161	926	480.615	24.956	1049.59	13808.5	41.4626	183.083	1387.95		0	1	2.89346	218.964	75.6756	1074	727.3	52.6222	438.463	35823.8	31.9323	71.025	894.823	0	43.9208	2.89346	218.964	75.6756	1074	727.3	52.6222	438.463	35823.8
0	1	2.34936	226.516	96.4161	926	480.615	24.956	1049.59	13808.5	41.4626	183.083	1387.95	0	70.5333	16.3509	372.584	22.7868	18139	1689.88	38.5855	554.986	18869.1	22.5246	141.253	2494.58		0	1	5.94872	508.394	85.4628	209	357.04	22.8505	606.542	11937.3	45.1305	86.98	1174.94	0	34.8	5.94872	508.394	85.4628	209	357.04	22.8505	606.542	11937.3
0	1	16.3509	372.584	22.7868	18139	1689.88	38.5855	554.986	18869.1	22.5246	141.253	2494.58	0	70.1	49.652	1861.25	37.4859	3276	744.596	70.311	485.7	4836.77	12.4072	41.2933	306.824		0	0.57	4.64704	224.218	48.2496	15100	747.575	13.6082	753.761	15565.5	27.503	105.712	2833.14	0	43.6875	13.4902	400.901	29.718	3593	750.705	30.0832	468.768	13724.3
0	1	49.652	1861.25	37.4859	3276	744.596	70.311	485.7	4836.77	12.4072	41.2933	306.824	0	69.8458	10.2876	952.988	92.6343	630	1660.88	42.5233	1083.39	7303.71	13.1092	114.964	838.977		0	1	13.4902	400.901	29.718	3593	750.705	30.0832	468.768	13724.3	2.72667	111.308	530.63	0	43.8028	3.46478	145.778	42.0744	438	961.95	16.2373	781.177	13585.3
0	1	10.2876	952.988	92.6343	630	1660.88	42.5233	1083.39	7303.71	13.1092	114.964	838.977	0	69.9014	7.10989	407.032	57.2487	453	1033.4	58.6553	686.448	16587.1	48.502	130.165	2356.53		0	1	3.46478	145.778	42.0744	438	961.95	16.2373	781.177	13585.3	27.8218	83.4433	1903.02	0	43.7333	6.96603	360.701	51.78	546	975.575	37.3776	459.117	76525.8
0	1	7.10989	407.032	57.2487	453	1033.4	58.6553	686.448	16587.1	48.502	130.165	2356.53	0	70.5333	3.797	122.324	32.2159	1218	339.772	19.4809	283.636	5940.88	16.1026	42.7721	798.665		0	1	6.96603	360.701	51.78	546	975.575	37.3776	459.117	76525.8	50.427	103.485	567.701	1	38.6764	20.1472	420.334	20.8632	1697	975.575	13.256	749.285	12926.7
0	1	3.797	122.324	32.2159	1218	339.772	19.4809	283.636	5940.88	16.1026	42.7721	798.665	1	0.667	19.8782	1057.37	53.1924	2676	1047.98	28.2206	337.552	8492.08	18.0851	48.355	587.623		0	1	20.1472	420.334	20.8632	1697	975.575	13.256	749.285	12926.7	24.7202	92.445	2232.29	0	43.4472	8.18451	214.274	26.1804	467	918.245	40.2869	549.138	18921.6
0	1	19.8782	1057.37	53.1924	2676	1047.98	28.2206	337.552	8492.08	18.0851	48.355	587.623	0	0.2	48.9494	1834.91	37.4859	7970	935.85	244.297	610.455	5768.88	9.58999	77.0816	3340.03		0	1	8.18451	214.274	26.1804	467	918.245	40.2869	549.138	18921.6	51.3422	101.265	2021.38	0	43.4681	35.1262	183.443	5.2224	1250	1129.92	17.2047	501.091	12228.4
1	0.366667	9.11632	263.653	28.921	418.328	408.677	26.6711	266.58	12718.2	23.853	129.218	1157.64	0	69.6361	26.1528	446.672	17.0793	512	3261.55	58.9975	233.756	9688.47	21.5007	54.8584	3279.1		0	1	35.1262	183.443	5.2224	1250	1129.92	17.2047	501.091	12228.4	33.2902	86.1617	331.475	0	43.3861	9.47854	415.524	43.8384	1025	347.415	42.4086	519.788	10364.5
0	1	48.9494	1834.91	37.4859	7970	935.85	244.297	610.455	5768.88	9.58999	77.0816	3340.03	0	69.2181	8.90916	765.556	85.929	2462	372.3	17.071	344.132	11523	15.2722	135.21	1014.55		0	1	9.47854	415.524	43.8384	1025	347.415	42.4086	519.788	10364.5	36.3015	88.615	260.536	0	43.3528	34.4733	255.902	7.4232	2830	677.83	13.4572	415.592	7921.38
0	1	26.1528	446.672	17.0793	512	3261.55	58.9975	233.756	9688.47	21.5007	54.8584	3279.1	0	69.1	23.1412	185.86	8.03155	1031.65	965.132	37.0748	418.688	9547.95	18.9562	76.2764	2040.75		1	0.1	22.7059	694.855	30.6024	1239	374.54	25.1855	594.109	15446.8	42.9848	31.0267	750.884	0	43.3764	34.2613	210.83	6.1536	1137	950.1	5.45148	365.186	619.778
1	0.4	3.5961	390.497	108.589	418.328	548.145	13.9502	658.54	15252.6	56.9041	117.371	431.932	0	69.0431	8.61894	552.196	64.0677	12521	676.285	12.3918	520.166	10417.2	31.2995	164.842	362.775		0	1	34.4733	255.902	7.4232	2830	677.83	13.4572	415.592	7921.38	22.3338	41.6483	1901.11	0	43.3056	8.23835	186.5	22.638	2628	829.965	43.2064	460.316	14572.6
1	0.333	7.61533	245.335	32.2159	15236	1414.24	42.4013	309.334	1826.47	3.41416	31.3856	1335.33	0	69.1486	2.20024	192.61	87.5406	2173	349.35	9.2706	723.814	1978.05	5.38171	120.673	71.423		0	1	34.2613	210.83	6.1536	1137	950.1	5.45148	365.186	619.778	2.72667	46.9867	563.704	0	43.2764	9.37189	286.802	30.6024	1046	683.985	32.4311	605.805	18921.6
0	1	8.90916	765.556	85.929	2462	372.3	17.071	344.132	11523	15.2722	135.21	1014.55	0	69.5528	17.0027	424.463	24.9645	830	973.91	34.7134	392.958	5673.07	9.83874	92.02	1951.97		0	1	8.23835	186.5	22.638	2628	829.965	43.2064	460.316	14572.6	21.7867	62.4533	909.723	0	43.2458	3.87035	361.87	93.498	545	973.865	63.9609	660.091	28790.3
0	1	23.1412	185.86	8.03155	1031.65	965.132	37.0748	418.688	9547.95	18.9562	76.2764	2040.75	0	68.6667	1.42975	204.147	142.785	548	332.95	7.95984	716.974	11197	16.9395	148.825	391.103		0	1	9.37189	286.802	30.6024	1046	683.985	32.4311	605.805	18921.6	35.473	104.598	914.206	0	37.1097	19.6076	321.831	16.4136	600	1096.97	29.3648	344.089	12201.8
0	1	8.61894	552.196	64.0677	12521	676.285	12.3918	520.166	10417.2	31.2995	164.842	362.775	0	0	4.42343	850.333	192.234	3661	668.27	40.0377	301.074	22270.6	40.2572	34.465	2541.91		0	1	3.87035	361.87	93.498	545	973.865	63.9609	660.091	28790.3	106.354	139.108	539.849	1	0.7	89.6779	1167.36	13.0172	2678	1254.07	15.7298	504.28	2474.79
0	1	2.20024	192.61	87.5406	2173	349.35	9.2706	723.814	1978.05	5.38171	120.673	71.423	0	69.2997	10.2454	632.022	61.6885	40418.3	1127.92	32.8423	646.426	6682.09	15.8446	69.4513	1666.56		0	1	19.6076	321.831	16.4136	600	1096.97	29.3648	344.089	12201.8	12.4462	80.4617	716.965	0	43.0194	7.01602	202.306	28.8348	2612	741.325	31.8682	586.894	18353.1
0	1	17.0027	424.463	24.9645	830	973.91	34.7134	392.958	5673.07	9.83874	92.02	1951.97	0	68.1639	34.3585	700.099	20.3763	1125	1362.23	79.4548	888.58	9709.06	30.1596	90.483	970.241		0	1	89.6779	1167.36	13.0172	2678	1254.07	15.7298	504.28	2474.79	10.1287	78.5683	184.699	0	43.0792	13.1577	180.692	13.7328	2427	836.4	31.196	440.209	57700.3
0	1	1.42975	204.147	142.785	548	332.95	7.95984	716.974	11197	16.9395	148.825	391.103	0	68.1681	8.43817	176.032	20.8614	2378	2687.11	12.1185	168.396	2394.34	5.85107	77.1	57.176		0	1	7.01602	202.306	28.8348	2612	741.325	31.8682	586.894	18353.1	22.6612	98.775	403.811	0	43.0139	13.9903	78.3011	5.5968	4191	1322.66	13.3566	263.793	18663.2
1	0.133333	8.53045	757.878	88.8438	548	648.875	75.7204	577.518	15661.2	51.7225	305.631	2468.15	0	68.0153	7.59989	264.779	34.8399	926	1859.3	28.6078	244.012	1608.75	4.79113	45.944	1275.38		0	1	13.1577	180.692	13.7328	2427	836.4	31.196	440.209	57700.3	23.4225	79.92	1089.04	0	0	51.6965	269.98	5.2224	2313	1146.62	33.2232	496.02	15839.8
0	1	4.42343	850.333	192.234	3661	668.27	40.0377	301.074	22270.6	40.2572	34.465	2541.91	0	67.5542	9.49098	594.122	62.5986	2098	1619.37	82.3686	288.746	11457	31.8595	60.29	1125.4		0	1	13.9903	78.3011	5.5968	4191	1322.66	13.3566	263.793	18663.2	20.355	45.12	528.002	1	1.6	11.8702	281.097	23.6808	297	997.9	17.9715	345.611	6206.8
0	1	10.2454	632.022	61.6885	40418.3	1127.92	32.8423	646.426	6682.09	15.8446	69.4513	1666.56	0	67.4375	2.86331	495.969	173.215	2463	916.68	20.0131	294.862	18942.7	49.1622	35.66	580.613		1	0.333333	22.6627	353.466	15.5968	830	1473.27	29.5854	156.293	14343.9	0.759833	46.4533	1619.1	0	42.2083	3.07223	180.787	58.8456	3276	758.54	18.5871	539.667	16813
0	1	34.3585	700.099	20.3763	1125	1362.23	79.4548	888.58	9709.06	30.1596	90.483	970.241	0	60.6875	10.3883	545.172	52.4793	1828	921.45	123.692	671.504	217.949	0.550479	34.71	600		0	1	51.6965	269.98	5.2224	2313	1146.62	33.2232	496.02	15839.8	30.674	86.1617	1929.92	0	45.3667	4.95243	357.199	72.126	390	662.48	32.2056	528.334	13419.3
0	1	8.43817	176.032	20.8614	2378	2687.11	12.1185	168.396	2394.34	5.85107	77.1	57.176	0	67.7333	15.5615	622.46	40	5074	2785.3	105.786	399.31	3642.24	7.61579	84.8891	215.295		0	1	11.8702	281.097	23.6808	297	997.9	17.9715	345.611	6206.8	1.3515	109.065	445.339	0	42.2667	1.92274	179.772	93.498	733	1328.86	58.0837	385.875	24854.5
1	0.033	128.897	1014.42	7.87	752	594.71	34.0307	703.038	11051.4	46.0269	97.6571	2172.62	0	68.0997	1.58863	200.3	126.084	802	464.385	21.6728	311.666	12371.3	24.3856	121.617	1452.92		1	0.633333	21.4176	332.419	15.5208	3035	660.95	63.3743	3619.87	7921.38	2.233	61.6517	731.052	0	41.9875	10.3666	381.296	36.7812	3149	774.27	20.394	667.266	12228.4
0	1	7.59989	264.779	34.8399	926	1859.3	28.6078	244.012	1608.75	4.79113	45.944	1275.38	0	67.0917	23.9934	298.904	12.4578	974	643.37	29.2446	402.066	11797.6	35.2176	97.8804	1063.85		0	1	3.07223	180.787	58.8456	3276	758.54	18.5871	539.667	16813	23.9643	88.8883	1123.79	0	41.7764	7.60558	247.927	32.598	2985	461.56	11.7495	564.977	9687.34
1	0.633	12.5794	472.794	37.5849	1183	881.905	17.7986	467.684	14344.8	27.5844	105.222	444.145	0	66.2875	23.4151	749.284	32	538	1458.46	23.7915	566.124	12488.2	33.0957	47.7	837.606		0	1	4.95243	357.199	72.126	390	662.48	32.2056	528.334	13419.3	10.1287	82.9	2576.47	0	41.1403	27.4869	307.875	11.2008	1854	721.085	44.0715	513.285	8456.16
0	1	9.49098	594.122	62.5986	2098	1619.37	82.3686	288.746	11457	31.8595	60.29	1125.4	1	0.867	9.8195	396.046	40.3326	942	516.641	22.767	337.005	7792.49	15.0284	98.0986	443.972		0	1	1.92274	179.772	93.498	733	1328.86	58.0837	385.875	24854.5	49.9185	107.945	1488.16	0	41.1681	5.17293	297.005	57.4152	36402	817.14	30.7497	571.974	14344.2
0	1	2.86331	495.969	173.215	2463	916.68	20.0131	294.862	18942.7	49.1622	35.66	580.613	0	68.8667	4.79054	419.812	87.6336	2094	282.72	21.9568	379.152	269.953	56.5297	110.238	988.012		0	0.63	3.42955	220.013	64.152	257	1191.88	35.3409	426.933	17157.9	32.1417	85.345	624.285	0	41.3333	8.27027	294.862	35.6532	3092	934.955	25.2925	422.374	22231.1
0	1	10.3883	545.172	52.4793	1828	921.45	123.692	671.504	217.949	0.550479	34.71	600	0	66.2333	16.5672	715.625	43.1952	2179	375.487	42.0487	244.93	5528.58	11.4555	120.957	1126.77		0	1	10.3666	381.296	36.7812	3149	774.27	20.394	667.266	12228.4	33.9152	103.763	1179.77	0	41	5.94099	301.294	50.7144	11380	671.685	51.4939	536.984	35823.8
0	1	15.5615	622.46	40	5074	2785.3	105.786	399.31	3642.24	7.61579	84.8891	215.295	0	66.1	5.26535	367.742	69.8418	520	1206.46	58.3879	345.584	10706.8	30.6907	97.2806	2340.95		1	1	141.274	2017.62	14.2816	1891.15	1001.36	24.9183	336.529	3570.27	16.9912	49.1183	1362.92	0	40.8667	2.98284	168.758	56.5764	408	817.14	51.8909	497.918	39156
0	1	1.58863	200.3	126.084	802	464.385	21.6728	311.666	12371.3	24.3856	121.617	1452.92	0	65.8736	7.45049	528.641	70.9539	2768	1037.25	47.6981	562.252	8830.35	19.4358	49.545	2038.87		0	1	7.60558	247.927	32.598	2985	461.56	11.7495	564.977	9687.34	33.0817	58.4483	1398.56	0	40.8681	9.97299	330.521	33.1416	26404	775.845	84.0335	649.065	14343.9
0	1	23.9934	298.904	12.4578	974	643.37	29.2446	402.066	11797.6	35.2176	97.8804	1063.85	0	65.5	1.61448	155.322	96.2054	942	759.583	13.5614	391.696	17407.8	31.3235	49.537	1491.11		0	1	27.4869	307.875	11.2008	1854	721.085	44.0715	513.285	8456.16	19.4668	67.805	944.248	0	40.7528	4.44567	251.52	56.5764	890	490.59	30.3605	525.694	18619
1	0.433	90.0635	708.8	7.87	5348	1062.31	43.2705	350.576	2227.66	5.62062	30.9219	2132.49	0	65.675	1.95229	214.42	109.83	2261	450.78	27.6703	607.522	9952.09	50.7988	116.433	1610.5		0	1	5.17293	297.005	57.4152	36402	817.14	30.7497	571.974	14344.2	18.9087	111.027	1626.29	0	40.7861	5.27397	511.915	97.0644	5076	530.125	32.1493	767.349	18254.1
1	0.566667	8.63299	279.364	32.3601	531	1039.63	51.1393	565.638	5869.26	16.4585	69.8706	2140.01	0	65.2514	36.3604	829.027	22.8003	18801	1085.18	26.4979	303.766	10436	26.0101	11.525	1617.58		0	1	8.27027	294.862	35.6532	3092	934.955	25.2925	422.374	22231.1	23.6393	85.345	853.455	0	40.0667	3.70409	321.811	86.88	446	657.885	51.2959	590.493	10796.4
0	1	23.4151	749.284	32	538	1458.46	23.7915	566.124	12488.2	33.0957	47.7	837.606	0	66.5444	8.03716	384.567	47.8486	758	557.725	14.286	501.306	13358.4	26.3756	122.151	671.271		1	0.233333	13.6753	418.84	30.6276	5740	1314.46	71.3966	937.869	1004.83	7.969	63.79	1719.08	0	39.7514	10.7203	183.947	17.1588	26066	1001.36	27.0697	582.6	1004.83
0	1	9.8195	396.046	40.3326	942	516.641	22.767	337.005	7792.49	15.0284	98.0986	443.972	1	0.533	34.3106	620.205	18.0762	1088	1353.64	37.4321	882.98	10230.8	17.069	79.3175	2439.46		0	1	5.94099	301.294	50.7144	11380	671.685	51.4939	536.984	35823.8	68.9487	116.098	1238.22	0	46.3	19.6102	109.081	5.56248	1860	779	12.7533	850.14	2703.04
0	1	4.79054	419.812	87.6336	2094	282.72	21.9568	379.152	269.953	56.5297	110.238	988.012	0	65.3819	5.52084	458.658	83.0775	1188	393	26.6922	208.974	9270.71	10.2792	13.395	972.024		0	1	2.98284	168.758	56.5764	408	817.14	51.8909	497.918	39156	51.8505	132.99	729.64	0	45.6333	4.33788	234.881	54.1464	3340	752.27	6.47118	288.609	1043.93
0	1	16.5672	715.625	43.1952	2179	375.487	42.0487	244.93	5528.58	11.4555	120.957	1126.77	0	65.2764	5.0587	398.034	78.6831	1221	1312.87	34.8642	392.162	16246.4	38.8275	69.43	1674.09		0	1	9.97299	330.521	33.1416	26404	775.845	84.0335	649.065	14343.9	25.6877	84.2583	1910.69	0	45.5	3.51473	237.607	67.6032	565	779	42.2864	792.419	14350.4
0	1	5.26535	367.742	69.8418	520	1206.46	58.3879	345.584	10706.8	30.6907	97.2806	2340.95	0	65.6819	20.1858	2244.66	111.2	643	1215.69	63.0692	241.786	1448.75	4.34771	26.4993	461.861		0	1	4.44567	251.52	56.5764	890	490.59	30.3605	525.694	18619	34.7468	97.395	1558.43	0	43.9333	23.1155	362.477	15.6811	2970	530.125	43.3912	165.382	156.834
0	1	7.45049	528.641	70.9539	2768	1037.25	47.6981	562.252	8830.35	19.4358	49.545	2038.87	0	65.3333	4.36356	155.322	35.5953	814	1078.66	28.1599	572.334	16510.1	29.1669	65.5997	1616.62		0	1	5.27397	511.915	97.0644	5076	530.125	32.1493	767.349	18254.1	57.3375	121.777	878.509	0	43.9667	8.31827	219.542	26.3928	636	934.955	25.7213	148.853	1580.56
1	0.033	68.2277	869.535	12.7446	2909	1074.57	43.03	700.94	2355.34	6.52743	63.9828	1436.36	0	65.2861	12.822	536.401	41.8344	569	281.385	21.9721	448.878	12724.9	26.8664	110.2	949.602		0	1	3.70409	321.811	86.88	446	657.885	51.2959	590.493	10796.4	21.5673	76.1383	1158.88	0	43.8	13.938	301.737	21.6485	1130	774.27	30.6384	1013.36	842.19
0	1	1.61448	155.322	96.2054	942	759.583	13.5614	391.696	17407.8	31.3235	49.537	1491.11	0	64.9194	4.44037	462.49	104.156	431	658.01	9.47566	285.294	8101.56	23.9795	47.885	759.73		0	1	10.7203	183.947	17.1588	26066	1001.36	27.0697	582.6	1004.83	5.12783	85.6183	841.731	0	43.6	25.8506	743.376	28.7566	640	2210.64	32.1493	361.018	1158.13
0	1	1.95229	214.42	109.83	2261	450.78	27.6703	607.522	9952.09	50.7988	116.433	1610.5	0	65.1833	14.9924	389.801	26	1139	1247.27	119.13	420.088	3911.61	11.7094	143.451	1800		0	1	19.6102	109.081	5.56248	1860	779	12.7533	850.14	2703.04	14.4565	96.0167	1931.85	0	43.5	17.1483	227.679	13.277	1223	904.965	69.3004	164.985	4616.23
0	1	36.3604	829.027	22.8003	18801	1085.18	26.4979	303.766	10436	26.0101	11.525	1617.58	0	58.6028	3.98733	232.767	58.3767	1059	624.335	19.2097	317.498	8271.75	16.6938	79.8282	1125.64		0	0.5	6.66962	786.924	117.986	897	982.42	162.144	1402.11	2674.82	9.12433	72.6367	624.285	0	43.6	11.8545	157.393	13.277	1460	198.8	24.7583	218.29	1304.29
0	1	8.03716	384.567	47.8486	758	557.725	14.286	501.306	13358.4	26.3756	122.151	671.271	0	64.3222	6.76814	618.735	91.4187	6791	864.93	13.429	475.516	6626.15	23.2393	49.275	1435.13		0	1	4.33788	234.881	54.1464	3340	752.27	6.47118	288.609	1043.93	5.26917	47.52	1849.7	0	43.5	17.7633	149.659	8.4252	470	467.685	97.7658	304.696	3171.38
0	1	34.3106	620.205	18.0762	1088	1353.64	37.4321	882.98	10230.8	17.069	79.3175	2439.46	0	64.6472	24.9921	293.908	11.76	276	1401.27	34.9964	333.06	4762.23	12.8834	91.9805	743.594		0	1	3.51473	237.607	67.6032	565	779	42.2864	792.419	14350.4	5.54983	119.5	869.645	0	43.2333	3.93486	228.679	58.1162	4700	758.54	19.8759	305.175	666.473
0	1	5.52084	458.658	83.0775	1188	393	26.6922	208.974	9270.71	10.2792	13.395	972.024	0	64.2333	3.44438	587.349	170.524	932	1323.64	40.2219	729.68	22116	39.6288	60.15	1895.44		0	1	23.1155	362.477	15.6811	2970	530.125	43.3912	165.382	156.834	6.51117	72.6367	1737.51	0	43.3	9.38493	180.828	19.2679	1717.69	951.79	18.433	163.795	1840.91
0	1	5.0587	398.034	78.6831	1221	1312.87	34.8642	392.162	16246.4	38.8275	69.43	1674.09	0	64.7333	7.90689	732.449	92.6343	318	1472.8	40.2163	960.71	9912.63	19.3615	127.802	2395.98		0	1	8.31827	219.542	26.3928	636	934.955	25.7213	148.853	1580.56	13.7528	90.8017	2629.48	0	43.1	23.475	311.678	13.277	528	1100.61	24.7583	271.969	842.19
0	1	20.1858	2244.66	111.2	643	1215.69	63.0692	241.786	1448.75	4.34771	26.4993	461.861	0	64.325	5.51495	602.913	109.323	510	383.972	32.2062	250.465	17766.2	41.06	90.8653	1130.82		0	1	13.938	301.737	21.6485	1130	774.27	30.6384	1013.36	842.19	28.0343	86.98	408.804	0	42.8	26.2352	155.938	5.94384	1840	919.91	32.4311	235.892	4441.06
0	1	4.36356	155.322	35.5953	814	1078.66	28.1599	572.334	16510.1	29.1669	65.5997	1616.62	1	34.6	4.78385	430.826	90.0583	7169	770.075	33.2688	379.45	10525.1	23.8907	67.781	964.986		1	0.333333	14.252	214.692	15.064	6800	909.935	31.2518	198.19	1304.29	7.18083	80.4617	686.206	1	0.933	16.0713	380.004	23.6449	350	519.495	47.8522	2414.53	5964.8
0	1	12.822	536.401	41.8344	569	281.385	21.9721	448.878	12724.9	26.8664	110.2	949.602	0	54.2997	2.55489	90.942	35.5953	3120	822.112	17.1883	640.87	6004.08	10.7652	105.285	627.875		0	1	25.8506	743.376	28.7566	640	2210.64	32.1493	361.018	1158.13	22.443	101.543	264.017	1	0.95	46.5919	970.628	20.8326	1440.67	896.7	45.193	359.462	6617.28
0	1	4.44037	462.49	104.156	431	658.01	9.47566	285.294	8101.56	23.9795	47.885	759.73	0	25.6	0.559077	137.128	245.276	982	3198.58	47.6175	870.944	480.683	35.1637	86.2999	1424.83		0	1	17.1483	227.679	13.277	1223	904.965	69.3004	164.985	4616.23	13.8705	84.2583	305.148	0	42.3333	57.2382	533.881	9.32736	1363	1098.79	21.1219	847.102	2646.52
0	1	14.9924	389.801	26	1139	1247.27	119.13	420.088	3911.61	11.7094	143.451	1800	0	48.4667	2.45589	264.874	107.852	1148	1135.54	52.6646	335.052	7635.1	30.5915	44.5468	1754.23		0	1	11.8545	157.393	13.277	1460	198.8	24.7583	218.29	1304.29	9.629	104.32	2336.03	0	42.3	52.5314	312.238	5.94384	3960	1224.65	27.341	1130.52	2703.04
0	1	3.98733	232.767	58.3767	1059	624.335	19.2097	317.498	8271.75	16.6938	79.8282	1125.64	0	48.2	4.76676	259.447	54.4284	1261	2084.81	53.6597	264.366	9198.89	20.2435	61.88	3118.96		0	1	17.7633	149.659	8.4252	470	467.685	97.7658	304.696	3171.38	13.1617	159.35	1043.73	0	41.4333	11.7301	212.004	18.0734	760	713.325	20.3421	597.016	359.21
0	1	6.76814	618.735	91.4187	6791	864.93	13.429	475.516	6626.15	23.2393	49.275	1435.13	0	48.0333	5.30322	246.523	46.4856	2875	410.875	25.1843	565.364	9797.08	16.328	205.588	1628.11		0	1	3.93486	228.679	58.1162	4700	758.54	19.8759	305.175	666.473	3.815	84.53	1498.63	0	41.1667	4.23622	513.125	121.128	581	760.11	48.237	468.768	1339.9
0	1	24.9921	293.908	11.76	276	1401.27	34.9964	333.06	4762.23	12.8834	91.9805	743.594	0	48.1	10.9626	199.471	18.1956	242	480.615	24.956	1049.59	13808.5	41.4626	183.083	1387.95		0	1	9.38493	180.828	19.2679	1717.69	951.79	18.433	163.795	1840.91	8.3575	94.0917	1104.8	0	41.1333	42.023	339.791	8.08584	783	735.085	11.2481	1038.37	470.232
0	1	3.44438	587.349	170.524	932	1323.64	40.2219	729.68	22116	39.6288	60.15	1895.44	0	45.9667	10.5605	332.505	31.4856	980	641.599	18.6883	418.515	3989.31	8.91558	72.0065	1128.12		0	1	23.475	311.678	13.277	528	1100.61	24.7583	271.969	842.19	16.5352	85.345	1759.72	0	41	5.40146	390.274	72.2534	555	1091.54	23.3252	345.103	298.356
0	1	7.90689	732.449	92.6343	318	1472.8	40.2163	960.71	9912.63	19.3615	127.802	2395.98	0	45.9667	14.0194	217.593	15.5208	2886	1545.56	58.566	482.422	11886.9	55.1275	131.155	985.444		0	1	26.2352	155.938	5.94384	1840	919.91	32.4311	235.892	4441.06	25.5803	95.1917	449.152	0	40.9	5.18068	436.918	84.336	4920	817.14	24.3322	778.392	1809.08
0	1	5.51495	602.913	109.323	510	383.972	32.2062	250.465	17766.2	41.06	90.8653	1130.82	0	47.9333	9.43954	247.131	26.1804	772	1689.88	38.5855	554.986	18869.1	22.5246	141.253	2494.58		0	1	16.0713	380.004	23.6449	350	519.495	47.8522	2414.53	5964.8	24.9355	65.395	1431.07	0	40.3333	6.66321	729.862	109.536	900	700.95	64.2553	708.435	3332.32
0	1	4.78385	430.826	90.0583	7169	770.075	33.2688	379.45	10525.1	23.8907	67.781	964.986	0	45.8667	12.5864	298.057	23.6808	2342.36	744.596	70.311	485.7	4836.77	12.4072	41.2933	306.824		1	0.3	7.05099	227.721	32.2963	6900	829.965	136.42	299.45	2980.95	11.359	59.2483	1391.75	0	40.3333	22.4308	468.183	20.8723	1275	1302.21	58.4337	299.926	571.669
0	1	2.55489	90.942	35.5953	3120	822.112	17.1883	640.87	6004.08	10.7652	105.285	627.875	0	47.9	8.94764	329.105	36.7812	1837	973.345	11.913	290.634	10164.2	30.9444	113.02	1201.28		0	1	46.5919	970.628	20.8326	1440.67	896.7	45.193	359.462	6617.28	5.40983	90.8017	1402.16	0	45.6333	22.1746	318.367	14.3573	789.2	960.255	33.5642	578.331	756.298
0	1	0.559077	137.128	245.276	982	3198.58	47.6175	870.944	480.683	35.1637	86.2999	1424.83	0	57.5	3.04032	227.378	74.7876	11120	1660.88	42.5233	1083.39	7303.71	13.1092	114.964	838.977		0	1	57.2382	533.881	9.32736	1363	1098.79	21.1219	847.102	2646.52	11.6022	109.345	2025.31	0	45.5748	25.43	318.367	12.5194	1265.23	854.18	41.9813	791.476	666.473
0	1	2.45589	264.874	107.852	1148	1135.54	52.6646	335.052	7635.1	30.5915	44.5468	1754.23	1	0.0333333	4.72713	487.877	103.208	7030	333.125	18.2384	626.51	11051.4	26.3058	108.753	1001.19		0	1	52.5314	312.238	5.94384	3960	1224.65	27.341	1130.52	2703.04	12.0858	81.815	221.583	1	6	6.22015	303.725	48.8292	689	1015.24	33.8491	159.444	8553.77
0	1	4.76676	259.447	54.4284	1261	2084.81	53.6597	264.366	9198.89	20.2435	61.88	3118.96	0	58.2333	30.3082	329.132	10.8595	39760	1033.4	58.6553	686.448	16587.1	48.502	130.165	2356.53		0	1	11.7301	212.004	18.0734	760	713.325	20.3421	597.016	359.21	5.54983	79.92	818.41	0	22.0333	13.1227	385.786	29.3983	1119	906.71	18.7011	499.066	2870.03
0	1	5.30322	246.523	46.4856	2875	410.875	25.1843	565.364	9797.08	16.328	205.588	1628.11	0	46.2667	10.213	569.604	55.7726	896	339.772	19.4809	283.636	5940.88	16.1026	42.7721	798.665		0	1	4.23622	513.125	121.128	581	760.11	48.237	468.768	1339.9	9.629	81.545	921.692	0	38.6181	8.77308	256.834	29.2752	1181	762.225	79.46	454.486	15722.6
0	1	10.9626	199.471	18.1956	242	480.615	24.956	1049.59	13808.5	41.4626	183.083	1387.95	0	45.7	3.78483	247.346	65.352	1120	797.535	33.6202	460.96	13925.8	31.7211	99.16	1506.52		0	1	42.023	339.791	8.08584	783	735.085	11.2481	1038.37	470.232	5.689	89.435	2561.1	0	38.4444	4.7275	239.179	50.5932	39000	764.61	28.3343	468.446	11298
0	1	10.5605	332.505	31.4856	980	641.599	18.6883	418.515	3989.31	8.91558	72.0065	1128.12	0	46.0333	6.16646	810.124	131.376	1657	532.42	21.7339	513.438	10487.2	28.4864	129.538	1150.36		0	1	5.40146	390.274	72.2534	555	1091.54	23.3252	345.103	298.356	7.969	49.9183	772.277	0	38.1931	1.76685	174.089	98.5308	3200	671.685	63.9609	162.21	1904.04
0	1	14.0194	217.593	15.5208	2886	1545.56	58.566	482.422	11886.9	55.1275	131.155	985.444	0	45.9667	2.99883	166.759	55.608	4130	408.677	26.6711	266.58	12718.2	23.853	129.218	1157.64		0	1	5.18068	436.918	84.336	4920	817.14	24.3322	778.392	1809.08	11.115	75.5983	327.864	0	38.2486	7.5092	132.174	17.6016	1812.46	906.71	19.4133	278.733	14322.3
0	1	9.43954	247.131	26.1804	772	1689.88	38.5855	554.986	18869.1	22.5246	141.253	2494.58	0	45.8333	22.668	134.735	5.94384	1090	935.85	244.297	610.455	5768.88	9.58999	77.0816	3340.03		0	1	6.66321	729.862	109.536	900	700.95	64.2553	708.435	3332.32	17.8975	96.2933	2660.65	0	38.2694	13.4368	309.762	23.0532	951	1011.88	16.8853	441.365	6558.18
0	1	12.5864	298.057	23.6808	2342.36	744.596	70.311	485.7	4836.77	12.4072	41.2933	306.824	0	46.9667	3.09528	344.765	111.384	1890	496.75	22.2252	1336.04	15968.4	18.6433	99.2553	1868.16		0	1	22.4308	468.183	20.8723	1275	1302.21	58.4337	299.926	571.669	14.1055	96.0167	1062.41	0	38.2125	22.9081	481.043	20.9988	7698	1673.16	41.6214	432.939	5470.42
0	1	8.94764	329.105	36.7812	1837	973.345	11.913	290.634	10164.2	30.9444	113.02	1201.28	0	46.9	10.1703	171.664	16.879	542	3261.55	58.9975	233.756	9688.47	21.5007	54.8584	3279.1		0	1	22.1746	318.367	14.3573	789.2	960.255	33.5642	578.331	756.298	7.969	76.1383	1619.1	0	38.0014	9.98909	362.484	36.288	433	1331.52	61.7783	420.217	66701.8
0	1	3.04032	227.378	74.7876	11120	1660.88	42.5233	1083.39	7303.71	13.1092	114.964	838.977	0	48.7	34.9862	1294.68	37.0054	643	548.145	13.9502	658.54	252.578	6.90409	117.371	431.932		0	1	25.43	318.367	12.5194	1265.23	854.18	41.9813	791.476	666.473	10.87	88.07	724.001	0	37.9375	19.4281	436.34	22.4592	2372	805.46	26.1625	524.043	11125.5
1	0.333333	4.99111	178.82	35.8277	2540	1087.82	59.3026	430.568	6829.38	13.4415	64.0807	2298.86	0	48.7	27.3939	949.245	34.6517	1424	1160.98	54.8992	419.354	11820.5	25.6017	79.3721	2746.04		0	1	6.22015	303.725	48.8292	689	1015.24	33.8491	159.444	8553.77	16.1918	60.85	349.719	0	37.9	1.48809	204.264	137.266	314	740.885	67.4747	774.77	13381.4
1	0.433333	12.2508	214.732	17.528	11630	1047.98	28.2206	337.552	8492.08	18.0851	48.355	587.623	0	48.5667	5.13526	577.162	112.392	712	597.22	37.1961	378.77	10449.4	33.0326	191.024	2337.94		1	0.2	42.2496	620.762	14.6927	1792	948.41	25.7213	182.635	11466.3	14.4565	46.4533	1059.93	0	37.7625	8.58228	299.333	34.878	39000	929.46	52.8504	681.482	15260.5
0	1	4.72713	487.877	103.208	7030	333.125	18.2384	626.51	11051.4	26.3058	108.753	1001.19	0	47.8333	16.6573	155.368	9.32736	2820	551.893	54.4929	360	9265.9	16.4205	51.7859	1661.82		1	0.833333	11.0239	295.509	26.8061	2763	956.865	57.5259	219.989	12039	21.677	83.715	614.927	0	37.5986	4.25124	289.183	68.0232	366	747.98	35.4693	729.25	18717.6
0	1	30.3082	329.132	10.8595	39760	1033.4	58.6553	686.448	16587.1	48.502	130.165	2356.53	0	47.8333	6.0287	812.587	134.786	3090	430.175	40.5769	430	9895.39	19.2662	213.082	630		0	1	13.1227	385.786	29.3983	1119	906.71	18.7011	499.066	2870.03	5.467	83.52	996.126	0	37.6056	5.83772	353.633	60.5772	2389	805.46	41.3111	471.98	17125.6
0	1	10.213	569.604	55.7726	896	339.772	19.4809	283.636	5940.88	16.1026	42.7721	798.665	0	47.9333	15.3284	221.954	14.4799	541	372.3	17.071	344.132	11523	15.2722	135.21	1014.55		1	0.233333	4.44105	221.098	49.7851	1464	206.415	84.1207	722.959	8529.36	19.0205	62.4533	526.371	0	37.5333	3.93344	277.406	70.5252	477	1348.98	28.6087	328.078	16975.8
0	1	3.78483	247.346	65.352	1120	797.535	33.6202	460.96	13925.8	31.7211	99.16	1506.52	0	46.6656	15.9457	185.057	11.6054	690.25	235.122	39.3957	153.37	19764.3	26.4087	132.923	989.068		0	1	8.77308	256.834	29.2752	1181	762.225	79.46	454.486	15722.6	35.197	86.1367	1083.59	0	37.4	3.9028	371.681	95.2344	1849.69	889.15	34.8853	562.544	799.686
0	1	6.16646	810.124	131.376	1657	532.42	21.7339	513.438	10487.2	28.4864	129.538	1150.36	0	46.4022	12.6864	182.142	14.3573	981	965.132	37.0748	418.688	9547.95	18.9562	76.2764	2040.75		1	0.0666667	14.5605	371.224	25.4952	1128	1008.29	53.8964	371.486	2925.95	10.3768	71.5617	999.21	0	37.1	13.4048	637.848	47.5836	654	639.185	19.4643	544.016	571.669
0	1	2.99883	166.759	55.608	4130	408.677	26.6711	266.58	12718.2	23.853	129.218	1157.64	0	46.0333	33.9156	323.978	9.55248	1762.1	1759.05	30.3805	300.986	8229.24	20.2636	142.025	2014.08		0	1	4.7275	239.179	50.5932	39000	764.61	28.3343	468.446	11298	18.2728	93.745	1830.2	0	37.3667	5.29338	661.749	125.014	657.5	924.39	32.3534	505.848	521.92
0	1	22.668	134.735	5.94384	1090	935.85	244.297	610.455	5768.88	9.58999	77.0816	3340.03	0	46.004	32.7805	500.928	15.2813	1045.28	676.285	12.3918	520.166	10417.2	31.2995	164.842	362.775		0	1	1.76685	174.089	98.5308	3200	671.685	63.9609	162.21	1904.04	20.6867	66.465	1424.84	0	37.1542	3.59476	603.045	167.757	4713.12	471.645	49.8395	526.589	7500.54
0	1	3.09528	344.765	111.384	1890	496.75	22.2252	1336.04	15968.4	18.6433	99.2553	1868.16	1	42.816	39.6088	387.612	9.786	366.5	349.35	9.2706	723.814	1978.05	5.38171	120.673	71.423		0	1	7.5092	132.174	17.6016	1812.46	906.71	19.4133	278.733	14322.3	22.3887	74.6983	879.607	0	37.0375	9.21144	814.824	88.4578	490.625	752.72	11.395	502.141	15606.1
1	0.566667	6.65805	246.082	36.96	2253	1137.78	12.0261	529.396	7783.24	26.2125	62.94	2663.87	0	49.5	6.09561	327.792	53.7751	289	973.91	34.7134	392.958	5673.07	9.83874	92.02	1951.97		0	1	13.4368	309.762	23.0532	951	1011.88	16.8853	441.365	6558.18	11.1277	57.8367	948.703	0	36.8167	8.72288	503.671	57.7415	740.625	783.75	17.1362	475.532	11704.9
0	1	10.1703	171.664	16.879	542	3261.55	58.9975	233.756	9688.47	21.5007	54.8584	3279.1	0	0	12.9659	150.474	11.6054	955	332.95	7.95984	716.974	11197	16.9395	148.825	391.103		0	1	22.9081	481.043	20.9988	7698	1673.16	41.6214	432.939	5470.42	13.7683	68.23	1483.07	0	36.8611	9.36174	540.56	57.7415	1223.75	944.73	32.5811	588.464	22231.1
0	1	34.9862	1294.68	37.0054	643	548.145	13.9502	658.54	252.578	6.90409	117.371	431.932	0	48.0333	18.0253	308.851	17.1343	2064	648.875	75.7204	577.518	15661.2	51.7225	305.631	2468.15		0	1	9.98909	362.484	36.288	433	1331.52	61.7783	420.217	66701.8	31.3483	82.805	1551.34	1	29.9444	8.19302	503.671	61.4757	656.25	1741.09	23.9248	290.846	14344.2
0	1	27.3939	949.245	34.6517	1424	1160.98	54.8992	419.354	11820.5	25.6017	79.3721	2746.04	0	46.7667	10.0776	296.266	29.3983	1843.77	668.27	40.0377	301.074	22270.6	40.2572	34.465	2541.91		0	1	19.4281	436.34	22.4592	2372	805.46	26.1625	524.043	11125.5	30.7812	122.143	1847.86	0	36.8611	14.5017	423.043	29.172	1395	1157.83	27.2867	639.743	756.298
1	0.433333	22.284	300.745	13.496	6710	1414.24	42.4013	309.334	1826.47	3.41416	31.3856	1335.33	0	46	18.319	212.6	11.6054	351	661.995	21.7951	580.7	12912.6	17.377	187.936	952.729		0	1	1.48809	204.264	137.266	314	740.885	67.4747	774.77	13381.4	35.1037	248.86	1582.3	0	36.7708	9.84447	477.94	48.5491	364.375	965.35	27.7216	701.694	5843.57
0	1	5.13526	577.162	112.392	712	597.22	37.1961	378.77	10449.4	33.0326	191.024	2337.94	0	53.7	9.21779	125.093	13.5708	485	795.475	16.5408	988.784	9401.47	11.2988	34.145	497.277		0	1	8.58228	299.333	34.878	39000	929.46	52.8504	681.482	15260.5	28.1177	113.995	1289.25	1	0.866667	13.8974	446.092	32.099	2314.15	671.685	23.6954	408.876	2815.11
0	1	16.6573	155.368	9.32736	2820	551.893	54.4929	360	9265.9	16.4205	51.7859	1661.82	0	52.7333	3.17823	99.6984	31.3692	397	341.4	8.58849	222.695	12572.8	23.5103	103.572	343.486		0	0.3	21.1715	411.955	19.458	1841.23	750.35	35.1185	549.262	20602.4	38.545	98.5	991.506	0	36.7181	13.936	551.657	39.585	1792.5	651.765	20.2384	527.013	9836.97
0	1	6.0287	812.587	134.786	3090	430.175	40.5769	430	9895.39	19.2662	213.082	630	0	52.0208	9.13393	148.452	16.2528	2350	1127.92	32.8423	646.426	6682.09	15.8446	69.4513	1666.56		0	1	4.25124	289.183	68.0232	366	747.98	35.4693	729.25	18717.6	30.6865	104.688	977.686	0	36.6181	8.88952	496.791	55.885	1257.5	1544.14	69.6648	398.636	10708.3
0	1	15.3284	221.954	14.4799	541	372.3	17.071	344.132	11523	15.2722	135.21	1014.55	0	52.0333	12.6729	205.97	16.2528	994	589.205	14.9469	491.386	10961.4	22.1943	114.488	639.082		0	1	5.83772	353.633	60.5772	2389	805.46	41.3111	471.98	17125.6	33.9813	98.5	294.526	0	36.7333	3.48228	471.855	135.502	7042.5	539.665	23.5032	462.013	14322.3
0	1	15.9457	185.057	11.6054	690.25	235.122	39.3957	153.37	19764.3	26.4087	132.923	989.068	0	46.5667	0.143773	80.652	560.968	1432	1294.86	40.4471	309.334	2074.13	5.72114	42.5101	1506.67		0	1	3.93344	277.406	70.5252	477	1348.98	28.6087	328.078	16975.8	26.2923	83.2817	1115.4	0	36.2875	7.67278	457.341	59.6056	1755	849.32	336.46	176.576	17900
0	1	12.6864	182.142	14.3573	981	965.132	37.0748	418.688	9547.95	18.9562	76.2764	2040.75	0	64.6819	31.2765	568.945	18.1908	890	673.42	27.0657	322.836	11062.3	18.289	81.055	1485.99		0	1	3.9028	371.681	95.2344	1849.69	889.15	34.8853	562.544	799.686	41.7802	94.22	1869.56	0	36.2389	19.4955	876.045	44.9358	5729.38	1422.71	23.188	483.29	3614.88
0	1	33.9156	323.978	9.55248	1762.1	1759.05	30.3805	300.986	8229.24	20.2636	142.025	2014.08	0	48.2722	3.73344	725.676	194.372	4090.62	1362.23	79.4548	888.58	9709.06	30.1596	90.483	970.241		0	1	13.4048	637.848	47.5836	654	639.185	19.4643	544.016	571.669	29.3578	101.83	2797.82	0	36.2042	7.4093	346.293	46.7376	1269.38	812.74	15.2381	423.513	6086.35
0	1	32.7805	500.928	15.2813	1045.28	676.285	12.3918	520.166	10417.2	31.2995	164.842	362.775	0	57.2333	10.9602	653.215	59.5986	1882.69	1381.44	172.65	582.1	18258.2	28.2795	44.15	3474.32		1	0.1	69.246	486.135	7.0204	8549	733.525	171.232	159.05	4591.27	13.1617	76.4083	403.554	0	36.0208	8.89224	530.028	59.6056	581.25	1346.06	31.7297	284.538	4536.17
0	1	39.6088	387.612	9.786	366.5	349.35	9.2706	723.814	1978.05	5.38171	120.673	71.423	0	57.2333	16.3707	646.784	39.5086	7187.5	2687.11	12.1185	168.396	2394.34	5.85107	77.1	57.176		0	1	5.29338	661.749	125.014	657.5	924.39	32.3534	505.848	521.92	23.9613	107.31	255.988	0	35.8861	25.7704	708.106	27.4775	846.875	1262.63	74.7911	515.201	52788.3
0	1	6.09561	327.792	53.7751	289	973.91	34.7134	392.958	5673.07	9.83874	92.02	1951.97	0	57.3	8.81348	595.481	67.5648	2862.5	1859.3	28.6078	244.012	1608.75	4.79113	45.944	1275.38		0	1	3.59476	603.045	167.757	4713.12	471.645	49.8395	526.589	7500.54	22.7833	89.2283	988.429	0	35.8528	9.25933	382.961	41.3595	727.5	1067.3	61.7025	378.747	6016.27
1	0.166667	44.3805	984.804	22.19	4687	594.71	34.0307	703.038	11051.4	46.0269	97.6571	2172.62	0	46.9667	20.5213	226.103	11.018	472.5	1276.47	23.5315	184.974	15374.9	32.213	118.32	1395.25		0	1	9.21144	814.824	88.4578	490.625	752.72	11.395	502.141	15606.1	26.5817	69.91	979.219	0	35.8	9.75594	710.892	72.8676	1208.75	1823.61	30.2139	322.835	3730.88
0	1	12.9659	150.474	11.6054	955	332.95	7.95984	716.974	11197	16.9395	148.825	391.103	0	44.3667	15.0406	523.102	34.7794	3000	324.36	27.4011	211.58	16222.5	35.6278	117.077	1674.43		0	1	8.72288	503.671	57.7415	740.625	783.75	17.1362	475.532	11704.9	20.3983	89.9417	1381.36	0	35.8333	12.6233	522.095	41.3595	241.875	1001.45	20.0777	542.711	10859.3
0	1	18.0253	308.851	17.1343	2064	648.875	75.7204	577.518	15661.2	51.7225	305.631	2468.15	0	36.6667	7.72728	406.267	52.5756	1000	702.75	11.5396	508.066	14259.6	18.1544	178.645	684.93		0	1	9.36174	540.56	57.7415	1223.75	944.73	32.5811	588.464	22231.1	30.023	92.7933	912.465	0	35.9667	7.76102	419.393	54.0384	237.5	1434.66	47.639	417.482	6837.23
1	0.266667	8.26057	290.475	35.1641	1057	881.905	17.7986	467.684	14344.8	27.5844	105.222	444.145	0	43.3667	2.13589	124.945	58.4982	1330	3304.81	16.561	887.322	12098.4	12.3724	93.7222	1197.07		0	1	8.19302	503.671	61.4757	656.25	1741.09	23.9248	290.846	14344.2	25.4217	74.22	879.607	0	35.1889	8.03643	570.191	70.9507	1404.38	1159.28	50.7198	270.777	20966.1
1	0.133333	37.7991	361.075	9.55248	217	203.81	18.0051	239.892	12590.4	23.9572	90.7029	1106.94	1	14.8	29.5262	739.745	25.0538	1030	369.424	109.209	240.975	13896.7	27.1891	154.462	1033.9		0	1	14.5017	423.043	29.172	1395	1157.83	27.2867	639.743	756.298	7.18083	61.1183	2039.45	0	35.1917	31.2268	805.482	25.7946	1601.25	2963.66	80.0926	356.422	4185.25
0	1	10.0776	296.266	29.3983	1843.77	668.27	40.0377	301.074	22270.6	40.2572	34.465	2541.91	0	36.3667	35.0017	344.114	9.83136	1500	1383.98	47.5913	338.072	10961.4	27.3246	143.113	1336.63		1	0.4	46.8191	1607.2	34.3278	1311.88	1048.59	23.2196	1029.53	4566.29	34.1232	104.877	894.501	0	34.9861	8.54639	573.792	67.1385	1076.88	2963.66	80.0926	356.422	4185.25
0	1	18.319	212.6	11.6054	351	661.995	21.7951	580.7	12912.6	17.377	187.936	952.729	0	36.2667	4.92596	268.825	54.5731	19000	584.165	27.0078	553.608	11523	21.5007	104.665	1074.07		1	0.0333333	10.5404	492.635	46.7376	1632.5	654.825	9.64418	481.023	1268.33	8.7425	101.543	864.784	0	35.0167	10.4158	375.689	36.0692	1833.51	645.98	23.398	574.708	8913.15
0	1	9.21779	125.093	13.5708	485	795.475	16.5408	988.784	9401.47	11.2988	34.145	497.277	0	35.8667	4.47823	190.982	42.6468	730	1619.37	82.3686	288.746	11457	31.8595	60.29	1125.4		0	1	9.84447	477.94	48.5491	364.375	965.35	27.7216	701.694	5843.57	18.3478	133.57	796.039	0	34.9736	9.31054	520.32	55.885	15250	1159.28	50.7198	270.777	20966.1
0	1	3.17823	99.6984	31.3692	397	341.4	8.58849	222.695	12572.8	23.5103	103.572	343.486	1	0.666667	19.7002	421.714	21.4066	330	1046.03	39.7855	442.84	6175.59	14.6384	97.3659	1657.46		0	1	13.8974	446.092	32.099	2314.15	671.685	23.6954	408.876	2815.11	17.7845	70.4867	1094.69	0	35.8	6.84257	869.697	127.101	1208.75	1434.66	47.639	417.482	6837.23
0	1	9.13393	148.452	16.2528	2350	1127.92	32.8423	646.426	6682.09	15.8446	69.4513	1666.56	0	9	1.6499	247.012	149.713	1880	1127.03	16.4999	343.408	11986.6	20.412	36.445	150.285		0	1	13.936	551.657	39.585	1792.5	651.765	20.2384	527.013	9836.97	46.1507	90.8017	1921.34	0	35.4861	24.2071	873.128	36.0692	1746.88	861.78	23.3455	325.69	4790.9
0	1	12.6729	205.97	16.2528	994	589.205	14.9469	491.386	10961.4	22.1943	114.488	639.082	0	44.3667	11.3979	441.143	38.7038	700	916.68	20.0131	294.862	18942.7	49.1622	35.66	580.613		0	1	8.88952	496.791	55.885	1257.5	1544.14	69.6648	398.636	10708.3	27.351	87.5633	605.407	0	35.5139	9.66223	854.7	88.4578	316.25	1001.45	20.0777	542.711	10859.3
0	1	0.143773	80.652	560.968	1432	1294.86	40.4471	309.334	2074.13	5.72114	42.5101	1506.67	0	44.3667	8.08615	473.672	58.5782	1830	921.45	123.692	671.504	217.949	0.550479	34.71	600		0	1	3.48228	471.855	135.502	7042.5	539.665	23.5032	462.013	14322.3	23.0787	97.31	970.033	1	1.53333	29.5814	862.949	29.172	1428.75	1823.61	30.2139	322.835	3730.88
0	1	31.2765	568.945	18.1908	890	673.42	27.0657	322.836	11062.3	18.289	81.055	1485.99	0	46.3667	32.5489	503.786	15.4778	1530	2837.88	39.739	264.716	6660.18	10.7496	87.3597	1232.8		0	1	7.67278	457.341	59.6056	1755	849.32	336.46	176.576	17900	4.69867	12.2767	440.475	0	7.6875	23.0603	672.715	29.172	2981.25	1067.3	61.7025	378.747	6016.27
0	1	3.73344	725.676	194.372	4090.62	1362.23	79.4548	888.58	9709.06	30.1596	90.483	970.241	0	42.3667	22.9113	354.617	15.4778	2360	284.735	20.503	304.694	9102.79	19.5234	43.3784	719.135		1	0.0333333	32.2878	1685.41	52.1996	622.5	450.865	12.9648	623.286	18393.9	12.0208	24.3083	578.373	0	34.8764	13.2036	641.025	48.5491	1860	1507.26	67.3945	300.881	4682.08
0	1	10.9602	653.215	59.5986	1882.69	1381.44	172.65	582.1	18258.2	28.2795	44.15	3474.32	0	45.3667	1.6129	116.933	72.4982	4500	247.28	10.0813	504.178	3589.36	11.8106	79.83	1754.77		0	1	19.4955	876.045	44.9358	5729.38	1422.71	23.188	483.29	3614.88	18.3478	66.7867	333.654	0	35.6	6.05226	656.847	108.529	1370.62	1262.63	74.7911	515.201	52788.3
0	1	16.3707	646.784	39.5086	7187.5	2687.11	12.1185	168.396	2394.34	5.85107	77.1	57.176	1	0.5	30.2285	1348.92	44.6242	3670	1290.41	90.7876	841.735	5354.49	10.5537	105.25	2952.2		0	1	7.4093	346.293	46.7376	1269.38	812.74	15.2381	423.513	6086.35	34.1232	73.7417	1598.81	0	34.9861	9.74504	544.602	55.885	1076.88	1422.71	35.5279	333.846	7658.06
0	1	8.81348	595.481	67.5648	2862.5	1859.3	28.6078	244.012	1608.75	4.79113	45.944	1275.38	1	0.433333	27.7085	698.254	25.2	5000	1062.31	43.2705	350.576	2227.66	5.62062	30.9219	2132.49		0	0.33	13.0473	470.603	36.0692	1405	1173.05	40.018	591.246	7098.85	14.4565	83.2817	393.457	0	34.8667	4.47389	770.154	172.144	5040.62	1346.06	31.7297	284.538	4536.17
0	1	20.5213	226.103	11.018	472.5	1276.47	23.5315	184.974	15374.9	32.213	118.32	1395.25	0	37.1667	27.3355	475.034	17.3779	1330	2785.3	105.786	399.31	3642.24	7.61579	84.8891	215.295		0	1	8.89224	530.028	59.6056	581.25	1346.06	31.7297	284.538	4536.17	13.1617	51.4717	1620.93	0	34.5861	8.07507	588.411	72.8676	751.875	812.74	15.2381	423.513	6086.35
0	1	15.0406	523.102	34.7794	3000	324.36	27.4011	211.58	16222.5	35.6278	117.077	1674.43	0	36.6667	4.21011	323.2	76.7676	1330	238.85	16.7554	246.208	11163.6	22.7184	43.9837	404.659		0	0.27	9.61725	682.351	70.9507	5759.38	1422.71	35.5279	333.846	7658.06	7.49783	51.225	671.317	0	34.5847	8.43475	796.351	94.4132	7089.38	1422.71	23.188	483.29	3614.88
0	1	7.72728	406.267	52.5756	1000	702.75	11.5396	508.066	14259.6	18.1544	178.645	684.93	1	2	8.54311	140.946	16.4982	260	516.641	22.767	337.005	7792.49	15.0284	98.0986	443.972		0	1	25.7704	708.106	27.4775	846.875	1262.63	74.7911	515.201	52788.3	35.1037	107.787	2052.92	0	22.4903	13.932	1123.02	80.6072	5120	1314.16	15.636	305.03	15033.3
0	1	2.13589	124.945	58.4982	1330	3304.81	16.561	887.322	12098.4	12.3724	93.7222	1197.07	0	33.2667	14.1387	272.685	19.2864	5100	464.385	21.6728	311.666	12371.3	24.3856	121.617	1452.92		0	0.33	8.11541	529.475	65.2431	365.625	1507.26	67.3945	300.881	4682.08	24.9355	63.4133	1678.71	0	34.2056	24.8073	723.679	29.172	625.625	1134.66	10.3682	317.632	6994.19
0	1	29.5262	739.745	25.0538	1030	369.424	109.209	240.975	13896.7	27.1891	154.462	1033.9	1	5	66.9435	862.757	12.8878	2290	1074.57	43.03	700.94	2355.34	6.52743	63.9828	1436.36		0	1	9.25933	382.961	41.3595	727.5	1067.3	61.7025	378.747	6016.27	19.0205	55.3983	2875.78	0	34.4875	10.0039	559.067	55.885	7122.5	650.525	12.6699	154.298	2911.89
0	1	35.0017	344.114	9.83136	1500	1383.98	47.5913	338.072	10961.4	27.3246	143.113	1336.63	0	33.2	6.30329	306.291	48.5923	2080	541.58	42.1223	272.332	14743.1	16.6837	47.33	1210.14		0	1	9.75594	710.892	72.8676	1208.75	1823.61	30.2139	322.835	3730.88	5.12783	53.1933	1064.65	0	34.3833	9.38874	507.353	54.0384	676.25	1708.59	21.6754	523.407	3077.24
0	1	4.92596	268.825	54.5731	19000	584.165	27.0078	553.608	11523	21.5007	104.665	1074.07	1	9.23333	3.15803	97.4989	30.8734	1510	643.37	29.2446	402.066	11797.6	35.2176	97.8804	1063.85		0	1	12.6233	522.095	41.3595	241.875	1001.45	20.0777	542.711	10859.3	7.62033	100.403	62.4395	0	34.3264	7.76708	874.701	112.616	1186.25	942.18	20.0777	505.229	12039
0	1	4.47823	190.982	42.6468	730	1619.37	82.3686	288.746	11457	31.8595	60.29	1125.4	0	33.2	2.95364	208.751	70.6759	2480	509.02	43.9499	315.358	9950.43	27.8465	84.3128	1045.24		0	1	7.76102	419.393	54.0384	237.5	1434.66	47.639	417.482	6837.23	4.69867	57.8367	48.3146	0	34.5	8.50145	939.996	110.569	545.625	450.865	12.9648	623.286	18393.9
0	1	19.7002	421.714	21.4066	330	1046.03	39.7855	442.84	6175.59	14.6384	97.3659	1657.46	0	33.2	2.39364	119.614	49.9716	1020	423.785	28.1473	567.358	9215.37	14.9077	98.4386	1260.53		0	1	8.03643	570.191	70.9507	1404.38	1159.28	50.7198	270.777	20966.1	15.3673	83.995	113.385	0	34.3722	11.9317	644.771	54.0384	1213.12	861.78	23.3455	325.69	4790.9
0	1	1.6499	247.012	149.713	1880	1127.03	16.4999	343.408	11986.6	20.412	36.445	150.285	0	33.1333	12.8912	224.023	17.3779	1470	588.195	22.1516	478.872	10531.7	29.7234	111.709	1091.8		0	1	31.2268	805.482	25.7946	1601.25	2963.66	80.0926	356.422	4185.25	11.359	37.9283	78.8935	0	34.0667	8.06501	842.515	104.465	1158.75	645.98	23.398	574.708	8913.15
0	1	11.3979	441.143	38.7038	700	916.68	20.0131	294.862	18942.7	49.1622	35.66	580.613	0	42.3667	1.10927	124.006	111.791	200	442.065	26.1526	510.498	14529	52.1378	80.6847	1911.47		0	1	8.54639	573.792	67.1385	1076.88	2963.66	80.0926	356.422	4185.25	5.40983	17.9283	153.053	0	34.0667	9.61724	1102.79	114.668	636.875	539.665	23.5032	462.013	14322.3
0	1	8.08615	473.672	58.5782	1830	921.45	123.692	671.504	217.949	0.550479	34.71	600	0	33	106.071	456.011	4.29912	1870	801.465	44.1818	554.46	956.694	8.88765	165.733	2050.94		0	1	10.4158	375.689	36.0692	1833.51	645.98	23.398	574.708	8913.15	23.5697	107.07	215.685	0	33.8194	6.85335	647.046	94.4132	11998.8	942.18	20.0777	505.229	4315.22
0	1	32.5489	503.786	15.4778	1530	2837.88	39.739	264.716	6660.18	10.7496	87.3597	1232.8	0	33.3667	45.0423	289.139	6.41928	1320	1876.51	47.2906	533.244	15807.7	31.1898	76.9578	1558.06		0	1	9.31054	520.32	55.885	15250	1159.28	50.7198	270.777	20966.1	14.3052	83.995	20.5159	0	38.3333	18.2163	1191.94	65.4326	10637.5	1741.09	23.9248	290.846	5697.85
0	1	22.9113	354.617	15.4778	2360	284.735	20.503	304.694	9102.79	19.5234	43.3784	719.135	0	57.1333	6.07943	357.991	58.8857	1082	267.24	38.8196	355.098	7050.93	14.5232	81.6504	568.859		0	1	6.84257	869.697	127.101	1208.75	1434.66	47.639	417.482	6837.23	17.8632	57.8367	201.621	0	38.3	4.98279	799.911	160.535	206.25	944.73	32.5811	588.464	3117.28
0	1	1.6129	116.933	72.4982	4500	247.28	10.0813	504.178	3589.36	11.8106	79.83	1754.77	0	51.5667	0.88428	166.697	188.511	250	816.24	25.3564	446.494	9961.19	25.4582	65.02	920.194		0	1	24.2071	873.128	36.0692	1746.88	861.78	23.3455	325.69	4790.9	11.1277	77.8017	665.768	0	36.7333	22.8026	717.444	31.4632	18700	783.75	17.1362	475.532	11704.9
0	1	30.2285	1348.92	44.6242	3670	1290.41	90.7876	841.735	5354.49	10.5537	105.25	2952.2	0	56.9333	15.4339	1121.51	72.665	619	1334.9	14.4216	1316.64	2216.57	5.05806	38.335	67.27		0	1	9.66223	854.7	88.4578	316.25	1001.45	20.0777	542.711	10859.3	31.254	100.403	813.447	0	35.8333	8.12768	710.145	87.3736	1850	752.72	11.395	502.141	15606.1
0	1	27.7085	698.254	25.2	5000	1062.31	43.2705	350.576	2227.66	5.62062	30.9219	2132.49	0	56.3667	2.65922	246.404	92.6604	2730	1039.63	51.1393	565.638	5869.26	16.4585	69.8706	2140.01		0	1	29.5814	862.949	29.172	1428.75	1823.61	30.2139	322.835	3730.88	7.18083	53.1933	939.606	0	34.8	3.29605	546.858	165.913	2956.25	471.645	49.8395	526.589	7500.54
0	1	27.3355	475.034	17.3779	1330	2785.3	105.786	399.31	3642.24	7.61579	84.8891	215.295	0	55.3667	7.61731	538.424	70.6843	3099	1206.96	63.6613	422.87	11015.9	27.3321	123.18	2577.51		0	1	23.0603	672.715	29.172	2981.25	1067.3	61.7025	378.747	6016.27	10.3768	55.3983	174.896	0	43.7	16.23	442.636	27.2727	6481.25	924.39	32.3534	505.848	15839.8
0	1	4.21011	323.2	76.7676	1330	238.85	16.7554	246.208	11163.6	22.7184	43.9837	404.659	0	55.3667	7.28307	457.402	62.8034	3099	1210.86	43.4578	403.482	9647.51	18.9944	67.5113	2093.73		0	1	13.2036	641.025	48.5491	1860	1507.26	67.3945	300.881	4682.08	16.1918	63.4133	887.045	0	43.0333	3.92162	896.865	228.698	662.5	1348.98	28.6087	328.078	16975.8
0	1	8.54311	140.946	16.4982	260	516.641	22.767	337.005	7792.49	15.0284	98.0986	443.972	0	55.5	2.9707	366.168	123.26	570	576.315	59.1033	720.974	10766.1	33.7645	273.013	1004.77		0	1	6.05226	656.847	108.529	1370.62	1262.63	74.7911	515.201	52788.3	28.1177	107.787	2355.9	0	43.0667	3.95335	624.927	158.075	2337.5	805.46	41.3111	471.98	17125.6
0	1	14.1387	272.685	19.2864	5100	464.385	21.6728	311.666	12371.3	24.3856	121.617	1452.92	0	57.2333	7.106	404.57	56.9335	3105	1458.46	23.7915	566.124	12488.2	33.0957	47.7	837.606		0	1	9.74504	544.602	55.885	1076.88	1422.71	35.5279	333.846	7658.06	5.59867	51.225	128.031	0	43.6	2.43977	741.081	303.751	2443.75	2022.27	16.6848	630.597	3097.68
0	1	66.9435	862.757	12.8878	2290	1074.57	43.03	700.94	2355.34	6.52743	63.9828	1436.36	0	56.5333	9.53127	468.639	49.1686	2434	821.01	27.6703	610.37	7832.74	18.117	123.935	1713.49		0	1	4.47389	770.154	172.144	5040.62	1346.06	31.7297	284.538	4536.17	7.18083	51.4717	751.518	0	42.4	34.4552	1053.5	30.576	1237.5	1631.75	11.7378	516.458	11704.9
0	1	6.30329	306.291	48.5923	2080	541.58	42.1223	272.332	14743.1	16.6837	47.33	1210.14	0	57.3	25.9602	444.81	17.1343	6478	888.97	26.6132	359.994	9230.57	36.781	146.579	1214.9		1	0.0333333	21.1366	1026.16	48.5491	5503.75	1173.05	40.018	591.246	7098.85	21.677	83.2817	1257.43	1	0.480556	51.8219	1104.76	21.3185	137.5	666.49	5.46362	599.656	15033.3
0	1	3.15803	97.4989	30.8734	1510	643.37	29.2446	402.066	11797.6	35.2176	97.8804	1063.85	0	57.3333	6.86673	337.627	49.1686	2130	744.052	25.8296	699.244	15112.4	24.612	98.1412	1594.04		0	1	8.07507	588.411	72.8676	751.875	812.74	15.2381	423.513	6086.35	8.7425	73.7417	1693.77	0	38.2333	3.00317	912.216	303.751	1406.25	1259.8	13.1124	469.622	2044.65
0	1	2.95364	208.751	70.6759	2480	509.02	43.9499	315.358	9950.43	27.8465	84.3128	1045.24	0	53.2667	10.6325	221.139	20.7984	794	1197.26	22.0107	383.02	6964.23	15.3701	19.64	900.342		0	1	8.43475	796.351	94.4132	7089.38	1422.71	23.188	483.29	3614.88	17.7845	66.7867	1787.39	0	37.7	30.3838	1077.08	35.449	14193.8	759.845	14.841	593.34	11355.8
0	1	2.39364	119.614	49.9716	1020	423.785	28.1473	567.358	9215.37	14.9077	98.4386	1260.53	0	53.2667	8.92681	370.262	41.4775	5216	1524.82	21.5533	994.64	9991.77	12.4163	104.183	810.243		0	1	13.932	1123.02	80.6072	5120	1314.16	15.636	305.03	15033.3	4.24583	90.1783	245.255	1	0.966667	114.502	1261.59	11.018	5275	778.95	8.02308	474.346	16813
0	1	12.8912	224.023	17.3779	1470	588.195	22.1516	478.872	10531.7	29.7234	111.709	1091.8	0	52.3667	16.0381	333.566	20.7984	17064	2122.32	47.001	269.932	2525.77	7.33127	112.952	1652.87		1	0.0666667	19.274	831.517	43.1418	979.375	837.145	16.3845	265.525	1126.23	30.779	70.39	876.637	0	36.7667	7.30298	376.812	51.597	4993.75	1276.86	15.4369	173.116	5823.19
0	1	1.10927	124.006	111.791	200	442.065	26.1526	510.498	14529	52.1378	80.6847	1911.47	0	53.2333	8.46704	351.192	41.4775	2948	325.36	9.31228	328.568	1900.9	9.17537	79.7208	74.517		0	1	24.8073	723.679	29.172	625.625	1134.66	10.3682	317.632	6994.19	46.1507	134.697	1227.55	0	36.1	7.02656	390.69	55.6019	4756.25	906.71	18.7011	499.066	2870.03
0	1	106.071	456.011	4.29912	1870	801.465	44.1818	554.46	956.694	8.88765	165.733	2050.94	0	52.1667	11.3638	363.44	31.9822	29000	282.72	21.9568	379.152	269.953	6.52974	110.238	988.012		0	1	10.0039	559.067	55.885	7122.5	650.525	12.6699	154.298	2911.89	2.233	72.785	1526.03	0	36	7.55265	626.809	82.992	1312.5	1708.59	21.6754	523.407	3077.24
1	0.433333	13.5526	235.517	17.3779	580	1353.64	37.4321	882.98	10230.8	17.069	79.3175	2439.46	0	55.7667	1.21756	193.26	158.726	1008	375.487	42.0487	244.93	5528.58	11.4555	120.957	1126.77		0	1	9.38874	507.353	54.0384	676.25	1708.59	21.6754	523.407	3077.24	16.9912	105.878	307.91	0	35.5667	10.0247	489.054	48.7851	7887.5	698.755	16.0348	503.374	14083.3
0	1	45.0423	289.139	6.41928	1320	1876.51	47.2906	533.244	15807.7	31.1898	76.9578	1558.06	0	52.9333	3.45232	368.897	106.855	1091	1447.38	23.9806	421.552	11679.8	25.0913	91.585	1743.19		1	0.1	24.4558	1412.11	57.7415	1821.88	1276.86	15.4369	173.116	5823.19	19.4922	77.5633	1165.32	0	34.5333	3.21205	432.21	134.559	600	735.085	11.2481	1038.37	470.232
0	1	6.07943	357.991	58.8857	1082	267.24	38.8196	355.098	7050.93	14.5232	81.6504	568.859	0	52.0333	6.29321	273.079	43.3927	1330	1622.67	16.869	384.746	10546.5	21.7353	62.695	1002.93		0	1	7.76708	874.701	112.616	1186.25	942.18	20.0777	505.229	12039	13.7683	131.305	1123.4	0	34.5333	3.25144	258.375	79.4648	1819.23	760.11	48.237	468.768	1339.9
0	1	0.88428	166.697	188.511	250	816.24	25.3564	446.494	9961.19	25.4582	65.02	920.194	0	51.9667	4.85324	343.048	70.6843	29000	1206.46	58.3879	345.584	10706.8	30.6907	97.2806	2340.95		0	1	8.50145	939.996	110.569	545.625	450.865	12.9648	623.286	18393.9	11.1277	124.308	2245.4	0	6.5	9.34809	331.381	35.449	7006.25	713.325	20.3421	597.016	359.21
0	1	15.4339	1121.51	72.665	619	1334.9	14.4216	1316.64	2216.57	5.05806	38.335	67.27	0	51.5667	1.11958	191.931	171.431	1758	1037.25	47.6981	562.252	8830.35	19.4358	49.545	2038.87		0	1	11.9317	644.771	54.0384	1213.12	861.78	23.3455	325.69	4790.9	7.969	77.8017	4390.25	0	33.9333	8.14281	393.469	48.321	6812.5	650.525	12.6699	154.298	2911.89
0	1	2.65922	246.404	92.6604	2730	1039.63	51.1393	565.638	5869.26	16.4585	69.8706	2140.01	0	51.6667	31.3841	768.841	24.4978	1990	823.275	14.9598	397.602	10221.3	46.3874	97.8309	817.221		0	1	8.06501	842.515	104.465	1158.75	645.98	23.398	574.708	8913.15	17.5548	107.07	213.336	0	33.8667	6.14603	609.703	99.2027	3725	1224.65	27.341	1130.52	2703.04
0	1	7.61731	538.424	70.6843	3099	1206.96	63.6613	422.87	11015.9	27.3321	123.18	2577.51	0	51.6667	12.7503	456	35.7638	284	1354.99	47.3725	588.338	20193.4	37.8486	45.595	2176.59		0	1	9.61724	1102.79	114.668	636.875	539.665	23.5032	462.013	14322.3	13.7683	97.31	443.04	0	33.9	31.8014	350.388	11.018	4937.5	1098.79	21.1219	847.102	2646.52
0	1	7.28307	457.402	62.8034	3099	1210.86	43.4578	403.482	9647.51	18.9944	67.5113	2093.73	0	51.4333	73.9526	747.802	10.1119	3581	759.583	13.5614	391.696	17407.8	31.3235	49.537	1491.11		1	0.0333333	14.9365	391.979	26.2431	5575	1544.14	69.6648	398.636	10708.3	21.4967	87.5633	571.653	0	21.6333	4.57657	624.927	136.549	1450	919.91	32.4311	235.892	4441.06
0	1	2.9707	366.168	123.26	570	576.315	59.1033	720.974	10766.1	33.7645	273.013	1004.77	0	51.4333	11.0546	254.396	23.0126	2732	372.3	28.8103	498.038	11144	32.243	107.822	1396.96		0	1	6.85335	647.046	94.4132	11998.8	942.18	20.0777	505.229	4315.22	32.7617	131.305	1440.62	0	33.8667	19.3148	212.81	11.018	4450	1100.61	24.7583	271.969	842.19
0	1	7.106	404.57	56.9335	3105	1458.46	23.7915	566.124	12488.2	33.0957	47.7	837.606	0	51.4	23.1871	571.227	24.6355	2433	497.68	43.8959	464.166	10856	24.7565	101.188	2603.93		0	1	18.2163	1191.94	65.4326	10637.5	1741.09	23.9248	290.846	5697.85	12.0208	74.22	338.586	0	33.7	4.59823	654.786	142.4	775	758.54	19.8759	305.175	666.473
0	1	9.53127	468.639	49.1686	2434	821.01	27.6703	610.37	7832.74	18.117	123.935	1713.49	0	52.3333	9.84694	403.232	40.95	505	450.78	27.6703	607.522	9952.09	50.7988	116.433	1610.5		0	1	4.98279	799.911	160.535	206.25	944.73	32.5811	588.464	3117.28	22.7833	92.7933	758.655	0	33.5667	6.77727	1504.21	221.949	893.75	467.685	97.7658	304.696	3171.38
0	1	25.9602	444.81	17.1343	6478	888.97	26.6132	359.994	9230.57	36.781	146.579	1214.9	1	0.666667	31.3511	546.133	17.4199	1975	1101.88	120.569	215.464	15476	25.7582	73.72	1442.76		0	1	22.8026	717.444	31.4632	18700	783.75	17.1362	475.532	11704.9	8.10583	89.9417	170.28	0	33.5	8.79872	803.486	91.3185	812.5	198.8	24.7583	218.29	1304.29
0	1	6.86673	337.627	49.1686	2130	744.052	25.8296	699.244	15112.4	24.612	98.1412	1594.04	0	52.2333	2.08808	245.955	117.79	823	564.52	12.838	513.512	15005.4	37.0417	81.3546	650.414		0	1	8.12768	710.145	87.3736	1850	752.72	11.395	502.141	15606.1	11.91	69.91	728.791	0	43.2	10.2532	774.151	75.5036	7318.75	904.965	69.3004	164.985	4616.23
0	1	10.6325	221.139	20.7984	794	1197.26	22.0107	383.02	6964.23	15.3701	19.64	900.342	0	51.1667	4.08449	268.357	65.7014	3428	1487.79	21.3678	362.448	9624.14	19.0234	123.113	431.25		0	1	3.29605	546.858	165.913	2956.25	471.645	49.8395	526.589	7500.54	12.3522	89.2283	61.4886	0	43.7333	16.3039	440.201	26.9997	8243.75	1045.06	30.6384	1013.36	842.19
0	1	8.92681	370.262	41.4775	5216	1524.82	21.5533	994.64	9991.77	12.4163	104.183	810.243	0	51.1667	8.18866	268.357	32.7718	561	1085.18	26.4979	303.766	10436	26.0101	11.525	1617.58		0	1	16.23	442.636	27.2727	6481.25	924.39	32.3534	505.848	15839.8	52.0665	107.31	158.512	0	43.5	18.0886	199.3	11.018	312.5	779	25.7213	148.853	1580.56
0	1	16.0381	333.566	20.7984	17064	2122.32	47.001	269.932	2525.77	7.33127	112.952	1652.87	1	27	122.99	1307.51	10.631	468	1017.59	10.9713	331.984	11505.4	36.1835	82.855	377.624		1	0.0833333	51.8101	1413	27.2727	10737.5	639.185	19.4643	544.016	18663.2	16.3115	101.83	434.812	0	37.4748	5.8239	277.092	47.5784	550	733.525	171.232	159.05	4591.27
0	1	8.46704	351.192	41.4775	2948	325.36	9.31228	328.568	1900.9	9.17537	79.7208	74.517	0	50.5667	3.17469	304.131	95.7986	1330	557.725	14.286	501.306	13358.4	26.3756	122.151	671.271		1	0.476389	98.9833	1090.6	11.018	106.25	889.15	34.8853	562.544	57700.3	30.7812	94.22	98.4807	0	37.3667	26.3133	825.53	31.3732	14400.4	1001.36	24.9183	336.529	3570.27
0	1	11.3638	363.44	31.9822	29000	282.72	21.9568	379.152	269.953	6.52974	110.238	988.012	0	51.1	4.39133	317.724	72.3526	1330	393	26.6922	208.974	9270.71	10.2792	13.395	972.024		0	1	3.92162	896.865	228.698	662.5	1348.98	28.6087	328.078	16975.8	13.3358	83.2817	9363.77	0	36.0072	8.87582	599.692	67.5648	937.5	1254.07	15.7298	504.28	2474.79
0	1	1.21756	193.26	158.726	1008	375.487	42.0487	244.93	5528.58	11.4555	120.957	1126.77	0	51.0667	3.01557	386.021	128.009	825	1312.87	34.8642	392.162	16246.4	38.8275	69.43	1674.09		0	1	3.95335	624.927	158.075	2337.5	805.46	41.3111	471.98	17125.6	31.3483	98.5	1040.26	0	36	9.37402	1274.44	135.954	750	950.1	5.45148	365.186	619.778
0	1	3.45232	368.897	106.855	1091	1447.38	23.9806	421.552	11679.8	25.0913	91.585	1743.19	0	51.0333	7.35418	397.943	54.1111	397	1215.69	63.0692	241.786	1448.75	4.34771	26.4993	461.861		0	1	2.43977	741.081	303.751	2443.75	2022.27	16.6848	630.597	3097.68	0.759833	83.2817	26.5723	0	35.9689	9.55445	706.867	73.983	12500	657.885	51.2959	590.493	10796.4
0	1	6.29321	273.079	43.3927	1330	1622.67	16.869	384.746	10546.5	21.7353	62.695	1002.93	0	51.0333	2.9897	342.001	114.393	1330	557.485	14.5788	374.156	7934.17	35.8394	83.3898	560.013		1	0.00138889	46.3657	1159.98	25.018	5521.88	1123.78	26.9179	760.753	5435	1.3515	90.4167	1941.88	0	35.897	8.98488	857.034	95.3862	1112.5	490.59	30.3605	525.694	18619
0	1	4.85324	343.048	70.6843	29000	1206.46	58.3879	345.584	10706.8	30.6907	97.2806	2340.95	0	51.1333	32.0652	998.578	31.1422	2897	984.405	15.8598	369.728	4727.63	9.8676	79.6399	1245.95		0	1	34.4552	1053.5	30.576	1237.5	1631.75	11.7378	516.458	11704.9	44.6202	52.4567	40.5883	0	35.7333	8.5517	882.484	103.194	1250	775.845	84.0335	649.065	14343.9
0	1	1.11958	191.931	171.431	1758	1037.25	47.6981	562.252	8830.35	19.4358	49.545	2038.87	0	50.9333	2.62174	259.995	99.1687	647	952.3	24.0279	646.902	10869.4	33.652	79.175	650		0	1	51.8219	1104.76	21.3185	137.5	666.49	5.46362	599.656	15033.3	3.53067	91.13	875.166	0	35.5667	7.37884	420.833	57.0324	431.25	817.14	51.8909	497.918	39156
0	1	31.3841	768.841	24.4978	1990	823.275	14.9598	397.602	10221.3	46.3874	97.8309	817.221	0	50.8	13.0119	554.172	42.5897	802	1078.66	28.1599	572.334	16510.1	29.1669	65.5997	1616.62		0	1	3.00317	912.216	303.751	1406.25	1259.8	13.1124	469.622	2044.65	31.9323	74.4583	7390.23	0	35.5274	9.52023	869.504	91.3321	373.125	671.685	51.4939	536.984	35823.8
0	1	12.7503	456	35.7638	284	1354.99	47.3725	588.338	20193.4	37.8486	45.595	2176.59	0	55.175	10.8575	320.432	29.5126	635	281.385	21.9721	448.878	12724.9	26.8664	110.2	949.602		0	1	30.3838	1077.08	35.449	14193.8	759.845	14.841	593.34	11355.8	20.6867	87.0883	513.839	0	35.5667	5.83495	664.256	113.841	10350	1134.66	10.3682	317.632	6994.19
0	1	73.9526	747.802	10.1119	3581	759.583	13.5614	391.696	17407.8	31.3235	49.537	1491.11	0	50.6667	13.0983	450.642	34.4047	1128	457.56	28.5405	301.578	12039	33.0076	115.392	1104.12		0	1	114.502	1261.59	11.018	5275	778.95	8.02308	474.346	16813	2.72667	64.1367	726.713	0	35.5667	6.51805	1020.71	156.598	368.75	817.14	30.7497	571.974	8529.36
0	1	11.0546	254.396	23.0126	2732	372.3	28.8103	498.038	11144	32.243	107.822	1396.96	0	50.6333	26.2717	350.046	13.3241	440	960.78	16.6463	728.146	6934.7	15.2338	5.77	2663.87		1	0.0333333	7.72612	587.843	76.0851	2518.75	3051.82	186.359	549.92	11466.3	10.1287	86.85	2113.45	0	35.4667	8.50467	381.607	44.8703	548.75	721.085	44.0715	513.285	8456.16
0	1	23.1871	571.227	24.6355	2433	497.68	43.8959	464.166	10856	24.7565	101.188	2603.93	0	44.4333	4.16864	266.966	64.0416	2278	195.925	12.2528	246.212	8583.25	9.7169	116.882	801.538		0	1	7.30298	376.812	51.597	4993.75	1276.86	15.4369	173.116	5823.19	19.2898	77.5633	260.571	0	35.4667	6.11967	948.94	155.064	6443.75	837.145	16.3845	265.525	1126.23
0	1	9.84694	403.232	40.95	505	450.78	27.6703	607.522	9952.09	50.7988	116.433	1610.5	0	50.5667	1.68126	261.392	155.474	20118	658.01	9.47566	285.294	8101.56	23.9795	47.885	759.73		0	1	7.02656	390.69	55.6019	4756.25	906.71	18.7011	499.066	2870.03	42.9848	83.52	885.357	0	35.3333	5.99259	571.61	95.3862	312.5	461.56	11.7495	564.977	9687.34
0	1	31.3511	546.133	17.4199	1975	1101.88	120.569	215.464	15476	25.7582	73.72	1442.76	0	50.4333	2.1371	343.343	160.658	1135	536.125	18.5899	369.942	19630.6	26.8664	95.5564	846.592		0	1	7.55265	626.809	82.992	1312.5	1708.59	21.6754	523.407	3077.24	10.6753	105.878	337.806	1	2.8	27.992	308.416	11.018	768.75	1314.16	15.636	305.03	820.629
1	0.181944	49.2122	1224.11	24.8741	5839	1123.57	38.8489	374.104	4851.93	12.0217	50.8	372.775	1	60.1667	1.99594	152.459	76.3845	2757	741.015	50.6311	248.898	16399.9	10.0632	40.915	3109.67		0	1	10.0247	489.054	48.7851	7887.5	698.755	16.0348	503.374	14083.3	13.4442	125.753	2175.88	1	0.245833	28.2145	750.505	26.6	910	1328.86	58.0837	385.875	24854.5
0	1	2.08808	245.955	117.79	823	564.52	12.838	513.512	15005.4	37.0417	81.3546	650.414	0	61.7333	1.68888	164.581	97.4499	2615	1152.18	62.8737	263.728	22057.5	50.0987	63.51	1806.9		0	1	3.21205	432.21	134.559	600	735.085	11.2481	1038.37	470.232	5.689	89.435	2097.94	0	30.6667	12.0559	337.567	28	1160	758.54	18.5871	539.667	2139.78
0	1	4.08449	268.357	65.7014	3428	1487.79	21.3678	362.448	9624.14	19.0234	123.113	431.25	0	0.1	1.84177	136.034	73.8606	637	948.665	63.0712	299.394	18570.9	47.3745	103.61	2782.7		0	1	3.25144	258.375	79.4648	1819.23	760.11	48.237	468.768	1339.9	9.629	81.545	734.178	1	6.23	27.4357	1152.3	42	570	1146.62	33.2232	496.02	1308.82
0	1	8.18866	268.357	32.7718	561	1085.18	26.4979	303.766	10436	26.0101	11.525	1617.58	0	71.3083	1.04616	192.425	183.935	2206	712.685	25.8148	327.176	11105.1	22.9765	79.725	962.833		0	1	9.34809	331.381	35.449	7006.25	713.325	20.3421	597.016	359.21	5.54983	79.92	77.689	0	2.9	15.0349	420.977	28	1300	1322.66	13.3566	263.793	1158.13
0	1	122.99	1307.51	10.631	468	1017.59	10.9713	331.984	11505.4	36.1835	82.855	377.624	0	72.5	5.26805	268.032	50.8788	923	999.155	23.8436	267.996	3980.76	6.44814	53.34	528.187		0	1	8.14281	393.469	48.321	6812.5	650.525	12.6699	154.298	2911.89	8.46583	72.785	153.891	0	29.9333	12.5168	289.454	23.1252	690	374.54	25.1855	594.109	156.834
0	1	3.17469	304.131	95.7986	1330	557.725	14.286	501.306	13358.4	26.3756	122.151	671.271	0	69.7667	4.82496	260.448	53.9793	454	532.68	13.9574	257.036	12569.4	18.9222	94.605	355.889		0	1	6.14603	609.703	99.2027	3725	1224.65	27.341	1130.52	2703.04	12.0858	81.815	403.918	0	7	9.70463	433.061	44.6242	850	836.4	31.196	440.209	6617.28
0	1	4.39133	317.724	72.3526	1330	393	26.6922	208.974	9270.71	10.2792	13.395	972.024	0	73.5111	1.80304	154.952	85.9392	329	1727.18	46.6681	198.104	15973.6	28.1373	91.05	2605.08		0	1	31.8014	350.388	11.018	4937.5	1098.79	21.1219	847.102	2646.52	11.6022	109.345	253.583	0	30.0333	63.5138	624.427	9.83136	800	741.325	31.8682	586.894	18353.1
0	1	3.01557	386.021	128.009	825	1312.87	34.8642	392.162	16246.4	38.8275	69.43	1674.09	1	0	123.456	1275.47	10.3314	27073	1123.57	38.8489	374.104	4851.93	12.0217	50.8	372.775		0	1	4.57657	624.927	136.549	1450	919.91	32.4311	235.892	4441.06	25.5803	95.1917	82.3131	0	39.7472	1.62066	213.171	131.534	577	1096.97	29.3648	344.089	12201.8
0	1	7.35418	397.943	54.1111	397	1215.69	63.0692	241.786	1448.75	4.34771	26.4993	461.861	0	73.7111	2.32836	174.326	74.8707	3018	864.93	29.4242	286.684	6626.15	23.2393	49.275	1220.06		0	1	19.3148	212.81	11.018	4450	1100.61	24.7583	271.969	842.19	16.5352	85.345	615.749	0	33.7851	4.40856	242.411	54.9864	5067	829.965	43.2064	460.316	14572.6
0	1	2.9897	342.001	114.393	1330	557.485	14.5788	374.156	7934.17	35.8394	83.3898	560.013	1	36.3667	7.27499	267.081	36.7122	315	870.895	32.3079	203.758	12670.2	40.9471	63.775	57.176		0	0.27	11.3221	401.357	35.449	4731.25	951.79	18.433	163.795	1840.91	8.3575	94.0917	401.547	0	36.3	1.69489	226.453	133.609	2600	677.83	13.4572	415.592	7921.38
0	1	32.0652	998.578	31.1422	2897	984.405	15.8598	369.728	4727.63	9.8676	79.6399	1245.95	1	0	16.1719	215.841	13.3467	1618	1595.23	25.6519	223.7	9647.05	17.9697	66.56	2093.09		0	1	4.59823	654.786	142.4	775	758.54	19.8759	305.175	666.473	3.815	84.53	328.406	0	39.4333	2.87018	271.744	94.6781	902	347.415	42.4086	519.788	10364.5
0	1	2.62174	259.995	99.1687	647	952.3	24.0279	646.902	10869.4	33.652	79.175	650	0	50	13.1904	237.625	18.015	3378	1564.21	25.2202	242.956	5260.48	15.0291	80.08	1398.74		0	1	6.77727	1504.21	221.949	893.75	467.685	97.7658	304.696	3171.38	13.1617	219.35	230.322	0	39.4	4.84767	247.735	51.1039	515	1129.92	17.2047	501.091	12228.4
0	1	13.0119	554.172	42.5897	802	1078.66	28.1599	572.334	16510.1	29.1669	65.5997	1616.62	0	60.0333	3.76322	483.033	128.356	1168	1438.83	23.5165	959.72	13382	33.2063	85.75	1230.79		0	1	8.79872	803.486	91.3185	812.5	198.8	24.7583	218.29	1304.29	9.629	104.32	323.711	0	25.1163	10.1282	343.048	33.8705	2924	975.575	13.256	749.285	12926.7
0	1	10.8575	320.432	29.5126	635	281.385	21.9721	448.878	12724.9	26.8664	110.2	949.602	0	57.8847	3.38938	421.95	124.492	417	905.125	43.9704	437.658	13302.6	30.0416	29.135	2030.48		0	1	10.2532	774.151	75.5036	7318.75	904.965	69.3004	164.985	4616.23	13.8705	84.2583	964.909	0	38.9333	4.73762	223.797	47.2382	2073	961.95	16.2373	781.177	13585.3
0	1	13.0983	450.642	34.4047	1128	457.56	28.5405	301.578	12039	33.0076	115.392	1104.12	1	50.3	7.72363	622.801	80.6358	2841	991.82	17.2707	554.214	7834.54	12.7621	19.45	478.396		1	0.106944	31.9556	863.034	27.0073	3931.25	2210.64	32.1493	361.018	8553.77	22.443	101.543	214.071	0	39.3667	7.61667	508.308	66.7363	5200	357.04	22.8505	606.542	11937.3
0	1	26.2717	350.046	13.3241	440	960.78	16.6463	728.146	6934.7	15.2338	5.77	2663.87	0	64.3875	55.6445	1088.14	19.5552	2352	1565.74	118.246	284.55	6833.17	11.0436	5.59	1165.14		0	1	16.3039	440.201	26.9997	8243.75	1045.06	30.6384	1013.36	842.19	28.0343	86.98	361.353	0	39.3	5.61086	531.225	94.6781	8399	727.3	52.6222	438.463	7921.38
0	1	4.16864	266.966	64.0416	2278	195.925	12.2528	246.212	8583.25	9.7169	116.882	801.538	0	50.433	11.8026	416.488	35.2878	3032	1688.51	37.3157	298.872	6514.02	22.3366	77.245	1404.62		0	1	18.0886	199.3	11.018	312.5	779	25.7213	148.853	1580.56	13.7528	90.8017	251.255	0	39.3667	4.27034	447.604	104.817	637	847.7	9.99508	433.828	6206.8
0	1	1.68126	261.392	155.474	20118	658.01	9.47566	285.294	8101.56	23.9795	47.885	759.73	0	0	25.2188	553.774	21.9588	1248	1601.09	35.7286	463.706	10778.8	36.8294	100.855	2818.47		1	0.8	25.337	1001.03	39.5086	2825	1118.88	43.3912	165.382	15446.8	6.51117	72.6367	528.305
0	1	2.1371	343.343	160.658	1135	536.125	18.5899	369.942	19630.6	26.8664	95.5564	846.592	0	73.5125	6.06659	378.588	62.4054	870	2029.83	16.4591	325.552	13154.8	40.6668	88.86	595.953		0	1	5.8239	277.092	47.5784	550	733.525	171.232	159.05	4591.27	13.1617	76.4083	2448.21
1	0.7	29.7454	251.994	8.4717	5839	1101.88	120.569	215.464	15476	25.7582	73.72	1442.76	0	73.6806	8.20759	400.332	48.7758	747	757.815	50.8995	593.164	9184.55	23.9703	79.175	2385.21		1	0.163889	10.633	333.591	31.3732	1850.96	1001.36	27.0697	582.6	1004.83	5.12783	85.6183	401.547
0	1	1.99594	152.459	76.3845	2757	741.015	50.6311	248.898	16399.9	10.0632	40.915	3109.67	0	48.167	24.8882	636.561	25.5768	2571	1543.1	52.4489	346.826	4794.83	12.2081	21.94	756.122		1	0.0444444	64.9253	715.347	11.018	1806.25	1314.46	71.3966	937.869	1004.83	7.969	63.79	434.812
0	1	1.68888	164.581	97.4499	2615	1152.18	62.8737	263.728	22057.5	50.0987	63.51	1806.9	0	73.25	10.9993	563.646	51.2436	925	922.575	30.2931	532.22	2668.28	7.92141	43.39	1950.85		0	1	26.3133	825.53	31.3732	14400.4	1001.36	24.9183	336.529	3570.27	16.9912	49.1183	591.344
0	1	1.84177	136.034	73.8606	637	948.665	63.0712	299.394	18570.9	47.3745	103.61	2782.7	0	61.1208	4.25046	256.516	60.3502	233	2687.11	10.999	325.552	2394.34	5.85107	77.1	797.629		1	0.0986111	8.48768	335.336	39.5086	1697.6	774.27	12.7533	850.14	2703.04	14.4565	96.0167	430.051
0	1	1.04616	192.425	183.935	2206	712.685	25.8148	327.176	11105.1	22.9765	79.725	962.833	0	49.033	4.9	358.176	73.0972	316	1652.39	26.8479	577.822	8258.35	21.1135	99.15	1491.73		0	1	8.87582	599.692	67.5648	937.5	1254.07	15.7298	504.28	2474.79	10.1287	78.5683	1780.76
0	1	5.26805	268.032	50.8788	923	999.155	23.8436	267.996	3980.76	6.44814	53.34	528.187	0	49	4.5253	316.771	70	956	1318.12	29.2948	529.082	3916.3	7.25695	54.885	1432.28		0	1	9.37402	1274.44	135.954	750	950.1	5.45148	365.186	619.778	2.72667	16.9867	839.624
1	1	4.97207	179.885	36.1791	1143	951.465	12.1574	371.028	4405.34	11.8632	96.44	375.198	0	74.0444	4.75745	361.566	76	2422	1525.94	34.6928	289.616	8636.9	25.6126	81.46	1987.11		0	1	9.55445	706.867	73.983	12500	657.885	51.2959	590.493	10796.4	21.5673	76.1383	781.663
0	1	4.82496	260.448	53.9793	454	532.68	13.9574	257.036	12569.4	18.9222	94.605	355.889	0	73.6653	5.35382	535.382	100	1087	1630.57	50.8266	347.97	4684.32	10.4553	48.09	2155.48		1	0.0666667	52.7005	1173.08	22.2593	629.375	1118.88	32.1493	767.349	18254.1	57.3375	21.7767	605.976
0	1	1.80304	154.952	85.9392	329	1727.18	46.6681	198.104	15973.6	28.1373	91.05	2605.08	0	0	4.9	432.76	88.3184	659	2463.62	12.9222	451.154	5239.31	11.9772	82.23	538.808		0	1	8.98488	857.034	95.3862	1112.5	490.59	30.3605	525.694	18619	34.7468	97.395	183.951
0	1	123.456	1275.47	10.3314	27073	1123.57	38.8489	374.104	4851.93	12.0217	50.8	372.775	0	69.8528	7.74812	278.6	35.9571	2964	1955.8	13.7956	475.516	5453.93	8.15134	56.465	1451.54		0	1	8.5517	882.484	103.194	1250	775.845	84.0335	649.065	14343.9	25.6877	84.2583	1863.79
0	1	2.32836	174.326	74.8707	3018	864.93	29.4242	286.684	6626.15	23.2393	49.275	1220.06	0	69.5486	23.9964	657.944	27.4185	7431	1219.04	16.3032	385.64	5840.36	14.4959	64.32	1754.77		0	1	7.37884	420.833	57.0324	431.25	817.14	51.8909	497.918	39156	51.8505	132.99	349.572
0	1	7.27499	267.081	36.7122	315	870.895	32.3079	203.758	12670.2	40.9471	63.775	57.176	0	49	2.94175	451.875	153.607	322	833.9	26.8048	676.434	20326.6	54.1157	119.93	1451.54		0	1	9.52023	869.504	91.3321	373.125	671.685	51.4939	536.984	35823.8	68.9487	116.098	1795.5
0	1	16.1719	215.841	13.3467	1618	1595.23	25.6519	223.7	9647.05	17.9697	66.56	2093.09	0	50.967	4.78378	485.806	101.553	1034	2546.3	28.529	484.422	16302.8	45.2558	77.69	1754.77		0	1	5.83495	664.256	113.841	10350	1134.66	10.3682	317.632	6994.19	15.6832	184.697	1687.2
0	1	13.1904	237.625	18.015	3378	1564.21	25.2202	242.956	5260.48	15.0291	80.08	1398.74	0	50.367	7.0427	566.094	80.3802	1245	644.64	14.0823	241.298	5568.05	15.6252	48	2663.87		1	0.427778	33.6857	909.189	26.9903	2825	779	25.2925	422.374	2925.95	23.6393	85.345	859.908
0	1	3.76322	483.033	128.356	1168	1438.83	23.5165	959.72	13382	33.2063	85.75	1230.79	0	49.167	12.9138	427.132	33.0756	5610	1085.46	21.6385	394.516	14403.2	34.3026	54.91	1506.52		0	1	6.51805	1020.71	156.598	368.75	817.14	30.7497	571.974	8529.36	18.9087	111.027	288.578
0	1	3.38938	421.95	124.492	417	905.125	43.9704	437.658	13302.6	30.0416	29.135	2030.48	0	0	74.2115	2173.54	29.2884	9013	1458.19	122.045	951.175	3615.09	15.9408	90.3257	967.986		0	1	8.50467	381.607	44.8703	548.75	721.085	44.0715	513.285	8456.16	19.4668	67.805	52.2127
1	0.9	3.26085	426.979	130.941	904	699.37	38.0493	400.854	19067	30.1155	65.48	1775.99	0	53.2861	9.97173	538.016	53.9541	1060	580.078	48.4005	378.385	13832.3	30.0143	148.292	1672.42		0	1	6.11967	948.94	155.064	6443.75	837.145	16.3845	265.525	1126.23	3.9635	70.39	375.515
0	1	7.72363	622.801	80.6358	2841	991.82	17.2707	554.214	7834.54	12.7621	19.45	478.396	0	53.4528	143.859	1564.72	10.8768	40418.3	1414.96	15.175	922.98	2376.39	7.66734	26.6973	274.216		0	1	5.99259	571.61	95.3862	312.5	461.56	11.7495	564.977	9687.34	33.0817	58.4483	1866.77
0	1	55.6445	1088.14	19.5552	2352	1565.74	118.246	284.55	6833.17	11.0436	5.59	1165.14	1	17.2333	3.8951	419.06	107.586	128	721.317	12.7964	470.515	11459.5	24.7131	108.348	739.226		1	0.198611	12.2636	1348.09	109.926	8106.25	1045.06	20.394	667.266	12228.4	33.9152	103.763	882.808
0	1	11.8026	416.488	35.2878	3032	1688.51	37.3157	298.872	6514.02	22.3366	77.245	1404.62	0	53.3667	149.224	1544.96	10.3533	940	794.818	14.9798	518.46	6519.04	11.1428	48.9527	563.772		0	1	27.992	308.416	11.018	768.75	1314.16	15.636	305.03	820.629	18.7825	90.1783	5943.71
0	1	25.2188	553.774	21.9588	1248	1601.09	35.7286	463.706	10778.8	36.8294	100.855	2818.47	0	65.5556	5.28289	487.581	92.2944	40418.3	431.918	60.0543	281.74	7725.53	17.6631	127.097	2124.24		1	0.593056	21.999	371.196	16.8734	570	1191.88	35.3409	426.933	17157.9	32.1417	85.345	207.114
0	1	6.06659	378.588	62.4054	870	2029.83	16.4591	325.552	13154.8	40.6668	88.86	595.953	0	65.4833	22.0642	518.883	23.517	1859	529.174	21.6063	345.18	7338.52	9.35046	92.5676	743.324		0	1	28.2145	750.505	26.6	910	1328.86	58.0837	385.875	24854.5	49.9185	107.945	193.211
0	1	8.20759	400.332	48.7758	747	757.815	50.8995	593.164	9184.55	23.9703	79.175	2385.21	0	53.2667	6.72211	610.106	90.7611	904	298.298	54.7843	194.58	18007.6	33.8924	131.056	1692.48		0	1	12.0559	337.567	28	1160	758.54	18.5871	539.667	2139.78	23.9643	88.8883	569.456
0	1	24.8882	636.561	25.5768	2571	1543.1	52.4489	346.826	4794.83	12.2081	21.94	756.122	0	52.9778	9.24386	307.33	33.2469	1142	539.031	34.6056	351.61	14343.7	19.6631	70.4137	1985.81		0	1	27.4357	1152.3	42	570	1146.62	33.2232	496.02	1308.82	30.674	86.1617	890.46
0	1	10.9993	563.646	51.2436	925	922.575	30.2931	532.22	2668.28	7.92141	43.39	1950.85	0	51.2847	21.4573	382.036	17.8045	995	383.972	24.9358	250.465	16071.3	28.6887	55.5031	892.917		0	1	15.0349	420.977	28	1300	1322.66	13.3566	263.793	1158.13	20.355	25.12	3288.76
0	1	4.25046	256.516	60.3502	233	2687.11	10.999	325.552	2394.34	5.85107	77.1	797.629	0	51.5889	11.8658	471.048	39.6981	2574	664.709	42.5835	433.59	13056.9	30.8626	93.0912	2308.59		0	1	12.5168	289.454	23.1252	690	374.54	25.1855	594.109	156.834	42.9848	111.027	4193.38
0	1	4.9	358.176	73.0972	316	1652.39	26.8479	577.822	8258.35	21.1135	99.15	1491.73	0	51.6194	38.8128	1008.82	25.992	2578	402.43	22.257	262.505	11452.9	26.0862	126.383	1213.5		0	1	9.70463	433.061	44.6242	850	836.4	31.196	440.209	6617.28	23.4225	79.92	465.839
0	1	4.5253	316.771	70	956	1318.12	29.2948	529.082	3916.3	7.25695	54.885	1432.28	0	51.9389	3.66345	537.605	146.748	1194	952.79	25.5517	621.505	11472.8	26.8149	97.3101	479.714		0	1	63.5138	624.427	9.83136	800	741.325	31.8682	586.894	18353.1	22.6612	98.775	121.565
0	1	4.75745	361.566	76	2422	1525.94	34.6928	289.616	8636.9	25.6126	81.46	1987.11	0	60.7	2.25301	256.02	113.635	2721	499.94	27.9153	652.62	7953.49	23.7855	91.8002	689.597		0	1	1.62066	213.171	131.534	577	1096.97	29.3648	344.089	12201.8	12.4462	80.4617	441.961
0	1	5.35382	535.382	100	1087	1630.57	50.8266	347.97	4684.32	10.4553	48.09	2155.48	0	59.9847	7.57744	191.315	25.248	1867	1045.88	23.1367	465.338	9563.13	32.8803	119.574	924.658		1	0.00555556	90.0491	1054.74	11.713	806	683.985	32.4311	605.805	18921.6	35.473	104.598	114.641
0	1	4.9	432.76	88.3184	659	2463.62	12.9222	451.154	5239.31	11.9772	82.23	538.808	0	69.7333	1.99756	424.939	212.729	361	543.495	87.3759	562.526	8210.74	38.2187	178.358	1558.51		0	1	4.40856	242.411	54.9864	5067	829.965	43.2064	460.316	14572.6	21.7867	62.4533	3997.07
0	1	7.74812	278.6	35.9571	2964	1955.8	13.7956	475.516	5453.93	8.15134	56.465	1451.54	0	53.9833	4.84645	436.18	90	6954	853.825	85.9628	327.758	9491.84	29.5791	102.756	711.474		0	1	1.69489	226.453	133.609	2600	677.83	13.4572	415.592	7921.38	22.3338	21.6483	2293
0	1	23.9964	657.944	27.4185	7431	1219.04	16.3032	385.64	5840.36	14.4959	64.32	1754.77	0	53.5333	7.13431	638.614	89.513	19300	707.855	23.2252	308.01	5048.72	9.93968	63.1349	793.117		0	1	2.87018	271.744	94.6781	902	347.415	42.4086	519.788	10364.5	36.3015	88.615	2651.01
1	0.1	7.66804	351.144	45.7932	1244	1479.59	38.9899	446.758	10271.9	17.0857	82.93	1506.52	0	53.2667	4.16922	376.743	90.363	904	350.5	55.0138	545.57	232.928	51.3544	198.584	1404.59		0	1	4.84767	247.735	51.1039	515	1129.92	17.2047	501.091	12228.4	33.2902	86.1617	4715.81
0	1	2.94175	451.875	153.607	322	833.9	26.8048	676.434	20326.6	54.1157	119.93	1451.54	0	51.7403	4.96225	406.904	82	1171	2234.13	26.4666	320.492	10449.4	30.7812	69.105	2131.89		1	0.0222222	32.4205	1146.63	35.3674	760	918.245	40.2869	549.138	18921.6	51.3422	101.265	323.711
0	1	4.78378	485.806	101.553	1034	2546.3	28.529	484.422	16302.8	45.2558	77.69	1754.77	0	53.6667	11.1572	1339.11	120.022	857	1832.94	67.316	446.756	5810.61	14.0063	141.681	3196.27		0	1	10.1282	343.048	33.8705	2924	975.575	13.256	749.285	12926.7	24.7202	92.445	564.602
0	1	7.0427	566.094	80.3802	1245	644.64	14.0823	241.298	5568.05	15.6252	48	2663.87	0	0.3	1.84972	296.404	160.243	2778	229.765	30.2188	493.308	15221.9	27.4332	148.565	749.694		1	0.0333333	6.56965	398.863	60.713	15956	975.575	37.3776	459.117	76525.8	50.427	103.485	749.136
0	1	12.9138	427.132	33.0756	5610	1085.46	21.6385	394.516	14403.2	34.3026	54.91	1506.52	0	54.575	4.52027	401.626	88.8498	3580	316.11	24.3741	464.518	13106.3	38.9772	103.796	756.842		0	1	4.73762	223.797	47.2382	2073	961.95	16.2373	781.177	13585.3	27.8218	83.4433	1987.38
0	1	74.2115	2173.54	29.2884	9013	1458.19	122.045	951.175	3615.09	15.9408	90.3257	967.986	0	52.6997	2.94298	292.66	99.4434	1900	370.25	15.0548	534.402	11273.1	21.177	108.275	923.966		1	0.243056	23.268	484.862	20.8382	710	747.575	13.6082	753.761	15565.5	27.503	105.712	630.437
0	1	9.97173	538.016	53.9541	1060	580.078	48.4005	378.385	13832.3	30.0143	148.292	1672.42	0	51.1	13.7606	235.021	17.0793	251	1221.68	31.4222	471.588	11039.1	17.2671	125.038	1877.39		0	1	7.61667	508.308	66.7363	5200	357.04	22.8505	606.542	11937.3	45.1305	86.98	1828.07
0	1	143.859	1564.72	10.8768	40418.3	1414.96	15.175	922.98	2376.39	7.66734	26.6973	274.216	0	47.8875	15.09	229.864	15.2328	986	1379.62	42.0141	299.804	3432.67	4.12281	51.9555	2107.75		0	1	5.61086	531.225	94.6781	8399	727.3	52.6222	438.463	7921.38	31.9323	71.025	1423.04
0	1	3.8951	419.06	107.586	128	721.317	12.7964	470.515	11459.5	24.7131	108.348	739.226	0	71.8	4.73361	335.523	70.881	912	531.385	10.538	244.946	7151.03	30.2143	60.5925	52.161		0	1	4.27034	447.604	104.817	637	847.7	9.99508	433.828	6206.8	30.779	54.9817	837.87
1	0.4	29.4652	637.694	21.6423	9944	1652.86	20.9544	1078.16	5141.03	14.7818	37.7394	1699.26	0	69.6181	3.92706	285.195	72.6231	279	286.765	41.323	334.388	10997	24.5257	69.1038	1013.48
0	1	149.224	1544.96	10.3533	940	794.818	14.9798	518.46	6519.04	11.1428	48.9527	563.772	0	0	19.4315	327.531	16.8557	2158	482.77	16.677	414.848	7690.88	27.2787	62.8638	467.792
0	1	5.28289	487.581	92.2944	40418.3	431.918	60.0543	281.74	7725.53	17.6631	127.097	2124.24	0	69.5403	9.45634	291.606	30.8371	2291	967.85	56.7	352.866	12193.6	20.3773	58.1422	1447.19
0	1	22.0642	518.883	23.517	1859	529.174	21.6063	345.18	7338.52	9.35046	92.5676	743.324	0	69.3333	53.9157	677.365	12.5634	292	697.785	17.3818	215.286	1329.67	2.91952	82.3514	147.332
1	0.433	270.547	4165.09	15.3951	2411	1173.62	87.5035	765.555	12703.2	7.27805	38.6413	533.914	0	49.233	1.86731	138.627	74.2389	497	713.1	23.4812	658.414	12994.5	26.6461	78.5066	1405.08
0	1	6.72211	610.106	90.7611	904	298.298	54.7843	194.58	18007.6	33.8924	131.056	1692.48	0	73.4347	8.91422	347.664	39.0011	2842	1931.83	20.9388	615.014	17407.8	33.1289	58.3604	1212.95
0	1	9.24386	307.33	33.2469	1142	539.031	34.6056	351.61	14343.7	19.6631	70.4137	1985.81	0	49.067	34.414	822.429	23.8981	942	775.156	9.42149	659.218	19418.3	23.2307	79.1987	500.158
0	1	21.4573	382.036	17.8045	995	383.972	24.9358	250.465	16071.3	28.6887	55.5031	892.917	1	1.2	45.4636	582.866	12.8205	219	2416.99	21.9177	155.48	5180.81	16.079	104.546	73.744
0	1	11.8658	471.048	39.6981	2574	664.709	42.5835	433.59	13056.9	30.8626	93.0912	2308.59	0	0.1	56.9685	1372.18	24.0867	2800	3085.37	35.3644	535.786	5359.97	14.6868	148.019	376.504
0	1	38.8128	1008.82	25.992	2578	402.43	22.257	262.505	11452.9	26.0862	126.383	1213.5	0	0	5.48568	406.068	74.0232	600	1206.31	13.27	294.492	574.75	1.20198	78.7228	164.592
0	1	3.66345	537.605	146.748	1194	952.79	25.5517	621.505	11472.8	26.8149	97.3101	479.714	0	0	1.63375	193.882	118.673	715	412.433	40.1457	669.712	14477.6	32.2662	62.9359	2743.41
0	1	2.25301	256.02	113.635	2721	499.94	27.9153	652.62	7953.49	23.7855	91.8002	689.597	0	0	3.39186	103.577	30.5369	942	1968.96	23.8668	710.924	12092.2	25.4359	75.4268	1486.67
0	1	7.57744	191.315	25.248	1867	1045.88	23.1367	465.338	9563.13	32.8803	119.574	924.658	0	50.2	0.992927	201.167	202.6	506	311.013	15.5303	570.09	14477.6	30.5244	96.5924	574.823
0	1	1.99756	424.939	212.729	361	543.495	87.3759	562.526	8210.74	38.2187	178.358	1558.51	0	48.275	18.7517	541.269	28.8651	1951	2157.43	37.0168	425.354	4854.72	13.0911	33.1503	1183.26
0	1	4.84645	436.18	90	6954	853.825	85.9628	327.758	9491.84	29.5791	102.756	711.474	0	47.8528	2.17646	115.046	52.8592	1845	822.112	26.9343	632.192	11758.8	24.9817	84.3157	1101.31
0	1	7.13431	638.614	89.513	19300	707.855	23.2252	308.01	5048.72	9.93968	63.1349	793.117	0	47.7833	3.78761	160.715	42.4317	1057	1144.44	26.5809	744.92	17730.5	34.9765	90.1567	1416.05
0	1	4.16922	376.743	90.363	904	350.5	55.0138	545.57	232.928	51.3544	198.584	1404.59	0	47.8	0.713673	81.998	114.896	762	253.969	21.6812	448.266	20353.4	26.8988	96.3995	1455.68
1	0.033	79.3648	701.76	8.8422	1627	716.16	40.3362	260.192	6402.01	19.0853	53.8424	258.576	0	47.9583	4.12768	146.926	35.5953	10102	1078.66	35.8666	394.96	5485.38	12.6995	96.3995	1726.05
0	1	4.96225	406.904	82	1171	2234.13	26.4666	320.492	10449.4	30.7812	69.105	2131.89	0	47.5875	13.1995	492.271	37.2945	4946	456.507	20.4793	541.99	14503.4	23.3516	73.7417	1333.16
0	1	11.1572	1339.11	120.022	857	1832.94	67.316	446.756	5810.61	14.0063	141.681	3196.27	0	47.1889	11.9459	305.163	25.5455	3139	1294.86	87.991	298.884	4672.88	10.0019	59.2631	288.2
0	1	1.84972	296.404	160.243	2778	229.765	30.2188	493.308	15221.9	27.4332	148.565	749.694	0	47.3691	11.9336	465.423	39.0011	3097	949.086	18.588	681.93	9901.1	18.6131	94.2932	1227.85
0	1	4.52027	401.626	88.8498	3580	316.11	24.3741	464.518	13106.3	38.9772	103.796	756.842	0	47.0833	7.05509	311.524	44.1559	614	1483.39	29.67	363.3	4732.85	8.04844	65.1254	1659.73
0	1	2.94298	292.66	99.4434	1900	370.25	15.0548	534.402	11273.1	21.177	108.275	923.966	0	47.8847	3.10257	89.556	28.8651	9729	1294.86	38.6551	295.824	2169.25	5.0517	40.9507	1520.04
1	0.1	130.297	1025.44	7.87	6900	560.15	21.4776	629.636	4419.38	10.8415	86.3198	758.89	0	47.2	12.6242	199.543	15.8063	4590	1623.83	47.095	570.09	4802.17	11.6045	61.8544	396.147
0	1	13.7606	235.021	17.0793	251	1221.68	31.4222	471.588	11039.1	17.2671	125.038	1877.39	0	0	3.39126	143.897	42.4317	2890	456.507	22.2912	565.61	5069.81	9.34706	71.0867	1326.66
0	1	15.09	229.864	15.2328	986	1379.62	42.0141	299.804	3432.67	4.12281	51.9555	2107.75	0	47.4	2.68245	160.715	59.9135	2170	1623.83	72.4162	868.084	10967.5	29.2537	73.9099	950.957
0	1	4.73361	335.523	70.881	912	531.385	10.538	244.946	7151.03	30.2143	60.5925	52.161	0	47.3337	9.08103	292.554	32.2159	21790	1535.73	10.3812	658.414	1602.03	3.04574	62.0084	194.268
0	1	3.92706	285.195	72.6231	279	286.765	41.323	334.388	10997	24.5257	69.1038	1013.48	0	46	17.1345	216.753	12.6501	3510	1144.44	13.241	786.106	8622.57	15.9182	69.7769	452.356
0	1	19.4315	327.531	16.8557	2158	482.77	16.677	414.848	7690.88	27.2787	62.8638	467.792
0	1	9.45634	291.606	30.8371	2291	967.85	56.7	352.866	12193.6	20.3773	58.1422	1447.19
0	1	53.9157	677.365	12.5634	292	697.785	17.3818	215.286	1329.67	2.91952	82.3514	147.332
0	1	1.86731	138.627	74.2389	497	713.1	23.4812	658.414	12994.5	26.6461	78.5066	1405.08
0	1	8.91422	347.664	39.0011	2842	1931.83	20.9388	615.014	17407.8	33.1289	58.3604	1212.95
0	1	34.414	822.429	23.8981	942	775.156	9.42149	659.218	19418.3	23.2307	79.1987	500.158
0	1	45.4636	582.866	12.8205	219	2416.99	21.9177	155.48	5180.81	16.079	104.546	73.744
0	1	56.9685	1372.18	24.0867	2800	3085.37	35.3644	535.786	5359.97	14.6868	148.019	376.504
0	1	5.48568	406.068	74.0232	600	1206.31	13.27	294.492	574.75	1.20198	78.7228	164.592
0	1	1.63375	193.882	118.673	715	412.433	40.1457	669.712	14477.6	32.2662	62.9359	2743.41
0	1	3.39186	103.577	30.5369	942	1968.96	23.8668	710.924	12092.2	25.4359	75.4268	1486.67
0	1	0.992927	201.167	202.6	506	311.013	15.5303	570.09	14477.6	30.5244	96.5924	574.823
0	1	18.7517	541.269	28.8651	1951	2157.43	37.0168	425.354	4854.72	13.0911	33.1503	1183.26
0	1	2.17646	115.046	52.8592	1845	822.112	26.9343	632.192	11758.8	24.9817	84.3157	1101.31
0	1	3.78761	160.715	42.4317	1057	1144.44	26.5809	744.92	17730.5	34.9765	90.1567	1416.05
0	1	0.713673	81.998	114.896	762	253.969	21.6812	448.266	20353.4	26.8988	96.3995	1455.68
0	1	4.12768	146.926	35.5953	10102	1078.66	35.8666	394.96	5485.38	12.6995	96.3995	1726.05
0	1	13.1995	492.271	37.2945	4946	456.507	20.4793	541.99	14503.4	23.3516	73.7417	1333.16
0	1	11.9459	305.163	25.5455	3139	1294.86	87.991	298.884	4672.88	10.0019	59.2631	288.2
0	1	11.9336	465.423	39.0011	3097	949.086	18.588	681.93	9901.1	18.6131	94.2932	1227.85
0	1	7.05509	311.524	44.1559	614	1483.39	29.67	363.3	4732.85	8.04844	65.1254	1659.73
0	1	3.10257	89.556	28.8651	9729	1294.86	38.6551	295.824	2169.25	5.0517	40.9507	1520.04
0	1	12.6242	199.543	15.8063	4590	1623.83	47.095	570.09	4802.17	11.6045	61.8544	396.147
1	0.233	2.99088	298.839	99.9167	17920	713.1	8.45012	155.72	1160.33	2.47436	86.4822	120.338
0	1	3.39126	143.897	42.4317	2890	456.507	22.2912	565.61	5069.81	9.34706	71.0867	1326.66
1	0.033	111.978	3419.46	30.5369	740	1535.73	23.6256	243.99	11094.9	1.76259	23.941	202.658
1	0.1	19.4209	400.669	20.6308	630	2350.78	22.3384	810.406	8637.48	20.6156	76.4463	730.012
1	0.333	10.1163	806.059	79.6796	10570	885.287	165.338	724.41	3354.67	12.7706	87.9424	54.5979
1	0.1	373.339	7702.28	20.6308	8120	917.1	19.7063	561.148	14400.4	31.1775	9.31905	144.643
0	1	2.68245	160.715	59.9135	2170	1623.83	72.4162	868.084	10967.5	29.2537	73.9099	950.957
1	0.1	61.0836	617.586	10.1105	14640	1931.83	35.1278	664.858	6589.35	13.8075	75.4268	518.698
1	0.067	24.9699	515.148	20.6308	18090	713.1	17.7527	700.906	13840.4	51.4198	79.1987	149.548
1	0.167	42.5177	471.667	11.0934	2170	3999.96	112.319	915.646	1822.14	7.16746	85.937	167.644
0	1	9.08103	292.554	32.2159	21790	1535.73	10.3812	658.414	1602.03	3.04574	62.0084	194.268
0	1	17.1345	216.753	12.6501	3510	1144.44	13.241	786.106	8622.57	15.9182	69.7769	452.356
1	0.033	15.0611	717.22	47.6208	1190	997.376	16.289	676.212	10126.4	25.6432	89.0452	1002
[truncated: 3 more columns]

## Sheet: Table S5 & S6
Derivation Cohort									Validation Cohort
30-day death				Post-30-day death					30-day death				Post-30-day death
survival status(0,survival;1,death)	survival time(m)	O/T ratio	AAD score	survival status(0,survival;1,death)	survival time(m)	O/T ratio	AAD score		survival status(0,survival;1,death)	survival time(m)	O/T ratio	AAD score	survival status(0,survival;1,death)	survival time(m)	O/T ratio	AAD score
0	1	155.229	0.88	1	0.533	155.229	0.88		0	1	19.2079	0.88	0	26.6118	19.2079	0.88
1	0.466667	57.3631	0.88	0	70.4444	2.34936	0.88		0	1	26.5091	0.97	0	26.3173	26.5091	0.97
0	1	2.34936	0.88	0	70.5333	16.3509	0.88		0	1	29.121	1.85	0	26.5367	29.121	1.85
0	1	16.3509	0.88	0	70.1	49.652	0		0	1	27.5631	0.88	0	26.4643	27.5631	0.88
0	1	49.652	0	0	69.8458	10.2876	0.88		1	0.0190046	46.0036	2.32	0	26.3222	10.4057	1.85
0	1	10.2876	0.88	0	69.9014	7.10989	0		0	1	10.4057	1.85	0	26.2733	9.00464	0.88
0	1	7.10989	0	0	70.5333	3.797	0		0	1	9.00464	0.88	0	26.2407	15.3645	1.85
0	1	3.797	0	1	0.667	19.8782	0.88		1	0.0621759	27.4094	0	0	26.2544	39.9017	0.88
0	1	19.8782	0.88	0	0.2	48.9494	0.88		0	1	15.3645	1.85	0	26.1891	2.88923	1.85
1	0.366667	9.11632	0.88	0	69.6361	26.1528	0.88		0	1	39.9017	0.88	0	26.1706	13.9273	0.88
0	1	48.9494	0.88	0	69.2181	8.90916	0.88		0	1	2.88923	1.85	0	26.1729	16.56	1.85
0	1	26.1528	0.88	0	69.1	23.1412	0.88		0	1	13.9273	0.88	0	26.1194	4.3842	1.85
1	0.4	3.5961	0.88	0	69.0431	8.61894	0.88		0	1	16.56	1.85	0	26.0541	11.8125	1.85
1	0.333	7.61533	0.88	0	69.1486	2.20024	0.88		0	1	4.3842	1.85	0	26.0393	41.8346	1.85
0	1	8.90916	0.88	0	69.5528	17.0027	0.88		0	1	11.8125	1.85	0	26.0306	11.8177	0
0	1	23.1412	0.88	0	68.6667	1.42975	0.88		0	1	41.8346	1.85	0	25.8869	5.00188	0.88
0	1	8.61894	0.88	0	0	4.42343	0.88		0	1	11.8177	0	0	25.8573	39.7755	1.85
0	1	2.20024	0.88	0	69.2997	10.2454	0.88		0	1	5.00188	0.88	0	25.8213	26.7282	1.85
0	1	17.0027	0.88	0	68.1639	34.3585	0.88		1	0.442662	38.7325	0.97	0	25.8093	13.9251	1.85
0	1	1.42975	0.88	0	68.1681	8.43817	0.88		0	1	39.7755	1.85	0	25.7877	11.5521	2.42
1	0.133333	8.53045	0.88	0	68.0153	7.59989	0.88		0	1	26.7282	1.85	0	25.786	35.9128	2.42
0	1	4.42343	0.88	0	67.5542	9.49098	0.88		0	1	13.9251	1.85	1	10.9328	26.4455	1.85
0	1	10.2454	0.88	0	67.4375	2.86331	0.88		0	1	11.5521	2.42	0	25.6118	2.70228	1.85
0	1	34.3585	0.88	0	60.6875	10.3883	0.88		0	1	35.9128	2.42	0	25.5783	2.00405	0
0	1	8.43817	0.88	0	67.7333	15.5615	0		0	1	26.4455	1.85	0	25.5023	3.04746	0.88
1	0.033	128.897	0.88	0	68.0997	1.58863	0		0	1	2.70228	1.85	0	25.4577	8.64534	0.88
0	1	7.59989	0.88	0	67.0917	23.9934	0.88		0	1	2.00405	0	0	25.4388	1.16129	2.32
1	0.633	12.5794	0	0	66.2875	23.4151	0		1	0.0420602	107.913	2.62	0	25.5553	20.9818	0.88
0	1	9.49098	0.88	1	0.867	9.8195	0.88		0	1	3.04746	0.88	0	25.481	11.0895	1.85
0	1	2.86331	0.88	0	68.8667	4.79054	0.88		0	1	8.64534	0.88	0	25.5886	7.52137	1.44
0	1	10.3883	0.88	0	66.2333	16.5672	0.88		0	1	1.16129	2.32	0	25.3487	8.22932	0
0	1	15.5615	0	0	66.1	5.26535	0		0	1	20.9818	0.88	0	13.1773	3.67763	2.62
0	1	1.58863	0	0	65.8736	7.45049	0		0	1	11.0895	1.85	0	25.2516	19.1806	0.97
0	1	23.9934	0.88	0	65.5	1.61448	2.32		1	0.00759259	20.188	1.85	1	11.2634	3.66142	1.85
1	0.433	90.0635	0.88	0	65.675	1.95229	0		0	1	7.52137	1.44	0	25.2536	5.99061	1.85
1	0.566667	8.63299	0	0	65.2514	36.3604	0		0	1	8.22932	0	0	25.1207	11.3039	1.45
0	1	23.4151	0	0	66.5444	8.03716	0		1	0.112685	7.13502	0.88	0	25.0532	5.72815	0.88
0	1	9.8195	0.88	1	0.533	34.3106	0		0	1	3.67763	2.62	0	25.0909	32.3547	1.45
0	1	4.79054	0.88	0	65.3819	5.52084	0		1	0.0428704	39.3322	1.85	0	25.0909	103.636	0.57
0	1	16.5672	0.88	0	65.2764	5.0587	0		0	1	19.1806	0.97	0	25.0512	18.2961	0.88
0	1	5.26535	0	0	65.6819	20.1858	0		1	0.401458	30.7275	0.88	0	25.0467	0.604117	1.85
0	1	7.45049	0	0	65.3333	4.36356	0		0	1	3.66142	1.85	0	25.02	1.30793	0.88
1	0.033	68.2277	0	0	65.2861	12.822	0.88		0	1	5.99061	1.85	0	25.0176	3.35491	0.88
0	1	1.61448	2.32	0	64.9194	4.44037	0		0	1	11.3039	1.45	0	25.0528	2.85721	0
0	1	1.95229	0	0	65.1833	14.9924	0		1	0.0319676	10.4005	1.85	1	4.31838	131.959	2.42
0	1	36.3604	0	0	58.6028	3.98733	0.88		1	0.437986	17.106	1.85	0	24.8881	24.4158	0.97
0	1	8.03716	0	0	64.3222	6.76814	0.57		0	1	5.72815	0.88	0	24.8871	13.6952	1.85
0	1	34.3106	0	0	64.6472	24.9921	0.88		1	0.277801	19.4538	3.7	0	24.8424	3.96412	1.45
0	1	5.52084	0	0	64.2333	3.44438	0.57		0	1	32.3547	1.45	0	24.8407	4.68007	0.88
0	1	5.0587	0	0	64.7333	7.90689	0		1	0.57838	20.6218	1.85	0	24.8194	20.7154	0.88
0	1	20.1858	0	0	64.325	5.51495	0.88		0	1	103.636	0.57	0	24.7725	11.0406	0.88
0	1	4.36356	0	1	34.6	4.78385	3.02		0	1	18.2961	0.88	0	24.7588	69.6641	0.88
0	1	12.822	0.88	0	54.2997	2.55489	1.44		1	0.146319	85.2937	2.42	0	24.7498	12.709	0
0	1	4.44037	0	0	25.6	0.559077	5.03		0	1	0.604117	1.85	0	23.6763	4.60397	1.85
0	1	14.9924	0	0	48.4667	2.45589	0		0	1	1.30793	0.88	0	23.7055	32.8229	1.45
0	1	3.98733	0.88	0	48.2	4.76676	0		0	1	3.35491	0.88	0	23.6709	16.7943	2.32
0	1	6.76814	0.57	0	48.0333	5.30322	0.88		0	1	2.85721	0	0	23.5521	15.4691	1.85
0	1	24.9921	0.88	0	48.1	10.9626	0		1	0.00803241	14.8447	0.68	0	23.4848	21.8938	1.85
0	1	3.44438	0.57	0	45.9667	10.5605	0.88		0	1	131.959	2.42	0	23.486	16.1102	0
0	1	7.90689	0	0	45.9667	14.0194	0.88		1	0.0525694	12.7047	0.88	0	23.4541	1.69507	0.88
0	1	5.51495	0.88	0	47.9333	9.43954	0.88		0	1	24.4158	0.97	0	23.4135	7.98204	0.88
0	1	4.78385	3.02	0	45.8667	12.5864	0		0	1	13.6952	1.85	0	23.2757	15.6676	0.88
0	1	2.55489	1.44	0	47.9	8.94764	0		0	1	3.96412	1.45	0	23.2091	2.31967	0.88
0	1	0.559077	5.03	0	57.5	3.04032	0.88		0	1	4.68007	0.88	0	23.2043	17.42	0.88
0	1	2.45589	0	1	0.0333333	4.72713	0		1	0.00152778	50.4556	1.56	0	23.1525	11.0556	1.45
0	1	4.76676	0	0	58.2333	30.3082	0.88		0	1	20.7154	0.88	1	2.519	24.6572	1.85
0	1	5.30322	0.88	0	46.2667	10.213	1.45		0	1	11.0406	0.88	0	23.1209	1.57989	0.88
0	1	10.9626	0	0	45.7	3.78483	0.88		0	1	69.6641	0.88	0	23.1026	5.91958	0.88
0	1	10.5605	0.88	0	46.0333	6.16646	0.88		0	1	12.709	0	1	1.01384	11.6121	0.88
0	1	14.0194	0.88	0	45.9667	2.99883	0.88		1	0.372407	27.2217	1.85	0	23.0119	19.1982	1.85
0	1	9.43954	0.88	0	45.8333	22.668	0.88		0	1	4.60397	1.85	0	22.8872	14.2909	0.88
0	1	12.5864	0	0	46.9667	3.09528	0.88		0	1	32.8229	1.45	0	22.919	8.50371	2.42
0	1	8.94764	0	0	46.9	10.1703	0.88		0	1	16.7943	2.32	0	22.9176	19.134	0.88
0	1	3.04032	0.88	0	48.7	34.9862	0		1	0.752338	41.9069	0.88	0	22.7697	9.5312	0.88
1	0.333333	4.99111	0.88	0	48.7	27.3939	0.88		0	1	15.4691	1.85	0	22.7745	6.45317	1.85
1	0.433333	12.2508	0	0	48.5667	5.13526	0.88		0	1	21.8938	1.85	0	23.0407	17.571	1.85
0	1	4.72713	0	0	47.8333	16.6573	0.88		0	1	16.1102	0	0	22.5713	6.44644	0.88
0	1	30.3082	0.88	0	47.8333	6.0287	0.88		0	1	1.69507	0.88	0	22.5763	5.72391	1.85
0	1	10.213	1.45	0	47.9333	15.3284	0.88		0	1	7.98204	0.88	0	22.553	8.35515	0.88
0	1	3.78483	0.88	0	46.6656	15.9457	0.88		1	0.105347	68.0967	1.85	0	22.5177	18.1374	0
0	1	6.16646	0.88	0	46.4022	12.6864	0.88		0	1	15.6676	0.88	0	22.516	9.75697	0.88
0	1	2.99883	0.88	0	46.0333	33.9156	0		0	1	2.31967	0.88	0	22.4839	6.7844	0.88
0	1	22.668	0.88	0	46.004	32.7805	0.88		0	1	17.42	0.88	0	22.4022	5.7066	1.85
0	1	3.09528	0.88	1	42.816	39.6088	0		0	1	11.0556	1.45	0	22.3813	9.83105	2.42
1	0.566667	6.65805	0.88	0	49.5	6.09561	0.88		0	1	24.6572	1.85	0	22.2526	3.35343	0.88
0	1	10.1703	0.88	0	0	12.9659	0.88		0	1	1.57989	0.88	0	22.1507	4.13514	1.85
0	1	34.9862	0	0	48.0333	18.0253	0.88		0	1	5.91958	0.88	0	22.111	19.8989	1.85
0	1	27.3939	0.88	0	46.7667	10.0776	0.88		0	1	11.6121	0.88	0	22.0394	3.02501	1.85
1	0.433333	22.284	0.57	0	46	18.319	2.32		0	1	19.1982	1.85	0	22.0141	6.90931	2.32
0	1	5.13526	0.88	0	53.7	9.21779	0.88		0	1	14.2909	0.88	0	22.0504	6.45131	1.85
0	1	16.6573	0.88	0	52.7333	3.17823	0.88		0	1	8.50371	2.42	0	21.9863	3.85679	1.85
0	1	6.0287	0.88	0	52.0208	9.13393	0.88		0	1	19.134	0.88	0	21.9866	6.71554	0.88
0	1	15.3284	0.88	0	52.0333	12.6729	0.88		1	0.186968	10.6558	0.97	0	21.9784	8.7137	3.02
0	1	15.9457	0.88	0	46.5667	0.143773	0.88		0	1	9.5312	0.88	0	21.9512	3.19816	0.88
0	1	12.6864	0.88	0	64.6819	31.2765	0.88		0	1	6.45317	1.85	0	21.9526	4.89767	0.88
0	1	33.9156	0	0	48.2722	3.73344	0.57		1	0.00164352	157.628	0.88	0	21.953	16.04	1.85
0	1	32.7805	0.88	0	57.2333	10.9602	0.88		0	1	17.571	1.85	0	21.802	22.5834	2.05
0	1	39.6088	0	0	57.2333	16.3707	0.88		0	1	6.44644	0.88	0	21.8766	21.2213	0.88
0	1	6.09561	0.88	0	57.3	8.81348	0.88		0	1	5.72391	1.85	0	21.8806	6.58954	0.88
1	0.166667	44.3805	0.88	0	46.9667	20.5213	0.88		0	1	8.35515	0.88	0	21.7983	1.25137	0
0	1	12.9659	0.88	0	44.3667	15.0406	1.17		0	1	18.1374	0	0	21.6758	5.88064	0.97
0	1	18.0253	0.88	0	36.6667	7.72728	1.45		0	1	9.75697	0.88	1	12.8702	40.0633	1.56
1	0.266667	8.26057	0	0	43.3667	2.13589	1.85		0	1	6.7844	0.88	0	21.6993	7.91236	1.56
1	0.133333	37.7991	0.88	1	14.8	29.5262	0.88		0	1	5.7066	1.85	0	21.6741	28.0113	3.59
0	1	10.0776	0.88	0	36.3667	35.0017	0		1	0.209861	15.1638	2.05	0	21.6544	2.26851	0
0	1	18.319	2.32	0	36.2667	4.92596	0.88		1	0.352199	24.5567	3.02	0	21.6444	3.86963	1.85
0	1	9.21779	0.88	0	35.8667	4.47823	0		0	1	9.83105	2.42	0	21.5438	5.62538	1.85
0	1	3.17823	0.88	1	0.666667	19.7002	0		1	0.0208102	38.079	0.88	0	21.546	4.43404	0.88
0	1	9.13393	0.88	0	9	1.6499	0		0	1	3.35343	0.88	0	21.5202	9.87958	0.88
0	1	12.6729	0.88	0	44.3667	11.3979	0		0	1	4.13514	1.85	1	0.132917	30.2243	0.88
0	1	0.143773	0.88	0	44.3667	8.08615	0		0	1	19.8989	1.85	0	22.0528	10.1982	1.85
0	1	31.2765	0.88	0	46.3667	32.5489	0.88		0	1	3.02501	1.85	0	21.3508	5.2887	0.88
0	1	3.73344	0.57	0	42.3667	22.9113	0.88		0	1	6.90931	2.32	0	21.3795	6.54197	0.88
0	1	10.9602	0.88	0	45.3667	1.6129	0.88		0	1	6.45131	1.85	0	21.3868	7.18713	1.85
0	1	16.3707	0.88	1	0.5	30.2285	1.56		0	1	3.85679	1.85	0	21.2875	13.7949	1.85
0	1	8.81348	0.88	1	0.433333	27.7085	0.88		0	1	6.71554	0.88	0	21.2706	13.3701	1.85
0	1	20.5213	0.88	0	37.1667	27.3355	0.88		1	0.0234722	17.2806	0.88	0	20.9868	11.8887	0.88
0	1	15.0406	1.17	0	36.6667	4.21011	1.56		0	1	8.7137	3.02	0	20.9635	16.7354	0
0	1	7.72728	1.45	1	2	8.54311	0.88		0	1	3.19816	0.88	0	20.9382	7.31673	0
0	1	2.13589	1.85	0	33.2667	14.1387	0.88		0	1	4.89767	0.88	0	20.9117	34.7988	0
0	1	29.5262	0.88	1	5	66.9435	0.88		0	1	16.04	1.85	0	20.8872	3.49031	0
0	1	35.0017	0	0	33.2	6.30329	0.88		0	1	22.5834	2.05	0	20.8447	103.676	0
0	1	4.92596	0.88	1	9.23333	3.15803	0.88		0	1	21.2213	0.88	0	20.8174	7.39791	0
0	1	4.47823	0	0	33.2	2.95364	0.88		0	1	6.58954	0.88	0	20.767	2.07115	0
0	1	19.7002	0	0	33.2	2.39364	0.88		0	1	1.25137	0	0	20.7679	1.74879	0
0	1	1.6499	0	0	33.1333	12.8912	0.88		1	0.00418981	64.3287	0.88	0	20.7175	4.91716	0
0	1	11.3979	0	0	42.3667	1.10927	0.88		0	1	5.88064	0.97	0	20.6838	9.77281	0
0	1	8.08615	0	0	33	106.071	2.32		0	1	40.0633	1.56	0	20.636	29.6014	0.97
0	1	32.5489	0.88	0	33.3667	45.0423	0.88		0	1	7.91236	1.56	0	20.6111	3.29105	0
0	1	22.9113	0.88	0	57.1333	6.07943	0.88		0	1	28.0113	3.59	0	20.5342	6.73679	0.88
0	1	1.6129	0.88	0	51.5667	0.88428	1.45		0	1	2.26851	0	0	20.5154	13.1983	0
0	1	30.2285	1.56	0	56.9333	15.4339	1.85		0	1	3.86963	1.85	0	19.9138	5.26359	0
0	1	27.7085	0.88	0	56.3667	2.65922	0.88		1	0.00138889	20.0932	0.88	0	19.8438	1.65353	0.88
0	1	27.3355	0.88	0	55.3667	7.61731	0.88		0	1	5.62538	1.85	0	19.8472	4.06113	2.89
0	1	4.21011	1.56	0	55.3667	7.28307	0.88		0	1	4.43404	0.88	0	19.7789	2.94605	0.88
0	1	8.54311	0.88	0	55.5	2.9707	0.88		0	1	9.87958	0.88	0	19.7201	2.18076	0
0	1	14.1387	0.88	0	57.2333	7.106	1.45		1	0.175926	46.6564	0.88	0	19.666	10.525	0
0	1	66.9435	0.88	0	56.5333	9.53127	0.88		1	0.00409722	30.5283	2.05	1	10.4791	12.366	0
0	1	6.30329	0.88	0	57.3	25.9602	1.45		0	1	30.2243	0.88	0	19.6153	5.81143	0
0	1	3.15803	0.88	0	57.3333	6.86673	0.88		0	1	10.1982	1.85	0	19.6009	3.50696	0
0	1	2.95364	0.88	0	53.2667	10.6325	0.88		0	1	5.2887	0.88	0	19.6184	6.18248	0
0	1	2.39364	0.88	0	53.2667	8.92681	1.45		1	0.0306944	17.1294	0.88	0	19.5684	4.71971	1.44
0	1	12.8912	0.88	0	52.3667	16.0381	0.88		0	1	6.54197	0.88	0	19.5518	2.26086	0
0	1	1.10927	0.88	0	53.2333	8.46704	1.45		0	1	7.18713	1.85	0	19.5314	8.77808	0
0	1	106.071	2.32	0	52.1667	11.3638	2.62		1	0.239097	42.2566	0.88	0	19.4539	7.86122	0
1	0.433333	13.5526	0.88	0	55.7667	1.21756	0.88		0	1	13.7949	1.85	0	19.4333	16.9836	0.88
0	1	45.0423	0.88	0	52.9333	3.45232	1.45		1	0.0155556	16.1726	0.88	1	4.05484	27.0484	0.88
0	1	6.07943	0.88	0	52.0333	6.29321	1.17		0	1	13.3701	1.85	0	19.3533	5.50897	0
0	1	0.88428	1.45	0	51.9667	4.85324	0.88		0	1	11.8887	0.88	0	19.347	11.047	0
0	1	15.4339	1.85	0	51.5667	1.11958	0.88		1	0.0182176	49.1086	0.68	0	19.3336	8.36291	0
0	1	2.65922	0.88	0	51.6667	31.3841	1.85		0	1	16.7354	0	0	19.2428	1.72615	0
0	1	7.61731	0.88	0	51.6667	12.7503	2.42		0	1	7.31673	0	0	19.2311	2.35568	0
0	1	7.28307	0.88	0	51.4333	73.9526	0.88		0	1	34.7988	0	0	19.1128	6.95334	1.44
0	1	2.9707	0.88	0	51.4333	11.0546	0.88		1	0.706944	7.37487	0.88	0	19.0871	1.58409	1.44
0	1	7.106	1.45	0	51.4	23.1871	1.85		0	1	3.49031	0	0	19.049	2.60092	0
0	1	9.53127	0.88	0	52.3333	9.84694	0.88		0	1	103.676	0	0	19.0216	2.33504	0
0	1	25.9602	1.45	1	0.666667	31.3511	0		0	1	7.39791	0	0	18.9536	6.54938	0
0	1	6.86673	0.88	0	52.2333	2.08808	0.88		1	0.873194	88.3319	0	0	18.9195	18.6605	0
0	1	10.6325	0.88	0	51.1667	4.08449	0.88		0	1	2.07115	0	0	18.9409	11.7186	0
0	1	8.92681	1.45	0	51.1667	8.18866	1.85		0	1	1.74879	0	0	18.9048	5.09535	0
0	1	16.0381	0.88	1	27	122.99	0.57		0	1	4.91716	0	0	18.9011	10.8581	0
0	1	8.46704	1.45	0	50.5667	3.17469	1.45		0	1	9.77281	0	0	18.8824	23.7703	0
0	1	11.3638	2.62	0	51.1	4.39133	1.85		0	1	29.6014	0.97	0	18.8156	3.76347	0
0	1	1.21756	0.88	0	51.0667	3.01557	1.85		0	1	3.29105	0	0	18.8519	5.15754	0
0	1	3.45232	1.45	0	51.0333	7.35418	0.88		0	1	6.73679	0.88	0	18.9769	1.4829	1.44
0	1	6.29321	1.17	0	51.0333	2.9897	0		1	0.0481713	6.57868	0	1	1.53986	46.3938	0.68
0	1	4.85324	0.88	0	51.1333	32.0652	1.85		1	0.00483796	28.0253	0	0	18.7907	7.29977	0
0	1	1.11958	0.88	0	50.9333	2.62174	1.45		0	1	13.1983	0	0	18.7564	3.96493	0.88
0	1	31.3841	1.85	0	50.8	13.0119	1.85		0	1	5.26359	0	0	18.7511	24.8861	0
0	1	12.7503	2.42	0	55.175	10.8575	2.62		1	0.306806	5.31142	0	0	18.687	4.71358	0
0	1	73.9526	0.88	0	50.6667	13.0983	1.85		0	1	1.65353	0.88	0	18.5536	3.78301	0
0	1	11.0546	0.88	0	50.6333	26.2717	0.88		1	0.151319	30.2264	1.54	0	18.5549	17.1897	0
0	1	23.1871	1.85	0	44.4333	4.16864	0.88		0	1	4.06113	2.89	0	18.5085	8.54135	0
0	1	9.84694	0.88	0	50.5667	1.68126	1.45		0	1	2.94605	0.88	0	18.5522	20.1034	1.85
0	1	31.3511	0	0	50.4333	2.1371	0.88		1	0.0969213	141.247	0	0	18.4135	4.14273	0.88
1	0.181944	49.2122	0.88	1	60.1667	1.99594	0.88		0	1	2.18076	0	0	18.3732	4.19092	0.88
0	1	2.08808	0.88	0	61.7333	1.68888	0.88		1	0.244282	15.2538	1.56	0	18.8533	4.97739	0
0	1	4.08449	0.88	0	0.1	1.84177	0.88		0	1	10.525	0	0	18.7356	4.43477	0
0	1	8.18866	1.85	0	71.3083	1.04616	0		1	0.21331	7.55831	0	0	18.6761	4.45226	0
0	1	122.99	0.57	0	72.5	5.26805	0.88		0	1	12.366	0	0	18.3849	4.4401	1.44
0	1	3.17469	1.45	0	69.7667	4.82496	0.68		0	1	5.81143	0	0	18.0181	15.0052	0
0	1	4.39133	1.85	0	73.5111	1.80304	0.88		0	1	3.50696	0	0	17.9689	16.0126	0
0	1	3.01557	1.85	1	0	123.456	1.85		0	1	6.18248	0	0	17.9841	4.99268	0.88
0	1	7.35418	0.88	0	73.7111	2.32836	0		0	1	4.71971	1.44	0	18.0846	35.0023	0.88
0	1	2.9897	0	1	36.3667	7.27499	0.88		0	1	2.26086	0	0	18.1472	7.11511	0.88
0	1	32.0652	1.85	1	0	16.1719	0.88		1	0.0860648	19.8346	1.74	0	18.0866	4.89465	0
0	1	2.62174	1.45	0	50	13.1904	0.88		0	1	8.77808	0	0	18.253	2.39033	0
0	1	13.0119	1.85	0	60.0333	3.76322	0.88		0	1	7.86122	0	0	17.8374	8.06094	0.88
0	1	10.8575	2.62	0	57.8847	3.38938	0		0	1	16.9836	0.88	0	17.8475	11.9044	0
0	1	13.0983	1.85	1	50.3	7.72363	1.44		0	1	27.0484	0.88	0	17.8288	19.4869	0
0	1	26.2717	0.88	0	64.3875	55.6445	0.88		1	0.986991	16.5451	0.88	0	17.5539	30.1734	0
0	1	4.16864	0.88	0	50.433	11.8026	0.88		1	0.41706	6.24764	0.97	0	17.5122	3.9526	0
0	1	1.68126	1.45	0	0	25.2188	0		0	1	5.50897	0	0	17.5392	6.0949	0
0	1	2.1371	0.88	0	73.5125	6.06659	0.88		0	1	11.047	0	0	17.5147	7.10443	0
1	0.7	29.7454	0.88	0	73.6806	8.20759	0.88		0	1	8.36291	0	0	17.5154	8.66316	0.88
0	1	1.99594	0.88	0	48.167	24.8882	0.88		0	1	1.72615	0	0	17.4748	14.1083	0
0	1	1.68888	0.88	0	73.25	10.9993	0.88		0	1	2.35568	0	0	17.4509	26.0329	0
0	1	1.84177	0.88	0	61.1208	4.25046	1.44		1	0.0410417	3.31051	0.57	0	17.4462	17.3645	0
0	1	1.04616	0	0	49.033	4.9	0		1	0.00363426	4.74461	0	0	17.3706	17.8741	0
0	1	5.26805	0.88	0	49	4.5253	0		0	1	6.95334	1.44	0	5.21456	4.15299	0.68
1	1	4.97207	0	0	74.0444	4.75745	0.88		0	1	1.58409	1.44	0	17.8995	12.2076	0
0	1	4.82496	0.68	0	73.6653	5.35382	0.88		1	0.0432639	5.47167	0	0	17.8117	4.93486	0
0	1	1.80304	0.88	0	0	4.9	0.88		0	1	2.60092	0	0	17.6203	15.1465	2.53
0	1	123.456	1.85	0	69.8528	7.74812	0		0	1	2.33504	0	0	17.3049	7.32176	0
0	1	2.32836	0	0	69.5486	23.9964	0.88		0	1	6.54938	0	0	17.1337	7.16318	0
0	1	7.27499	0.88	0	49	2.94175	0		0	1	18.6605	0	0	16.9863	12.8183	0
0	1	16.1719	0.88	0	50.967	4.78378	0		0	1	11.7186	0	0	16.9566	7.48155	0
0	1	13.1904	0.88	0	50.367	7.0427	0.88		0	1	5.09535	0	0	16.9194	2.59726	0.88
0	1	3.76322	0.88	0	49.167	12.9138	0		0	1	10.8581	0	0	16.8534	1.90316	0.88
0	1	3.38938	0	0	0	74.2115	0		0	1	23.7703	0	0	16.8861	9.73431	0
1	0.9	3.26085	0.88	0	53.2861	9.97173	0.88		0	1	3.76347	0	0	17.2494	4.26121	0
0	1	7.72363	1.44	0	53.4528	143.859	0.88		0	1	5.15754	0	0	17.2006	10.3249	0
0	1	55.6445	0.88	1	17.2333	3.8951	0		0	1	1.4829	1.44	0	17.115	11.0295	0.68
0	1	11.8026	0.88	0	53.3667	149.224	0		0	1	46.3938	0.68	0	17.1211	1.81645	0
0	1	25.2188	0	0	65.5556	5.28289	0.88		0	1	7.29977	0	0	17.3255	4.69303	0.57
0	1	6.06659	0.88	0	65.4833	22.0642	0		0	1	3.96493	0.88	0	17.0491	6.10469	0
0	1	8.20759	0.88	0	53.2667	6.72211	0		0	1	24.8861	0	0	16.8189	2.04739	0
0	1	24.8882	0.88	0	52.9778	9.24386	0.88		0	1	4.71358	0	0	16.8203	9.76135	0
0	1	10.9993	0.88	0	51.2847	21.4573	0.88		0	1	3.78301	0	0	16.8203	36.5275	0
0	1	4.25046	1.44	0	51.5889	11.8658	0.88		1	0.144259	60.8354	0	0	16.9055	9.98763	0
0	1	4.9	0	0	51.6194	38.8128	0		0	1	17.1897	0	0	17.3109	19.6671	0
0	1	4.5253	0	0	51.9389	3.66345	0		1	0.27162	21.5775	0	0	16.7461	13.4089	0
0	1	4.75745	0.88	0	60.7	2.25301	1.45		0	1	8.54135	0	0	16.8084	28.2	0.88
0	1	5.35382	0.88	0	59.9847	7.57744	0.88		1	0.0707639	10.8574	0.88	0	16.4321	29.1831	0
0	1	4.9	0.88	0	69.7333	1.99756	0		0	1	20.1034	1.85	0	16.1839	21.2697	0.88
0	1	7.74812	0	0	53.9833	4.84645	0		0	1	4.14273	0.88	0	16.1756	15.8714	0
0	1	23.9964	0.88	0	53.5333	7.13431	0		0	1	4.19092	0.88	0	15.9196	23.8371	0
1	0.1	7.66804	0.88	0	53.2667	4.16922	0		0	1	4.97739	0	0	27.2837	11.9084	0
0	1	2.94175	0	0	51.7403	4.96225	0		0	1	4.43477	0	0	25.9545	19.5737	0.88
0	1	4.78378	0	0	53.6667	11.1572	0		0	1	4.45226	0	0	24.6513	13.3486	0.88
0	1	7.0427	0.88	0	0.3	1.84972	0.88		0	1	4.4401	1.44	0	19.6656	10.2257	0
0	1	12.9138	0	0	54.575	4.52027	0.88		1	0.00780093	55.0273	0.68	0	19.4337	42.0123	0
0	1	74.2115	0	0	52.6997	2.94298	0.88		0	1	15.0052	0	0	16.9053	2.51817	1.85
0	1	9.97173	0.88	0	51.1	13.7606	1.56		0	1	16.0126	0	0	15.855	6.74127	1.45
0	1	143.859	0.88	0	47.8875	15.09	0		0	1	4.99268	0.88	0	15.7551	14.0028	0.97
0	1	3.8951	0	0	71.8	4.73361	0		0	1	35.0023	0.88	0	15.4522	2.73865	0
1	0.4	29.4652	0.88	0	69.6181	3.92706	0		1	0.0690509	250.678	0.57	0	15.4469	13.5007	0.88
0	1	149.224	0	0	0	19.4315	0.88		0	1	7.11511	0.88	0	15.4836	1.56994	0.88
0	1	5.28289	0.88	0	69.5403	9.45634	0.88		0	1	4.89465	0	0	15.7839	48.4973	0.88
0	1	22.0642	0	0	69.3333	53.9157	0.88		0	1	2.39033	0	0	15.7721	0.483442	0.88
1	0.433	270.547	0.88	0	49.233	1.86731	0		1	0.0361111	30.2708	0	0	15.3533	21.5993	0
0	1	6.72211	0	0	73.4347	8.91422	0.88		1	0.000810185	5.28819	1.17	0	15.0877	0.543484	0
0	1	9.24386	0.88	0	49.067	34.414	0.88		1	0.146991	5.09762	1.17	0	15.144	63.1243	1.85
0	1	21.4573	0.88	1	1.2	45.4636	0.97		0	1	8.06094	0.88	0	15.1211	9.22748	2.05
0	1	11.8658	0.88	0	0.1	56.9685	2.62		0	1	11.9044	0	0	15.0197	2.17453	0.88
0	1	38.8128	0	0	0	5.48568	1.45		0	1	19.4869	0	0	15.0199	2.42534	0.88
0	1	3.66345	0	0	0	1.63375	0		0	1	30.1734	0	0	14.9921	11.9471	0.88
0	1	2.25301	1.45	0	0	3.39186	0		0	1	3.9526	0	0	14.9848	12.1648	1.85
0	1	7.57744	0.88	0	50.2	0.992927	0		0	1	6.0949	0	0	15.4207	4.2656	0
0	1	1.99756	0	0	48.275	18.7517	2.05		0	1	7.10443	0	0	14.8457	13.3854	0.88
0	1	4.84645	0	0	47.8528	2.17646	0.88		0	1	8.66316	0.88	0	14.9074	13.8162	1.85
0	1	7.13431	0	0	47.7833	3.78761	0		0	1	14.1083	0	0	14.9531	8.14231	0.88
0	1	4.16922	0	0	47.8	0.713673	0		0	1	26.0329	0	0	14.7781	8.61953	0
1	0.033	79.3648	0	0	47.9583	4.12768	0.88		0	1	17.3645	0	0	14.6881	3.10053	0
0	1	4.96225	0	0	47.5875	13.1995	0.88		0	1	17.8741	0	0	14.6584	16.6589	0
0	1	11.1572	0	0	47.1889	11.9459	0.88		0	1	4.15299	0.68	0	14.6419	10.5722	0
0	1	1.84972	0.88	0	47.3691	11.9336	0.88		0	1	12.2076	0	0	14.6441	1.06889	0
0	1	4.52027	0.88	0	47.0833	7.05509	0.88		0	1	4.93486	0	0	14.5345	6.98849	0.88
0	1	2.94298	0.88	0	47.8847	3.10257	0.88		0	1	15.1465	2.53	0	14.5136	4.65823	0.88
1	0.1	130.297	0.68	0	47.2	12.6242	0.88		1	0.0489352	33.1059	0	0	14.4773	10.7904	0
0	1	13.7606	1.56	0	0	3.39126	0.88		0	1	7.32176	0	0	14.2524	19.3956	0.88
0	1	15.09	0	0	47.4	2.68245	1.56		1	0.0115509	42.1259	0	0	13.9855	1.34443	0
0	1	4.73361	0	0	47.3337	9.08103	0.88		0	1	7.16318	0	0	13.9703	4.61446	1.85
0	1	3.92706	0	0	46	17.1345	0.88		0	1	12.8183	0	0	13.9754	16.753	0.88
0	1	19.4315	0.88	0	44.0167	30.8705	0.88		1	0.019375	3.85201	0.88	0	14.0864	2.78612	0.88
0	1	9.45634	0.88	0	43.9208	2.89346	0		0	1	7.48155	0	0	13.7493	14.26	2.42
0	1	53.9157	0.88	0	34.8	5.94872	0		0	1	2.59726	0.88	0	13.7382	8.39357	0.88
0	1	1.86731	0	0	43.6875	13.4902	0		1	0.0296065	23.9813	0.88	0	13.6153	11.4161	0.88
0	1	8.91422	0.88	0	43.8028	3.46478	0.88		0	1	1.90316	0.88	0	13.5872	2.86972	1.85
0	1	34.414	0.88	0	43.7333	6.96603	0.88		0	1	9.73431	0	0	13.5496	2.58934	1.85
0	1	45.4636	0.97	1	38.6764	20.1472	0.88		0	1	4.26121	0	0	13.3478	2.61402	0.88
0	1	56.9685	2.62	0	43.4472	8.18451	0		0	1	10.3249	0	0	13.3878	3.1445	0.88
0	1	5.48568	1.45	0	43.4681	35.1262	0		0	1	11.0295	0.68	0	13.1196	4.82722	0
0	1	1.63375	0	0	43.3861	9.47854	0.88		0	1	1.81645	0	0	13.0401	1.47	0.88
0	1	3.39186	0	0	43.3528	34.4733	0.88		0	1	4.69303	0.57	0	13.1459	4.11322	0.88
0	1	0.992927	0	0	43.3764	34.2613	0.88		0	1	6.10469	0	0	12.7716	14.6274	1.85
0	1	18.7517	2.05	0	43.3056	8.23835	0.88		0	1	2.04739	0	0	12.7863	11.9046	0.88
0	1	2.17646	0.88	0	43.2764	9.37189	0		1	0.496157	4.66024	0	0	12.722	3.77578	0.88
0	1	3.78761	0	0	43.2458	3.87035	0.88		0	1	9.76135	0	0	12.6837	13.7127	0.88
0	1	0.713673	0	0	37.1097	19.6076	0.88		0	1	36.5275	0	0	12.6825	2.84587	0.88
0	1	4.12768	0.88	1	0.7	89.6779	0.88		0	1	9.98763	0	0	12.6135	8.0329	0
0	1	13.1995	0.88	0	43.0194	7.01602	0.88		1	0.654769	9.30344	2.32	0	12.6198	17.3914	0.88
0	1	11.9459	0.88	0	43.0792	13.1577	0.88		0	1	19.6671	0	0	12.5893	1.24259	0
0	1	11.9336	0.88	0	43.0139	13.9903	0.88		1	0.0698843	15.2298	0	1	0.368472	30.0198	0.88
0	1	7.05509	0.88	0	0	51.6965	1.56		0	1	13.4089	0	0	12.5052	12.2497	0.88
0	1	3.10257	0.88	1	1.6	11.8702	0.88		1	0.668912	23.1287	0.88	0	12.4842	7.51043	0.88
0	1	12.6242	0.88	0	42.2083	3.07223	0.88		0	1	28.2	0.88	0	12.4192	11.9592	0.88
1	0.233	2.99088	0.88	0	45.3667	4.95243	0		0	1	29.1831	0	0	12.0502	0.903491	1.85
0	1	3.39126	0.88	0	42.2667	1.92274	0.88		0	1	21.2697	0.88	0	12.5636	12.1776	0.97
1	0.033	111.978	0.88	0	41.9875	10.3666	0.88		0	1	15.8714	0	0	12.1527	2.11287	0.88
1	0.1	19.4209	1.85	0	41.7764	7.60558	0.88		0	1	23.8371	0	0	12.0848	9.53032	1.45
1	0.333	10.1163	0.88	0	41.1403	27.4869	1.45		0	1	11.9084	0	0	12.0111	9.35459	2.14
1	0.1	373.339	0.88	0	41.1681	5.17293	0.88		0	1	19.5737	0.88	0	12.0837	3.4057	0.88
0	1	2.68245	1.56	0	41.3333	8.27027	0		1	0.0560417	54.2788	0.88	0	11.9531	3.58975	0
1	0.1	61.0836	0.88	0	41	5.94099	0.88		0	1	13.3486	0.88	0	11.9711	9.77416	0
1	0.067	24.9699	0.88	0	40.8667	2.98284	0.88		0	1	10.2257	0	0	11.8865	20.0934	0.88
1	0.167	42.5177	0.88	0	40.8681	9.97299	0.88		0	1	42.0123	0	0	12.117	3.96046	0.88
0	1	9.08103	0.88	0	40.7528	4.44567	0		0	1	2.51817	1.85	0	11.8801	12.6295	1.56
0	1	17.1345	0.88	0	40.7861	5.27397	2.62		0	1	6.74127	1.45	0	11.8495	23.7459	1.85
1	0.033	15.0611	1.85	0	40.0667	3.70409	2.32		0	1	14.0028	0.97	0	11.7846	9.10513	0.88
0	1	30.8705	0.88	0	39.7514	10.7203	0.88		0	1	2.73865	0	0	11.7864	3.3756	0.88
0	1	2.89346	0	0	46.3	19.6102	0.88		0	1	13.5007	0.88	0	11.786	11.8504	1.56
0	1	5.94872	0	0	45.6333	4.33788	0.88		0	1	1.56994	0.88	0	11.8084	6.22702	1.65
0	0.57	4.64704	0	0	45.5	3.51473	0.88		0	1	48.4973	0.88	0	11.75	21.9987	0.88
0	1	13.4902	0	0	43.9333	23.1155	0.88		0	1	0.483442	0.88	0	11.7165	5.06753	0.88
0	1	3.46478	0.88	0	43.9667	8.31827	0.88		0	1	21.5993	0	0	11.6838	14.9137	0.88
0	1	6.96603	0.88	0	43.8	13.938	0.88		0	1	0.543484	0	0	11.5778	11.1297	3.02
0	1	20.1472	0.88	0	43.6	25.8506	0.88		0	1	63.1243	1.85	0	11.5193	10.2191	0.88
0	1	8.18451	0	0	43.5	17.1483	0		0	1	9.22748	2.05	0	11.5549	10.8818	0.88
0	1	35.1262	0	0	43.6	11.8545	0.88		1	0.0857407	5.82286	1.56	0	11.486	17.6891	0.88
0	1	9.47854	0.88	0	43.5	17.7633	0.88		0	1	2.17453	0.88	0	11.406	3.00491	0.88
1	0.1	22.7059	0.88	0	43.2333	3.93486	0.88		0	1	2.42534	0.88	0	11.415	14.0915	1.85
0	1	34.4733	0.88	0	43.3	9.38493	0.88		0	1	11.9471	0.88	0	11.3567	22.5083	0.88
0	1	34.2613	0.88	0	43.1	23.475	0.88		0	1	12.1648	1.85	0	11.3866	4.61743	0.88
0	1	8.23835	0.88	0	42.8	26.2352	0.88		0	1	4.2656	0	0	11.3498	12.1126	1.85
0	1	9.37189	0	1	0.933	16.0713	0.88		0	1	13.3854	0.88	0	11.3391	5.80565	1.85
0	1	3.87035	0.88	1	0.95	46.5919	0.88		0	1	13.8162	1.85	1	0.223079	234.696	0
0	1	19.6076	0.88	0	42.3333	57.2382	0.88		0	1	8.14231	0.88	0	11.1046	0.704661	1.85
0	1	89.6779	0.88	0	42.3	52.5314	0.88		0	1	8.61953	0	0	11.211	1.44125	0
0	1	7.01602	0.88	0	41.4333	11.7301	0.88		0	1	3.10053	0	0	11.1194	6.29148	0.88
0	1	13.1577	0.88	0	41.1667	4.23622	0.88		0	1	16.6589	0	0	11.0892	5.86509	0.88
0	1	13.9903	0.88	0	41.1333	42.023	0.88		0	1	10.5722	0	0	11.2528	1.18661	0
1	0.333333	22.6627	0.88	0	41	5.40146	0.88		0	1	1.06889	0	0	10.9808	2.94415	0.88
0	1	51.6965	1.56	0	40.9	5.18068	0.88		0	1	6.98849	0.88	0	10.5863	4.09014	0.88
0	1	11.8702	0.88	0	40.3333	6.66321	0.88		0	1	4.65823	0.88
1	0.633333	21.4176	0.88	0	40.3333	22.4308	0.88		0	1	10.7904	0
0	1	3.07223	0.88	0	45.6333	22.1746	0		0	1	19.3956	0.88
0	1	4.95243	0	0	45.5748	25.43	1.85		0	1	1.34443	0
0	1	1.92274	0.88	1	6	6.22015	2.53		0	1	4.61446	1.85
0	0.63	3.42955	0	0	22.0333	13.1227	1.56		0	1	16.753	0.88
0	1	10.3666	0.88	0	38.6181	8.77308	0.88		0	1	2.78612	0.88
1	1	141.274	0.88	0	38.4444	4.7275	1.85		0	1	14.26	2.42
0	1	7.60558	0.88	0	38.1931	1.76685	0.88		0	1	8.39357	0.88
0	1	27.4869	1.45	0	38.2486	7.5092	0.68		0	1	11.4161	0.88
0	1	5.17293	0.88	0	38.2694	13.4368	0.88		0	1	2.86972	1.85
0	1	8.27027	0	0	38.2125	22.9081	0.88		0	1	2.58934	1.85
1	0.233333	13.6753	0	0	38.0014	9.98909	1.85		0	1	2.61402	0.88
0	1	5.94099	0.88	0	37.9375	19.4281	0.88		0	1	3.1445	0.88
0	1	2.98284	0.88	0	37.9	1.48809	0		0	1	4.82722	0
0	1	9.97299	0.88	0	37.7625	8.58228	0.88		0	1	1.47	0.88
0	1	4.44567	0	0	37.5986	4.25124	0.88		0	1	4.11322	0.88
0	1	5.27397	2.62	0	37.6056	5.83772	0.88		0	1	14.6274	1.85
0	1	3.70409	2.32	0	37.5333	3.93344	0.88		0	1	11.9046	0.88
0	1	10.7203	0.88	0	37.4	3.9028	0		0	1	3.77578	0.88
0	1	19.6102	0.88	0	37.1	13.4048	2.32		1	0.684468	9.92905	0.88
0	0.5	6.66962	0.88	0	37.3667	5.29338	0.88		0	1	13.7127	0.88
0	1	4.33788	0.88	0	37.1542	3.59476	0.88		0	1	2.84587	0.88
0	1	3.51473	0.88	0	37.0375	9.21144	0		0	1	8.0329	0
0	1	23.1155	0.88	0	36.8167	8.72288	0.88		0	1	17.3914	0.88
0	1	8.31827	0.88	0	36.8611	9.36174	0.88		1	0.389398	8.01699	0.88
0	1	13.938	0.88	1	29.9444	8.19302	0.88		1	0.982199	27.6765	0.88
1	0.333333	14.252	0.88	0	36.8611	14.5017	0.88		0	1	1.24259	0
0	1	25.8506	0.88	0	36.7708	9.84447	0.88		0	1	30.0198	0.88
0	1	17.1483	0	1	0.866667	13.8974	1.85		0	1	12.2497	0.88
0	1	11.8545	0.88	0	36.7181	13.936	0.88		0	1	7.51043	0.88
0	1	17.7633	0.88	0	36.6181	8.88952	0.88		0	1	11.9592	0.88
0	1	3.93486	0.88	0	36.7333	3.48228	0		0	1	0.903491	1.85
0	1	9.38493	0.88	0	36.2875	7.67278	0.88		0	1	12.1776	0.97
0	1	23.475	0.88	0	36.2389	19.4955	0.88		0	1	2.11287	0.88
0	1	26.2352	0.88	0	36.2042	7.4093	0.88		0	1	9.53032	1.45
0	1	16.0713	0.88	0	36.0208	8.89224	0.88		0	1	9.35459	2.14
1	0.3	7.05099	0.88	0	35.8861	25.7704	0.88		0	1	3.4057	0.88
0	1	46.5919	0.88	0	35.8528	9.25933	2.42		0	1	3.58975	0
0	1	57.2382	0.88	0	35.8	9.75594	2.89		0	1	9.77416	0
0	1	52.5314	0.88	0	35.8333	12.6233	0.88		0	1	20.0934	0.88
0	1	11.7301	0.88	0	35.9667	7.76102	0.97		0	1	3.96046	0.88
0	1	4.23622	0.88	0	35.1889	8.03643	0.88		0	1	12.6295	1.56
0	1	42.023	0.88	0	35.1917	31.2268	1.85		0	1	23.7459	1.85
0	1	5.40146	0.88	0	34.9861	8.54639	0.88		1	0.199977	41.5005	0.88
0	1	5.18068	0.88	0	35.0167	10.4158	0.88		1	0.630995	26.5667	0.88
0	1	6.66321	0.88	0	34.9736	9.31054	0.88		0	1	9.10513	0.88
0	1	22.4308	0.88	0	35.8	6.84257	3.86		0	1	3.3756	0.88
0	1	22.1746	0	0	35.4861	24.2071	0		0	1	11.8504	1.56
0	1	25.43	1.85	0	35.5139	9.66223	0.97		0	1	6.22702	1.65
0	1	6.22015	2.53	1	1.53333	29.5814	0.88		0	1	21.9987	0.88
1	0.2	42.2496	0.88	0	7.6875	23.0603	0.88		0	1	5.06753	0.88
1	0.833333	11.0239	2.82	0	34.8764	13.2036	1.85		0	1	14.9137	0.88
0	1	13.1227	1.56	0	35.6	6.05226	0.88		0	1	11.1297	3.02
1	0.233333	4.44105	0.88	0	34.9861	9.74504	0.88		1	0.506134	121.404	1.45
0	1	8.77308	0.88	0	34.8667	4.47389	0		0	1	10.2191	0.88
1	0.0666667	14.5605	0.88	0	34.5861	8.07507	0.88		0	1	10.8818	0.88
0	1	4.7275	1.85	0	34.5847	8.43475	1.45		0	1	17.6891	0.88
0	1	1.76685	0.88	0	22.4903	13.932	2.13		0	1	3.00491	0.88
0	1	7.5092	0.68	0	34.2056	24.8073	1.85		0	1	14.0915	1.85
0	1	13.4368	0.88	0	34.4875	10.0039	1.45		0	1	22.5083	0.88
0	1	22.9081	0.88	0	34.3833	9.38874	2.05		0	1	4.61743	0.88
0	1	9.98909	1.85	0	34.3264	7.76708	0.88		0	1	12.1126	1.85
0	1	19.4281	0.88	0	34.5	8.50145	1.45		1	0.889884	28.399	0.88
0	1	1.48809	0	0	34.3722	11.9317	2.42		0	1	5.80565	1.85
0	1	8.58228	0.88	0	34.0667	8.06501	0		0	1	234.696	0
0	0.3	21.1715	1.85	0	34.0667	9.61724	0.88		0	1	0.704661	1.85
0	1	4.25124	0.88	0	33.8194	6.85335	1.85		0	1	1.44125	0
0	1	5.83772	0.88	0	38.3333	18.2163	0		0	1	6.29148	0.88
0	1	3.93344	0.88	0	38.3	4.98279	1.44		0	1	5.86509	0.88
0	1	3.9028	0	0	36.7333	22.8026	0.88		0	1	1.18661	0
0	1	13.4048	2.32	0	35.8333	8.12768	0.88		0	1	2.94415	0.88
1	0.1	69.246	1.56	0	34.8	3.29605	0.88		0	1	4.09014	0.88
0	1	5.29338	0.88	0	43.7	16.23	0.88		1	0.157917	128.511	0.88
0	1	3.59476	0.88	0	43.0333	3.92162	0.88		1	0.0486574	41.7834	0
0	1	9.21144	0	0	43.0667	3.95335	0.88		1	0.156782	70.2249	0
0	1	8.72288	0.88	0	43.6	2.43977	0.88
0	1	9.36174	0.88	0	42.4	34.4552	0.88
0	1	8.19302	0.88	1	0.480556	51.8219	0.88
0	1	14.5017	0.88	0	38.2333	3.00317	0.88
1	0.4	46.8191	0.88	0	37.7	30.3838	0.88
1	0.0333333	10.5404	0.88	1	0.966667	114.502	2.62
0	1	9.84447	0.88	0	36.7667	7.30298	0.88
0	1	13.8974	1.85	0	36.1	7.02656	0.88
0	1	13.936	0.88	0	36	7.55265	0.88
0	1	8.88952	0.88	0	35.5667	10.0247	2.73
0	1	3.48228	0	0	34.5333	3.21205	0.88
0	1	7.67278	0.88	0	34.5333	3.25144	0
1	0.0333333	32.2878	0.88	0	6.5	9.34809	0.88
0	1	19.4955	0.88	0	33.9333	8.14281	0.88
0	1	7.4093	0.88	0	33.8667	6.14603	0.88
0	0.33	13.0473	0.88	0	33.9	31.8014	0.88
0	1	8.89224	0.88	0	21.6333	4.57657	0.88
0	0.27	9.61725	0.88	0	33.8667	19.3148	0.88
0	1	25.7704	0.88	0	33.7	4.59823	0.88
0	0.33	8.11541	0.88	0	33.5667	6.77727	0.88
0	1	9.25933	2.42	0	33.5	8.79872	0.88
0	1	9.75594	2.89	0	43.2	10.2532	0.88
0	1	12.6233	0.88	0	43.7333	16.3039	1.85
0	1	7.76102	0.97	0	43.5	18.0886	0.88
0	1	8.03643	0.88	0	37.4748	5.8239	2.42
0	1	31.2268	1.85	0	37.3667	26.3133	1.45
0	1	8.54639	0.88	0	36.0072	8.87582	1.85
0	1	10.4158	0.88	0	36	9.37402	1.45
0	1	9.31054	0.88	0	35.9689	9.55445	2.42
0	1	6.84257	3.86	0	35.897	8.98488	1.85
0	1	24.2071	0	0	35.7333	8.5517	1.54
0	1	9.66223	0.97	0	35.5667	7.37884	0.88
0	1	29.5814	0.88	0	35.5274	9.52023	1.45
0	1	23.0603	0.88	0	35.5667	5.83495	0.88
0	1	13.2036	1.85	0	35.5667	6.51805	1.45
0	1	6.05226	0.88	0	35.4667	8.50467	0.88
0	1	9.74504	0.88	0	35.4667	6.11967	2.42
0	1	4.47389	0	0	35.3333	5.99259	0.88
1	0.0333333	21.1366	2.05	1	2.8	27.992	0.88
0	1	8.07507	0.88	1	0.245833	28.2145	0.88
0	1	8.43475	1.45	0	30.6667	12.0559	0.88
0	1	13.932	2.13	1	6.23	27.4357	0
1	0.0666667	19.274	1.85	0	2.9	15.0349	0.88
0	1	24.8073	1.85	0	29.9333	12.5168	0.88
0	1	10.0039	1.45	0	7	9.70463	0.88
0	1	9.38874	2.05	0	30.0333	63.5138	0.88
1	0.1	24.4558	2.42	0	39.7472	1.62066	0.88
0	1	7.76708	0.88	0	33.7851	4.40856	0.88
0	1	8.50145	1.45	0	36.3	1.69489	2.05
0	1	11.9317	2.42	0	39.4333	2.87018	0.88
0	1	8.06501	0	0	39.4	4.84767	0.88
0	1	9.61724	0.88	0	25.1163	10.1282	1.45
1	0.0333333	14.9365	0.88	0	38.9333	4.73762	2.71
0	1	6.85335	1.85	0	39.3667	7.61667	2.42
0	1	18.2163	0	0	39.3	5.61086	2.62
0	1	4.98279	1.44	0	39.3667	4.27034	1.45
0	1	22.8026	0.88
0	1	8.12768	0.88
0	1	3.29605	0.88
0	1	16.23	0.88
1	0.0833333	51.8101	1.45
1	0.476389	98.9833	1.45
0	1	3.92162	0.88
0	1	3.95335	0.88
0	1	2.43977	0.88
1	0.00138889	46.3657	0.88
0	1	34.4552	0.88
0	1	51.8219	0.88
0	1	3.00317	0.88
0	1	30.3838	0.88
0	1	114.502	2.62
1	0.0333333	7.72612	1.56
0	1	7.30298	0.88
0	1	7.02656	0.88
0	1	7.55265	0.88
0	1	10.0247	2.73
0	1	3.21205	0.88
0	1	3.25144	0
0	1	9.34809	0.88
0	1	8.14281	0.88
0	1	6.14603	0.88
0	1	31.8014	0.88
0	1	4.57657	0.88
0	1	19.3148	0.88
0	0.27	11.3221	0.88
0	1	4.59823	0.88
0	1	6.77727	0.88
0	1	8.79872	0.88
0	1	10.2532	0.88
1	0.106944	31.9556	2.42
0	1	16.3039	1.85
0	1	18.0886	0.88
1	0.8	25.337	0.88
0	1	5.8239	2.42
1	0.163889	10.633	2.42
1	0.0444444	64.9253	0.88
0	1	26.3133	1.45
1	0.0986111	8.48768	2.13
0	1	8.87582	1.85
0	1	9.37402	1.45
0	1	9.55445	2.42
1	0.0666667	52.7005	2.53
0	1	8.98488	1.85
0	1	8.5517	1.54
0	1	7.37884	0.88
0	1	9.52023	1.45
0	1	5.83495	0.88
1	0.427778	33.6857	0.88
0	1	6.51805	1.45
0	1	8.50467	0.88
0	1	6.11967	2.42
0	1	5.99259	0.88
1	0.198611	12.2636	1.85
0	1	27.992	0.88
1	0.593056	21.999	0
0	1	28.2145	0.88
0	1	12.0559	0.88
0	1	27.4357	0
0	1	15.0349	0.88
0	1	12.5168	0.88
0	1	9.70463	0.88
0	1	63.5138	0.88
0	1	1.62066	0.88
1	0.00555556	90.0491	0.88
0	1	4.40856	0.88
0	1	1.69489	2.05
0	1	2.87018	0.88
0	1	4.84767	0.88
1	0.0222222	32.4205	1.45
0	1	10.1282	1.45
1	0.0333333	6.56965	2.42
0	1	4.73762	2.71
1	0.243056	23.268	0
0	1	7.61667	2.42
0	1	5.61086	2.62
0	1	4.27034	1.45

## Sheet: Table S7
	30-day death					Pst-30-day death
	Derivation		Validation			Derivation		Validation
	survival status(0,survival;1,death)	O/T ratio	survival status(0,survival;1,death)	O/T ratio		survival status(0,survival;1,death)	O/T ratio	survival status(0,survival;1,death)	O/T ratio
	0	155.229	0	19.2079		1	155.229	0	19.2079
	1	57.3631	0	26.5091		0	2.34936	0	26.5091
	0	2.34936	0	29.121		0	16.3509	0	29.121
	0	16.3509	0	27.5631		0	49.652	0	27.5631
	0	49.652	1	46.0036		0	10.2876	0	10.4057
	0	10.2876	0	10.4057		0	7.10989	0	9.00464
	0	7.10989	0	9.00464		0	3.797	0	15.3645
	0	3.797	1	27.4094		1	19.8782	0	39.9017
	0	19.8782	0	15.3645		0	48.9494	0	2.88923
	1	9.11632	0	39.9017		0	26.1528	0	13.9273
	0	48.9494	0	2.88923		0	8.90916	0	16.56
	0	26.1528	0	13.9273		0	23.1412	0	4.3842
	1	3.5961	0	16.56		0	8.61894	0	11.8125
	1	7.61533	0	4.3842		0	2.20024	0	41.8346
	0	8.90916	0	11.8125		0	17.0027	0	11.8177
	0	23.1412	0	41.8346		0	1.42975	0	5.00188
	0	8.61894	0	11.8177		0	4.42343	0	39.7755
	0	2.20024	0	5.00188		0	10.2454	0	26.7282
	0	17.0027	1	38.7325		0	34.3585	0	13.9251
	0	1.42975	0	39.7755		0	8.43817	0	11.5521
	1	8.53045	0	26.7282		0	7.59989	0	35.9128
	0	4.42343	0	13.9251		0	9.49098	1	26.4455
	0	10.2454	0	11.5521		0	2.86331	0	2.70228
	0	34.3585	0	35.9128		0	10.3883	0	2.00405
	0	8.43817	0	26.4455		0	15.5615	0	3.04746
	1	128.897	0	2.70228		0	1.58863	0	8.64534
	0	7.59989	0	2.00405		0	23.9934	0	1.16129
	1	12.5794	1	107.913		0	23.4151	0	20.9818
	0	9.49098	0	3.04746		1	9.8195	0	11.0895
	0	2.86331	0	8.64534		0	4.79054	0	7.52137
	0	10.3883	0	1.16129		0	16.5672	0	8.22932
	0	15.5615	0	20.9818		0	5.26535	0	3.67763
	0	1.58863	0	11.0895		0	7.45049	0	19.1806
	0	23.9934	1	20.188		0	1.61448	1	3.66142
	1	90.0635	0	7.52137		0	1.95229	0	5.99061
	1	8.63299	0	8.22932		0	36.3604	0	11.3039
	0	23.4151	1	7.13502		0	8.03716	0	5.72815
	0	9.8195	0	3.67763		1	34.3106	0	32.3547
	0	4.79054	1	39.3322		0	5.52084	0	103.636
	0	16.5672	0	19.1806		0	5.0587	0	18.2961
	0	5.26535	1	30.7275		0	20.1858	0	0.604117
	0	7.45049	0	3.66142		0	4.36356	0	1.30793
	1	68.2277	0	5.99061		0	12.822	0	3.35491
	0	1.61448	0	11.3039		0	4.44037	0	2.85721
	0	1.95229	1	10.4005		0	14.9924	1	131.959
	0	36.3604	1	17.106		0	3.98733	0	24.4158
	0	8.03716	0	5.72815		0	6.76814	0	13.6952
	0	34.3106	1	19.4538		0	24.9921	0	3.96412
	0	5.52084	0	32.3547		0	3.44438	0	4.68007
	0	5.0587	1	20.6218		0	7.90689	0	20.7154
	0	20.1858	0	103.636		0	5.51495	0	11.0406
	0	4.36356	0	18.2961		1	4.78385	0	69.6641
	0	12.822	1	85.2937		0	2.55489	0	12.709
	0	4.44037	0	0.604117		0	0.559077	0	4.60397
	0	14.9924	0	1.30793		0	2.45589	0	32.8229
	0	3.98733	0	3.35491		0	4.76676	0	16.7943
	0	6.76814	0	2.85721		0	5.30322	0	15.4691
	0	24.9921	1	14.8447		0	10.9626	0	21.8938
	0	3.44438	0	131.959		0	10.5605	0	16.1102
	0	7.90689	1	12.7047		0	14.0194	0	1.69507
	0	5.51495	0	24.4158		0	9.43954	0	7.98204
	0	4.78385	0	13.6952		0	12.5864	0	15.6676
	0	2.55489	0	3.96412		0	8.94764	0	2.31967
	0	0.559077	0	4.68007		0	3.04032	0	17.42
	0	2.45589	1	50.4556		1	4.72713	0	11.0556
	0	4.76676	0	20.7154		0	30.3082	1	24.6572
	0	5.30322	0	11.0406		0	10.213	0	1.57989
	0	10.9626	0	69.6641		0	3.78483	0	5.91958
	0	10.5605	0	12.709		0	6.16646	1	11.6121
	0	14.0194	1	27.2217		0	2.99883	0	19.1982
	0	9.43954	0	4.60397		0	22.668	0	14.2909
	0	12.5864	0	32.8229		0	3.09528	0	8.50371
	0	8.94764	0	16.7943		0	10.1703	0	19.134
	0	3.04032	1	41.9069		0	34.9862	0	9.5312
	1	4.99111	0	15.4691		0	27.3939	0	6.45317
	1	12.2508	0	21.8938		0	5.13526	0	17.571
	0	4.72713	0	16.1102		0	16.6573	0	6.44644
	0	30.3082	0	1.69507		0	6.0287	0	5.72391
	0	10.213	0	7.98204		0	15.3284	0	8.35515
	0	3.78483	1	68.0967		0	15.9457	0	18.1374
	0	6.16646	0	15.6676		0	12.6864	0	9.75697
	0	2.99883	0	2.31967		0	33.9156	0	6.7844
	0	22.668	0	17.42		0	32.7805	0	5.7066
	0	3.09528	0	11.0556		1	39.6088	0	9.83105
	1	6.65805	0	24.6572		0	6.09561	0	3.35343
	0	10.1703	0	1.57989		0	12.9659	0	4.13514
	0	34.9862	0	5.91958		0	18.0253	0	19.8989
	0	27.3939	0	11.6121		0	10.0776	0	3.02501
	1	22.284	0	19.1982		0	18.319	0	6.90931
	0	5.13526	0	14.2909		0	9.21779	0	6.45131
	0	16.6573	0	8.50371		0	3.17823	0	3.85679
	0	6.0287	0	19.134		0	9.13393	0	6.71554
	0	15.3284	1	10.6558		0	12.6729	0	8.7137
	0	15.9457	0	9.5312		0	0.143773	0	3.19816
	0	12.6864	0	6.45317		0	31.2765	0	4.89767
	0	33.9156	1	157.628		0	3.73344	0	16.04
	0	32.7805	0	17.571		0	10.9602	0	22.5834
	0	39.6088	0	6.44644		0	16.3707	0	21.2213
	0	6.09561	0	5.72391		0	8.81348	0	6.58954
	1	44.3805	0	8.35515		0	20.5213	0	1.25137
	0	12.9659	0	18.1374		0	15.0406	0	5.88064
	0	18.0253	0	9.75697		0	7.72728	1	40.0633
	1	8.26057	0	6.7844		0	2.13589	0	7.91236
	1	37.7991	0	5.7066		1	29.5262	0	28.0113
	0	10.0776	1	15.1638		0	35.0017	0	2.26851
	0	18.319	1	24.5567		0	4.92596	0	3.86963
	0	9.21779	0	9.83105		0	4.47823	0	5.62538
	0	3.17823	1	38.079		1	19.7002	0	4.43404
	0	9.13393	0	3.35343		0	1.6499	0	9.87958
	0	12.6729	0	4.13514		0	11.3979	1	30.2243
	0	0.143773	0	19.8989		0	8.08615	0	10.1982
	0	31.2765	0	3.02501		0	32.5489	0	5.2887
	0	3.73344	0	6.90931		0	22.9113	0	6.54197
	0	10.9602	0	6.45131		0	1.6129	0	7.18713
	0	16.3707	0	3.85679		1	30.2285	0	13.7949
	0	8.81348	0	6.71554		1	27.7085	0	13.3701
	0	20.5213	1	17.2806		0	27.3355	0	11.8887
	0	15.0406	0	8.7137		0	4.21011	0	16.7354
	0	7.72728	0	3.19816		1	8.54311	0	7.31673
	0	2.13589	0	4.89767		0	14.1387	0	34.7988
	0	29.5262	0	16.04		1	66.9435	0	3.49031
	0	35.0017	0	22.5834		0	6.30329	0	103.676
	0	4.92596	0	21.2213		1	3.15803	0	7.39791
	0	4.47823	0	6.58954		0	2.95364	0	2.07115
	0	19.7002	0	1.25137		0	2.39364	0	1.74879
	0	1.6499	1	64.3287		0	12.8912	0	4.91716
	0	11.3979	0	5.88064		0	1.10927	0	9.77281
	0	8.08615	0	40.0633		0	106.071	0	29.6014
	0	32.5489	0	7.91236		0	45.0423	0	3.29105
	0	22.9113	0	28.0113		0	6.07943	0	6.73679
	0	1.6129	0	2.26851		0	0.88428	0	13.1983
	0	30.2285	0	3.86963		0	15.4339	0	5.26359
	0	27.7085	1	20.0932		0	2.65922	0	1.65353
	0	27.3355	0	5.62538		0	7.61731	0	4.06113
	0	4.21011	0	4.43404		0	7.28307	0	2.94605
	0	8.54311	0	9.87958		0	2.9707	0	2.18076
	0	14.1387	1	46.6564		0	7.106	0	10.525
	0	66.9435	1	30.5283		0	9.53127	1	12.366
	0	6.30329	0	30.2243		0	25.9602	0	5.81143
	0	3.15803	0	10.1982		0	6.86673	0	3.50696
	0	2.95364	0	5.2887		0	10.6325	0	6.18248
	0	2.39364	1	17.1294		0	8.92681	0	4.71971
	0	12.8912	0	6.54197		0	16.0381	0	2.26086
	0	1.10927	0	7.18713		0	8.46704	0	8.77808
	0	106.071	1	42.2566		0	11.3638	0	7.86122
	1	13.5526	0	13.7949		0	1.21756	0	16.9836
	0	45.0423	1	16.1726		0	3.45232	1	27.0484
	0	6.07943	0	13.3701		0	6.29321	0	5.50897
	0	0.88428	0	11.8887		0	4.85324	0	11.047
	0	15.4339	1	49.1086		0	1.11958	0	8.36291
	0	2.65922	0	16.7354		0	31.3841	0	1.72615
	0	7.61731	0	7.31673		0	12.7503	0	2.35568
	0	7.28307	0	34.7988		0	73.9526	0	6.95334
	0	2.9707	1	7.37487		0	11.0546	0	1.58409
	0	7.106	0	3.49031		0	23.1871	0	2.60092
	0	9.53127	0	103.676		0	9.84694	0	2.33504
	0	25.9602	0	7.39791		1	31.3511	0	6.54938
	0	6.86673	1	88.3319		0	2.08808	0	18.6605
	0	10.6325	0	2.07115		0	4.08449	0	11.7186
	0	8.92681	0	1.74879		0	8.18866	0	5.09535
	0	16.0381	0	4.91716		1	122.99	0	10.8581
	0	8.46704	0	9.77281		0	3.17469	0	23.7703
	0	11.3638	0	29.6014		0	4.39133	0	3.76347
	0	1.21756	0	3.29105		0	3.01557	0	5.15754
	0	3.45232	0	6.73679		0	7.35418	0	1.4829
	0	6.29321	1	6.57868		0	2.9897	1	46.3938
	0	4.85324	1	28.0253		0	32.0652	0	7.29977
	0	1.11958	0	13.1983		0	2.62174	0	3.96493
	0	31.3841	0	5.26359		0	13.0119	0	24.8861
	0	12.7503	1	5.31142		0	10.8575	0	4.71358
	0	73.9526	0	1.65353		0	13.0983	0	3.78301
	0	11.0546	1	30.2264		0	26.2717	0	17.1897
	0	23.1871	0	4.06113		0	4.16864	0	8.54135
	0	9.84694	0	2.94605		0	1.68126	0	20.1034
	0	31.3511	1	141.247		0	2.1371	0	4.14273
	1	49.2122	0	2.18076		1	1.99594	0	4.19092
	0	2.08808	1	15.2538		0	1.68888	0	4.97739
	0	4.08449	0	10.525		0	1.84177	0	4.43477
	0	8.18866	1	7.55831		0	1.04616	0	4.45226
	0	122.99	0	12.366		0	5.26805	0	4.4401
	0	3.17469	0	5.81143		0	4.82496	0	15.0052
	0	4.39133	0	3.50696		0	1.80304	0	16.0126
	0	3.01557	0	6.18248		1	123.456	0	4.99268
	0	7.35418	0	4.71971		0	2.32836	0	35.0023
	0	2.9897	0	2.26086		1	7.27499	0	7.11511
	0	32.0652	1	19.8346		1	16.1719	0	4.89465
	0	2.62174	0	8.77808		0	13.1904	0	2.39033
	0	13.0119	0	7.86122		0	3.76322	0	8.06094
	0	10.8575	0	16.9836		0	3.38938	0	11.9044
	0	13.0983	0	27.0484		1	7.72363	0	19.4869
	0	26.2717	1	16.5451		0	55.6445	0	30.1734
	0	4.16864	1	6.24764		0	11.8026	0	3.9526
	0	1.68126	0	5.50897		0	25.2188	0	6.0949
	0	2.1371	0	11.047		0	6.06659	0	7.10443
	1	29.7454	0	8.36291		0	8.20759	0	8.66316
	0	1.99594	0	1.72615		0	24.8882	0	14.1083
	0	1.68888	0	2.35568		0	10.9993	0	26.0329
	0	1.84177	1	3.31051		0	4.25046	0	17.3645
	0	1.04616	1	4.74461		0	4.9	0	17.8741
	0	5.26805	0	6.95334		0	4.5253	0	4.15299
	1	4.97207	0	1.58409		0	4.75745	0	12.2076
	0	4.82496	1	5.47167		0	5.35382	0	4.93486
	0	1.80304	0	2.60092		0	4.9	0	15.1465
	0	123.456	0	2.33504		0	7.74812	0	7.32176
	0	2.32836	0	6.54938		0	23.9964	0	7.16318
	0	7.27499	0	18.6605		0	2.94175	0	12.8183
	0	16.1719	0	11.7186		0	4.78378	0	7.48155
	0	13.1904	0	5.09535		0	7.0427	0	2.59726
	0	3.76322	0	10.8581		0	12.9138	0	1.90316
	0	3.38938	0	23.7703		0	74.2115	0	9.73431
	1	3.26085	0	3.76347		0	9.97173	0	4.26121
	0	7.72363	0	5.15754		0	143.859	0	10.3249
	0	55.6445	0	1.4829		1	3.8951	0	11.0295
	0	11.8026	0	46.3938		0	149.224	0	1.81645
	0	25.2188	0	7.29977		0	5.28289	0	4.69303
	0	6.06659	0	3.96493		0	22.0642	0	6.10469
	0	8.20759	0	24.8861		0	6.72211	0	2.04739
	0	24.8882	0	4.71358		0	9.24386	0	9.76135
	0	10.9993	0	3.78301		0	21.4573	0	36.5275
	0	4.25046	1	60.8354		0	11.8658	0	9.98763
	0	4.9	0	17.1897		0	38.8128	0	19.6671
	0	4.5253	1	21.5775		0	3.66345	0	13.4089
	0	4.75745	0	8.54135		0	2.25301	0	28.2
	0	5.35382	1	10.8574		0	7.57744	0	29.1831
	0	4.9	0	20.1034		0	1.99756	0	21.2697
	0	7.74812	0	4.14273		0	4.84645	0	15.8714
	0	23.9964	0	4.19092		0	7.13431	0	23.8371
	1	7.66804	0	4.97739		0	4.16922	0	11.9084
	0	2.94175	0	4.43477		0	4.96225	0	19.5737
	0	4.78378	0	4.45226		0	11.1572	0	13.3486
	0	7.0427	0	4.4401		0	1.84972	0	10.2257
	0	12.9138	1	55.0273		0	4.52027	0	42.0123
	0	74.2115	0	15.0052		0	2.94298	0	2.51817
	0	9.97173	0	16.0126		0	13.7606	0	6.74127
	0	143.859	0	4.99268		0	15.09	0	14.0028
	0	3.8951	0	35.0023		0	4.73361	0	2.73865
	1	29.4652	1	250.678		0	3.92706	0	13.5007
	0	149.224	0	7.11511		0	19.4315	0	1.56994
	0	5.28289	0	4.89465		0	9.45634	0	48.4973
	0	22.0642	0	2.39033		0	53.9157	0	0.483442
	1	270.547	1	30.2708		0	1.86731	0	21.5993
	0	6.72211	1	5.28819		0	8.91422	0	0.543484
	0	9.24386	1	5.09762		0	34.414	0	63.1243
	0	21.4573	0	8.06094		1	45.4636	0	9.22748
	0	11.8658	0	11.9044		0	56.9685	0	2.17453
	0	38.8128	0	19.4869		0	5.48568	0	2.42534
	0	3.66345	0	30.1734		0	1.63375	0	11.9471
	0	2.25301	0	3.9526		0	3.39186	0	12.1648
	0	7.57744	0	6.0949		0	0.992927	0	4.2656
	0	1.99756	0	7.10443		0	18.7517	0	13.3854
	0	4.84645	0	8.66316		0	2.17646	0	13.8162
	0	7.13431	0	14.1083		0	3.78761	0	8.14231
	0	4.16922	0	26.0329		0	0.713673	0	8.61953
	1	79.3648	0	17.3645		0	4.12768	0	3.10053
	0	4.96225	0	17.8741		0	13.1995	0	16.6589
	0	11.1572	0	4.15299		0	11.9459	0	10.5722
	0	1.84972	0	12.2076		0	11.9336	0	1.06889
	0	4.52027	0	4.93486		0	7.05509	0	6.98849
	0	2.94298	0	15.1465		0	3.10257	0	4.65823
	1	130.297	1	33.1059		0	12.6242	0	10.7904
	0	13.7606	0	7.32176		0	3.39126	0	19.3956
	0	15.09	1	42.1259		0	2.68245	0	1.34443
	0	4.73361	0	7.16318		0	9.08103	0	4.61446
	0	3.92706	0	12.8183		0	17.1345	0	16.753
	0	19.4315	1	3.85201		0	30.8705	0	2.78612
	0	9.45634	0	7.48155		0	2.89346	0	14.26
	0	53.9157	0	2.59726		0	5.94872	0	8.39357
	0	1.86731	1	23.9813		0	13.4902	0	11.4161
	0	8.91422	0	1.90316		0	3.46478	0	2.86972
	0	34.414	0	9.73431		0	6.96603	0	2.58934
	0	45.4636	0	4.26121		1	20.1472	0	2.61402
	0	56.9685	0	10.3249		0	8.18451	0	3.1445
	0	5.48568	0	11.0295		0	35.1262	0	4.82722
	0	1.63375	0	1.81645		0	9.47854	0	1.47
	0	3.39186	0	4.69303		0	34.4733	0	4.11322
	0	0.992927	0	6.10469		0	34.2613	0	14.6274
	0	18.7517	0	2.04739		0	8.23835	0	11.9046
	0	2.17646	1	4.66024		0	9.37189	0	3.77578
	0	3.78761	0	9.76135		0	3.87035	0	13.7127
	0	0.713673	0	36.5275		0	19.6076	0	2.84587
	0	4.12768	0	9.98763		1	89.6779	0	8.0329
	0	13.1995	1	9.30344		0	7.01602	0	17.3914
	0	11.9459	0	19.6671		0	13.1577	0	1.24259
	0	11.9336	1	15.2298		0	13.9903	1	30.0198
	0	7.05509	0	13.4089		0	51.6965	0	12.2497
	0	3.10257	1	23.1287		1	11.8702	0	7.51043
	0	12.6242	0	28.2		0	3.07223	0	11.9592
	1	2.99088	0	29.1831		0	4.95243	0	0.903491
	0	3.39126	0	21.2697		0	1.92274	0	12.1776
	1	111.978	0	15.8714		0	10.3666	0	2.11287
	1	19.4209	0	23.8371		0	7.60558	0	9.53032
	1	10.1163	0	11.9084		0	27.4869	0	9.35459
	1	373.339	0	19.5737		0	5.17293	0	3.4057
	0	2.68245	1	54.2788		0	8.27027	0	3.58975
	1	61.0836	0	13.3486		0	5.94099	0	9.77416
	1	24.9699	0	10.2257		0	2.98284	0	20.0934
	1	42.5177	0	42.0123		0	9.97299	0	3.96046
	0	9.08103	0	2.51817		0	4.44567	0	12.6295
	0	17.1345	0	6.74127		0	5.27397	0	23.7459
	1	15.0611	0	14.0028		0	3.70409	0	9.10513
	0	30.8705	0	2.73865		0	10.7203	0	3.3756
	0	2.89346	0	13.5007		0	19.6102	0	11.8504
	0	5.94872	0	1.56994		0	4.33788	0	6.22702
	0	4.64704	0	48.4973		0	3.51473	0	21.9987
	0	13.4902	0	0.483442		0	23.1155	0	5.06753
	0	3.46478	0	21.5993		0	8.31827	0	14.9137
	0	6.96603	0	0.543484		0	13.938	0	11.1297
	0	20.1472	0	63.1243		0	25.8506	0	10.2191
	0	8.18451	0	9.22748		0	17.1483	0	10.8818
	0	35.1262	1	5.82286		0	11.8545	0	17.6891
	0	9.47854	0	2.17453		0	17.7633	0	3.00491
	1	22.7059	0	2.42534		0	3.93486	0	14.0915
	0	34.4733	0	11.9471		0	9.38493	0	22.5083
	0	34.2613	0	12.1648		0	23.475	0	4.61743
	0	8.23835	0	4.2656		0	26.2352	0	12.1126
	0	9.37189	0	13.3854		1	16.0713	0	5.80565
	0	3.87035	0	13.8162		1	46.5919	1	234.696
	0	19.6076	0	8.14231		0	57.2382	0	0.704661
	0	89.6779	0	8.61953		0	52.5314	0	1.44125
	0	7.01602	0	3.10053		0	11.7301	0	6.29148
	0	13.1577	0	16.6589		0	4.23622	0	5.86509
	0	13.9903	0	10.5722		0	42.023	0	1.18661
	1	22.6627	0	1.06889		0	5.40146	0	2.94415
	0	51.6965	0	6.98849		0	5.18068	0	4.09014
	0	11.8702	0	4.65823		0	6.66321
	1	21.4176	0	10.7904		0	22.4308
	0	3.07223	0	19.3956		0	22.1746
	0	4.95243	0	1.34443		0	25.43
	0	1.92274	0	4.61446		1	6.22015
	0	3.42955	0	16.753		0	13.1227
	0	10.3666	0	2.78612		0	8.77308
	1	141.274	0	14.26		0	4.7275
	0	7.60558	0	8.39357		0	1.76685
	0	27.4869	0	11.4161		0	7.5092
	0	5.17293	0	2.86972		0	13.4368
	0	8.27027	0	2.58934		0	22.9081
	1	13.6753	0	2.61402		0	9.98909
	0	5.94099	0	3.1445		0	19.4281
	0	2.98284	0	4.82722		0	1.48809
	0	9.97299	0	1.47		0	8.58228
	0	4.44567	0	4.11322		0	4.25124
	0	5.27397	0	14.6274		0	5.83772
	0	3.70409	0	11.9046		0	3.93344
	0	10.7203	0	3.77578		0	3.9028
	0	19.6102	1	9.92905		0	13.4048
	0	6.66962	0	13.7127		0	5.29338
	0	4.33788	0	2.84587		0	3.59476
	0	3.51473	0	8.0329		0	9.21144
	0	23.1155	0	17.3914		0	8.72288
	0	8.31827	1	8.01699		0	9.36174
	0	13.938	1	27.6765		1	8.19302
	1	14.252	0	1.24259		0	14.5017
	0	25.8506	0	30.0198		0	9.84447
	0	17.1483	0	12.2497		1	13.8974
	0	11.8545	0	7.51043		0	13.936
	0	17.7633	0	11.9592		0	8.88952
	0	3.93486	0	0.903491		0	3.48228
	0	9.38493	0	12.1776		0	7.67278
	0	23.475	0	2.11287		0	19.4955
	0	26.2352	0	9.53032		0	7.4093
	0	16.0713	0	9.35459		0	8.89224
	1	7.05099	0	3.4057		0	25.7704
	0	46.5919	0	3.58975		0	9.25933
	0	57.2382	0	9.77416		0	9.75594
	0	52.5314	0	20.0934		0	12.6233
	0	11.7301	0	3.96046		0	7.76102
	0	4.23622	0	12.6295		0	8.03643
	0	42.023	0	23.7459		0	31.2268
	0	5.40146	1	41.5005		0	8.54639
	0	5.18068	1	26.5667		0	10.4158
	0	6.66321	0	9.10513		0	9.31054
	0	22.4308	0	3.3756		0	6.84257
	0	22.1746	0	11.8504		0	24.2071
	0	25.43	0	6.22702		0	9.66223
	0	6.22015	0	21.9987		1	29.5814
	1	42.2496	0	5.06753		0	23.0603
	1	11.0239	0	14.9137		0	13.2036
	0	13.1227	0	11.1297		0	6.05226
	1	4.44105	1	121.404		0	9.74504
	0	8.77308	0	10.2191		0	4.47389
	1	14.5605	0	10.8818		0	8.07507
	0	4.7275	0	17.6891		0	8.43475
	0	1.76685	0	3.00491		0	13.932
	0	7.5092	0	14.0915		0	24.8073
	0	13.4368	0	22.5083		0	10.0039
	0	22.9081	0	4.61743		0	9.38874
	0	9.98909	0	12.1126		0	7.76708
	0	19.4281	1	28.399		0	8.50145
	0	1.48809	0	5.80565		0	11.9317
	0	8.58228	0	234.696		0	8.06501
	0	21.1715	0	0.704661		0	9.61724
	0	4.25124	0	1.44125		0	6.85335
	0	5.83772	0	6.29148		0	18.2163
	0	3.93344	0	5.86509		0	4.98279
	0	3.9028	0	1.18661		0	22.8026
	0	13.4048	0	2.94415		0	8.12768
	1	69.246	0	4.09014		0	3.29605
	0	5.29338	1	128.511		0	16.23
	0	3.59476	1	41.7834		0	3.92162
	0	9.21144	1	70.2249		0	3.95335
	0	8.72288				0	2.43977
	0	9.36174				0	34.4552
	0	8.19302				1	51.8219
	0	14.5017				0	3.00317
	1	46.8191				0	30.3838
	1	10.5404				1	114.502
	0	9.84447				0	7.30298
	0	13.8974				0	7.02656
	0	13.936				0	7.55265
	0	8.88952				0	10.0247
	0	3.48228				0	3.21205
	0	7.67278				0	3.25144
	1	32.2878				0	9.34809
	0	19.4955				0	8.14281
	0	7.4093				0	6.14603
	0	13.0473				0	31.8014
	0	8.89224				0	4.57657
	0	9.61725				0	19.3148
	0	25.7704				0	4.59823
	0	8.11541				0	6.77727
	0	9.25933				0	8.79872
	0	9.75594				0	10.2532
	0	12.6233				0	16.3039
	0	7.76102				0	18.0886
	0	8.03643				0	5.8239
	0	31.2268				0	26.3133
	0	8.54639				0	8.87582
	0	10.4158				0	9.37402
	0	9.31054				0	9.55445
	0	6.84257				0	8.98488
	0	24.2071				0	8.5517
	0	9.66223				0	7.37884
	0	29.5814				0	9.52023
	0	23.0603				0	5.83495
	0	13.2036				0	6.51805
	0	6.05226				0	8.50467
	0	9.74504				0	6.11967
	0	4.47389				0	5.99259
	1	21.1366				1	27.992
	0	8.07507				1	28.2145
	0	8.43475				0	12.0559
	0	13.932				1	27.4357
	1	19.274				0	15.0349
	0	24.8073				0	12.5168
	0	10.0039				0	9.70463
	0	9.38874				0	63.5138
	1	24.4558				0	1.62066
	0	7.76708				0	4.40856
	0	8.50145				0	1.69489
	0	11.9317				0	2.87018
	0	8.06501				0	4.84767
	0	9.61724				0	10.1282
	1	14.9365				0	4.73762
	0	6.85335				0	7.61667
	0	18.2163				0	5.61086
	0	4.98279				0	4.27034
	0	22.8026
	0	8.12768
	0	3.29605
	0	16.23
	1	51.8101
	1	98.9833
	0	3.92162
	0	3.95335
	0	2.43977
	1	46.3657
	0	34.4552
	0	51.8219
	0	3.00317
	0	30.3838
	0	114.502
	1	7.72612
	0	7.30298
	0	7.02656
	0	7.55265
	0	10.0247
	0	3.21205
	0	3.25144
	0	9.34809
	0	8.14281
	0	6.14603
	0	31.8014
	0	4.57657
	0	19.3148
	0	11.3221
	0	4.59823
	0	6.77727
	0	8.79872
	0	10.2532
	1	31.9556
	0	16.3039
	0	18.0886
	1	25.337
	0	5.8239
	1	10.633
	1	64.9253
	0	26.3133
	1	8.48768
	0	8.87582
	0	9.37402
	0	9.55445
	1	52.7005
	0	8.98488
	0	8.5517
	0	7.37884
	0	9.52023
	0	5.83495
	1	33.6857
	0	6.51805
	0	8.50467
	0	6.11967
	0	5.99259
	1	12.2636
	0	27.992
	1	21.999
	0	28.2145
	0	12.0559
	0	27.4357
	0	15.0349
	0	12.5168
	0	9.70463
	0	63.5138
	0	1.62066
	1	90.0491
	0	4.40856
	0	1.69489
	0	2.87018
	0	4.84767
	1	32.4205
	0	10.1282
	1	6.56965
	0	4.73762
	1	23.268
	0	7.61667
	0	5.61086
	0	4.27034

## Sheet: Table S8
Derivation Cohort										Validation Cohort
Overall death			30-day death			post-30-day death				Overall death			30-day death			post-30-day death
survival status(0,survival;1,death)	survival time(m)	OPG/TRAIL ratio	survival status(0,survival;1,death)	survival time(m)	OPG/TRAIL ratio	survival status(0,survival;1,death)	survival time(m)	OPG/TRAIL ratio		survival status(0,survival;1,death)	survival time(m)	OPG/TRAIL ratio	survival status(0,survival;1,death)	survival time(m)	OPG/TRAIL ratio	survival status(0,survival;1,death)	survival time(m)	OPG/TRAIL ratio
1	1.533	155.229	0	1	155.229	1	0.533	155.229		0	27.6118	19.2079	0	1	19.2079	0	26.6118	19.2079
1	0.466667	57.3631	1	0.466667	57.3631	0	70.4444	2.34936		0	27.3173	26.5091	0	1	26.5091	0	26.3173	26.5091
0	71.4444	2.34936	0	1	2.34936	0	70.5333	16.3509		0	27.5367	29.121	0	1	29.121	0	26.5367	29.121
0	71.5333	16.3509	0	1	16.3509	0	69.8458	10.2876		0	27.4643	27.5631	0	1	27.5631	0	26.4643	27.5631
0	70.8458	10.2876	0	1	10.2876	0	69.9014	7.10989		0	27.3222	10.4057	0	1	10.4057	0	26.3222	10.4057
0	70.9014	7.10989	0	1	7.10989	0	70.5333	3.797		0	27.2733	9.00464	0	1	9.00464	0	26.2733	9.00464
0	71.5333	3.797	0	1	3.797	1	0.667	19.8782		1	0.0621759	27.4094	1	0.0621759	27.4094	0	26.2407	15.3645
1	1.667	19.8782	0	1	19.8782	0	0.2	48.9494		0	27.2407	15.3645	0	1	15.3645	0	26.2544	39.9017
1	0.366667	9.11632	1	0.366667	9.11632	0	69.6361	26.1528		0	27.2544	39.9017	0	1	39.9017	0	26.1891	2.88923
0	1.2	48.9494	0	1	48.9494	0	69.2181	8.90916		0	27.1891	2.88923	0	1	2.88923	0	26.1706	13.9273
0	70.6361	26.1528	0	1	26.1528	0	69.1	23.1412		0	27.1706	13.9273	0	1	13.9273	0	26.1729	16.56
1	0.333	7.61533	1	0.333	7.61533	0	69.0431	8.61894		0	27.1729	16.56	0	1	16.56	0	26.1194	4.3842
0	70.2181	8.90916	0	1	8.90916	0	69.1486	2.20024		0	27.1194	4.3842	0	1	4.3842	0	26.0541	11.8125
0	70.1	23.1412	0	1	23.1412	0	69.5528	17.0027		0	27.0541	11.8125	0	1	11.8125	0	26.0393	41.8346
0	70.0431	8.61894	0	1	8.61894	0	0	4.42343		0	27.0393	41.8346	0	1	41.8346	0	25.8869	5.00188
0	70.1486	2.20024	0	1	2.20024	0	69.2997	10.2454		0	26.8869	5.00188	0	1	5.00188	0	25.8573	39.7755
0	70.5528	17.0027	0	1	17.0027	0	68.1639	34.3585		1	0.442662	38.7325	1	0.442662	38.7325	0	25.8213	26.7282
1	0.133333	8.53045	1	0.133333	8.53045	0	68.1681	8.43817		0	26.8573	39.7755	0	1	39.7755	0	25.8093	13.9251
0	0.033	4.42343	0	1	4.42343	0	68.0153	7.59989		0	26.8213	26.7282	0	1	26.7282	0	25.7877	11.5521
0	70.2997	10.2454	0	1	10.2454	0	67.5542	9.49098		0	26.8093	13.9251	0	1	13.9251	0	25.786	35.9128
0	69.1639	34.3585	0	1	34.3585	0	67.4375	2.86331		0	26.7877	11.5521	0	1	11.5521	1	10.9328	26.4455
0	69.1681	8.43817	0	1	8.43817	0	60.6875	10.3883		0	26.786	35.9128	0	1	35.9128	0	25.6118	2.70228
0	69.0153	7.59989	0	1	7.59989	0	67.7333	15.5615		1	11.9328	26.4455	0	1	26.4455	0	25.5783	2.00405
1	0.633	12.5794	1	0.633	12.5794	0	68.0997	1.58863		0	26.6118	2.70228	0	1	2.70228	0	25.5023	3.04746
0	68.5542	9.49098	0	1	9.49098	0	67.0917	23.9934		0	26.5783	2.00405	0	1	2.00405	0	25.4577	8.64534
0	68.4375	2.86331	0	1	2.86331	0	66.2875	23.4151		0	26.5023	3.04746	0	1	3.04746	0	25.5553	20.9818
0	61.6875	10.3883	0	1	10.3883	1	0.867	9.8195		0	26.4577	8.64534	0	1	8.64534	0	25.481	11.0895
0	68.7333	15.5615	0	1	15.5615	0	68.8667	4.79054		0	26.5553	20.9818	0	1	20.9818	0	25.5886	7.52137
0	69.0997	1.58863	0	1	1.58863	0	66.2333	16.5672		0	26.481	11.0895	0	1	11.0895	0	25.3487	8.22932
0	68.0917	23.9934	0	1	23.9934	0	66.1	5.26535		0	26.5886	7.52137	0	1	7.52137	0	13.1773	3.67763
1	0.433	90.0635	1	0.433	90.0635	0	65.8736	7.45049		0	26.3487	8.22932	0	1	8.22932	0	25.2516	19.1806
1	0.566667	8.63299	1	0.566667	8.63299	0	65.675	1.95229		0	14.1773	3.67763	0	1	3.67763	1	11.2634	3.66142
0	67.2875	23.4151	0	1	23.4151	0	65.2514	36.3604		0	26.2516	19.1806	0	1	19.1806	0	25.2536	5.99061
1	1.867	9.8195	0	1	9.8195	0	66.5444	8.03716		1	12.2634	3.66142	0	1	3.66142	0	25.1207	11.3039
0	69.8667	4.79054	0	1	4.79054	1	0.533	34.3106		0	26.2536	5.99061	0	1	5.99061	0	25.0532	5.72815
0	67.2333	16.5672	0	1	16.5672	0	65.3819	5.52084		0	26.1207	11.3039	0	1	11.3039	0	25.0512	18.2961
0	67.1	5.26535	0	1	5.26535	0	65.2764	5.0587		1	0.0319676	10.4005	1	0.0319676	10.4005	0	25.0467	0.604117
0	66.8736	7.45049	0	1	7.45049	0	65.6819	20.1858		1	0.437986	17.106	1	0.437986	17.106	0	25.02	1.30793
0	66.675	1.95229	0	1	1.95229	0	65.3333	4.36356		0	26.0532	5.72815	0	1	5.72815	0	25.0176	3.35491
0	66.2514	36.3604	0	1	36.3604	0	65.2861	12.822		1	0.277801	19.4538	1	0.277801	19.4538	1	4.31838	131.959
0	67.5444	8.03716	0	1	8.03716	0	64.9194	4.44037		1	0.57838	20.6218	1	0.57838	20.6218	0	24.8881	24.4158
1	1.533	34.3106	0	1	34.3106	0	65.1833	14.9924		0	26.0512	18.2961	0	1	18.2961	0	24.8871	13.6952
0	66.3819	5.52084	0	1	5.52084	0	58.6028	3.98733		1	0.146319	85.2937	1	0.146319	85.2937	0	24.8424	3.96412
0	66.2764	5.0587	0	1	5.0587	0	64.3222	6.76814		0	26.0467	0.604117	0	1	0.604117	0	24.8407	4.68007
0	66.6819	20.1858	0	1	20.1858	0	64.6472	24.9921		0	26.02	1.30793	0	1	1.30793	0	24.8194	20.7154
0	66.3333	4.36356	0	1	4.36356	0	64.7333	7.90689		0	26.0176	3.35491	0	1	3.35491	0	24.7588	69.6641
0	66.2861	12.822	0	1	12.822	0	64.325	5.51495		1	5.31838	131.959	0	1	131.959	0	24.7498	12.709
0	65.9194	4.44037	0	1	4.44037	1	34.6	4.78385		0	25.8881	24.4158	0	1	24.4158	0	23.6763	4.60397
0	66.1833	14.9924	0	1	14.9924	0	54.2997	2.55489		0	25.8871	13.6952	0	1	13.6952	0	23.7055	32.8229
0	59.6028	3.98733	0	1	3.98733	0	25.6	0.559077		0	25.8424	3.96412	0	1	3.96412	0	23.6709	16.7943
0	65.3222	6.76814	0	1	6.76814	0	48.4667	2.45589		0	25.8407	4.68007	0	1	4.68007	0	23.5521	15.4691
0	65.6472	24.9921	0	1	24.9921	0	48.2	4.76676		0	25.8194	20.7154	0	1	20.7154	0	23.4848	21.8938
0	65.7333	7.90689	0	1	7.90689	0	48.0333	5.30322		0	25.7588	69.6641	0	1	69.6641	0	23.486	16.1102
0	65.325	5.51495	0	1	5.51495	0	48.1	10.9626		0	25.7498	12.709	0	1	12.709	0	23.4541	1.69507
1	35.6	4.78385	0	1	4.78385	0	45.9667	10.5605		0	24.6763	4.60397	0	1	4.60397	0	23.4135	7.98204
0	55.2997	2.55489	0	1	2.55489	0	45.9667	14.0194		0	24.7055	32.8229	0	1	32.8229	0	23.2757	15.6676
0	26.6	0.559077	0	1	0.559077	0	47.9333	9.43954		0	24.6709	16.7943	0	1	16.7943	0	23.2091	2.31967
0	49.4667	2.45589	0	1	2.45589	0	45.8667	12.5864		1	0.752338	41.9069	1	0.752338	41.9069	0	23.2043	17.42
0	49.2	4.76676	0	1	4.76676	0	47.9	8.94764		0	24.5521	15.4691	0	1	15.4691	0	23.1525	11.0556
0	49.0333	5.30322	0	1	5.30322	0	57.5	3.04032		0	24.4848	21.8938	0	1	21.8938	1	2.519	24.6572
0	49.1	10.9626	0	1	10.9626	0	46.2667	10.213		0	24.486	16.1102	0	1	16.1102	0	23.1209	1.57989
0	46.9667	10.5605	0	1	10.5605	0	45.7	3.78483		0	24.4541	1.69507	0	1	1.69507	1	1.01384	11.6121
0	46.9667	14.0194	0	1	14.0194	0	46.0333	6.16646		0	24.4135	7.98204	0	1	7.98204	0	23.0119	19.1982
0	48.9333	9.43954	0	1	9.43954	0	45.9667	2.99883		1	0.105347	68.0967	1	0.105347	68.0967	0	22.8872	14.2909
0	46.8667	12.5864	0	1	12.5864	0	45.8333	22.668		0	24.2757	15.6676	0	1	15.6676	0	22.919	8.50371
0	48.9	8.94764	0	1	8.94764	0	46.9667	3.09528		0	24.2091	2.31967	0	1	2.31967	0	22.9176	19.134
0	58.5	3.04032	0	1	3.04032	0	46.9	10.1703		0	24.2043	17.42	0	1	17.42	0	22.7745	6.45317
1	0.333333	4.99111	1	0.333333	4.99111	0	48.7	34.9862		0	24.1525	11.0556	0	1	11.0556	0	23.0407	17.571
1	0.433333	12.2508	1	0.433333	12.2508	0	48.7	27.3939		1	3.519	24.6572	0	1	24.6572	0	22.5763	5.72391
0	47.2667	10.213	0	1	10.213	0	48.5667	5.13526		0	24.1209	1.57989	0	1	1.57989	0	22.553	8.35515
0	46.7	3.78483	0	1	3.78483	0	47.8333	16.6573		1	2.01384	11.6121	0	1	11.6121	0	22.5177	18.1374
0	47.0333	6.16646	0	1	6.16646	0	47.8333	6.0287		0	24.0119	19.1982	0	1	19.1982	0	22.4839	6.7844
0	46.9667	2.99883	0	1	2.99883	0	47.9333	15.3284		0	23.8872	14.2909	0	1	14.2909	0	22.4022	5.7066
0	46.8333	22.668	0	1	22.668	0	46.6656	15.9457		0	23.919	8.50371	0	1	8.50371	0	22.3813	9.83105
0	47.9667	3.09528	0	1	3.09528	0	46.4022	12.6864		0	23.9176	19.134	0	1	19.134	0	22.2526	3.35343
1	0.566667	6.65805	1	0.566667	6.65805	0	46.0333	33.9156		1	0.186968	10.6558	1	0.186968	10.6558	0	22.1507	4.13514
0	47.9	10.1703	0	1	10.1703	0	46.004	32.7805		0	23.7745	6.45317	0	1	6.45317	0	22.111	19.8989
0	49.7	34.9862	0	1	34.9862	1	42.816	39.6088		1	0.00164352	157.628	1	0.00164352	157.628	0	22.0394	3.02501
0	49.7	27.3939	0	1	27.3939	0	49.5	6.09561		0	24.0407	17.571	0	1	17.571	0	22.0141	6.90931
1	0.433333	22.284	1	0.433333	22.284	0	0	12.9659		0	23.5763	5.72391	0	1	5.72391	0	22.0504	6.45131
0	49.5667	5.13526	0	1	5.13526	0	48.0333	18.0253		0	23.553	8.35515	0	1	8.35515	0	21.9863	3.85679
0	48.8333	16.6573	0	1	16.6573	0	46.7667	10.0776		0	23.5177	18.1374	0	1	18.1374	0	21.9866	6.71554
0	48.8333	6.0287	0	1	6.0287	0	46	18.319		0	23.4839	6.7844	0	1	6.7844	0	21.9784	8.7137
0	48.9333	15.3284	0	1	15.3284	0	53.7	9.21779		0	23.4022	5.7066	0	1	5.7066	0	21.9512	3.19816
0	47.6656	15.9457	0	1	15.9457	0	52.7333	3.17823		1	0.209861	15.1638	1	0.209861	15.1638	0	21.9526	4.89767
0	47.4022	12.6864	0	1	12.6864	0	52.0208	9.13393		1	0.352199	24.5567	1	0.352199	24.5567	0	21.953	16.04
0	47.0333	33.9156	0	1	33.9156	0	46.5667	0.143773		0	23.3813	9.83105	0	1	9.83105	0	21.8766	21.2213
0	47.004	32.7805	0	1	32.7805	0	64.6819	31.2765		1	0.0208102	38.079	1	0.0208102	38.079	0	21.8806	6.58954
1	43.816	39.6088	0	1	39.6088	0	48.2722	3.73344		0	23.2526	3.35343	0	1	3.35343	0	21.6758	5.88064
0	50.5	6.09561	0	1	6.09561	0	57.2333	10.9602		0	23.1507	4.13514	0	1	4.13514	0	21.6993	7.91236
0	1	12.9659	0	1	12.9659	0	57.2333	16.3707		0	23.111	19.8989	0	1	19.8989	0	21.6741	28.0113
0	49.0333	18.0253	0	1	18.0253	0	57.3	8.81348		0	23.0394	3.02501	0	1	3.02501	0	21.6544	2.26851
1	0.266667	8.26057	1	0.266667	8.26057	0	46.9667	20.5213		0	23.0141	6.90931	0	1	6.90931	0	21.6444	3.86963
1	0.133333	37.7991	1	0.133333	37.7991	0	44.3667	15.0406		0	23.0504	6.45131	0	1	6.45131	0	21.5438	5.62538
0	47.7667	10.0776	0	1	10.0776	0	36.6667	7.72728		0	22.9863	3.85679	0	1	3.85679	0	21.546	4.43404
0	47	18.319	0	1	18.319	0	43.3667	2.13589		0	22.9866	6.71554	0	1	6.71554	0	21.5202	9.87958
0	54.7	9.21779	0	1	9.21779	0	36.3667	35.0017		0	22.9784	8.7137	0	1	8.7137	0	22.0528	10.1982
0	53.7333	3.17823	0	1	3.17823	0	36.2667	4.92596		0	22.9512	3.19816	0	1	3.19816	0	21.3508	5.2887
0	53.0208	9.13393	0	1	9.13393	0	35.8667	4.47823		0	22.9526	4.89767	0	1	4.89767	0	21.3795	6.54197
0	47.5667	0.143773	0	1	0.143773	1	0.666667	19.7002		0	22.953	16.04	0	1	16.04	0	21.3868	7.18713
0	65.6819	31.2765	0	1	31.2765	0	9	1.6499		0	22.8766	21.2213	0	1	21.2213	0	21.2875	13.7949
0	49.2722	3.73344	0	1	3.73344	0	46.3667	32.5489		0	22.8806	6.58954	0	1	6.58954	0	21.2706	13.3701
0	58.2333	10.9602	0	1	10.9602	0	42.3667	22.9113		0	22.6758	5.88064	0	1	5.88064	0	20.9635	16.7354
0	58.2333	16.3707	0	1	16.3707	1	0.433333	27.7085		0	22.6993	7.91236	0	1	7.91236	0	20.9382	7.31673
0	58.3	8.81348	0	1	8.81348	0	37.1667	27.3355		0	22.6741	28.0113	0	1	28.0113	0	20.9117	34.7988
0	47.9667	20.5213	0	1	20.5213	1	2	8.54311		0	22.6544	2.26851	0	1	2.26851	0	20.8872	3.49031
0	45.3667	15.0406	0	1	15.0406	0	33.2667	14.1387		0	22.6444	3.86963	0	1	3.86963	0	20.8447	103.676
0	37.6667	7.72728	0	1	7.72728	0	33.2	6.30329		0	22.5438	5.62538	0	1	5.62538	0	20.8174	7.39791
0	44.3667	2.13589	0	1	2.13589	0	33.2	2.95364		0	22.546	4.43404	0	1	4.43404	0	20.767	2.07115
0	37.3667	35.0017	0	1	35.0017	0	33.2	2.39364		0	22.5202	9.87958	0	1	9.87958	0	20.7679	1.74879
0	37.2667	4.92596	0	1	4.92596	0	33.1333	12.8912		0	23.0528	10.1982	0	1	10.1982	0	20.7175	4.91716
0	36.8667	4.47823	0	1	4.47823	0	42.3667	1.10927		0	22.3508	5.2887	0	1	5.2887	0	20.6838	9.77281
1	1.66667	19.7002	0	1	19.7002	0	33	106.071		0	22.3795	6.54197	0	1	6.54197	0	20.636	29.6014
0	10	1.6499	0	1	1.6499	0	57.1333	6.07943		0	22.3868	7.18713	0	1	7.18713	0	20.6111	3.29105
0	47.3667	32.5489	0	1	32.5489	0	51.5667	0.88428		0	22.2875	13.7949	0	1	13.7949	0	20.5342	6.73679
0	43.3667	22.9113	0	1	22.9113	0	56.9333	15.4339		0	22.2706	13.3701	0	1	13.3701	0	20.5154	13.1983
1	1.43333	27.7085	0	1	27.7085	0	56.3667	2.65922		1	0.0182176	49.1086	1	0.0182176	49.1086	0	19.9138	5.26359
0	38.1667	27.3355	0	1	27.3355	0	55.3667	7.61731		0	21.9635	16.7354	0	1	16.7354	0	19.8438	1.65353
1	3	8.54311	0	1	8.54311	0	55.3667	7.28307		0	21.9382	7.31673	0	1	7.31673	0	19.8472	4.06113
0	34.2667	14.1387	0	1	14.1387	0	55.5	2.9707		0	21.9117	34.7988	0	1	34.7988	0	19.7789	2.94605
0	34.2	6.30329	0	1	6.30329	0	57.2333	7.106		1	0.706944	7.37487	1	0.706944	7.37487	0	19.7201	2.18076
0	34.2	2.95364	0	1	2.95364	0	56.5333	9.53127		0	21.8872	3.49031	0	1	3.49031	0	19.666	10.525
0	34.2	2.39364	0	1	2.39364	0	57.3	25.9602		0	21.8447	103.676	0	1	103.676	1	10.4791	12.366
0	34.1333	12.8912	0	1	12.8912	0	57.3333	6.86673		0	21.8174	7.39791	0	1	7.39791	0	19.6153	5.81143
0	43.3667	1.10927	0	1	1.10927	0	53.2667	10.6325		1	0.873194	88.3319	1	0.873194	88.3319	0	19.6009	3.50696
0	34	106.071	0	1	106.071	0	53.2667	8.92681		0	21.767	2.07115	0	1	2.07115	0	19.6184	6.18248
1	0.433333	13.5526	1	0.433333	13.5526	0	52.3667	16.0381		0	21.7679	1.74879	0	1	1.74879	0	19.5684	4.71971
0	58.1333	6.07943	0	1	6.07943	0	53.2333	8.46704		0	21.7175	4.91716	0	1	4.91716	0	19.5518	2.26086
0	52.5667	0.88428	0	1	0.88428	0	52.1667	11.3638		0	21.6838	9.77281	0	1	9.77281	0	19.5314	8.77808
0	57.9333	15.4339	0	1	15.4339	0	55.7667	1.21756		0	21.636	29.6014	0	1	29.6014	0	19.4539	7.86122
0	57.3667	2.65922	0	1	2.65922	0	52.9333	3.45232		0	21.6111	3.29105	0	1	3.29105	0	19.4333	16.9836
0	56.3667	7.61731	0	1	7.61731	0	52.0333	6.29321		0	21.5342	6.73679	0	1	6.73679	1	4.05484	27.0484
0	56.3667	7.28307	0	1	7.28307	0	51.9667	4.85324		1	0.0481713	6.57868	1	0.0481713	6.57868	0	19.3533	5.50897
0	56.5	2.9707	0	1	2.9707	0	51.5667	1.11958		1	0.00483796	28.0253	1	0.00483796	28.0253	0	19.347	11.047
0	58.2333	7.106	0	1	7.106	0	51.6667	31.3841		0	21.5154	13.1983	0	1	13.1983	0	19.3336	8.36291
0	57.5333	9.53127	0	1	9.53127	0	51.6667	12.7503		0	20.9138	5.26359	0	1	5.26359	0	19.2428	1.72615
0	58.3	25.9602	0	1	25.9602	0	51.4333	73.9526		1	0.306806	5.31142	1	0.306806	5.31142	0	19.2311	2.35568
0	58.3333	6.86673	0	1	6.86673	0	51.4333	11.0546		0	20.8438	1.65353	0	1	1.65353	0	19.1128	6.95334
0	54.2667	10.6325	0	1	10.6325	0	51.4	23.1871		1	0.151319	30.2264	1	0.151319	30.2264	0	19.0871	1.58409
0	54.2667	8.92681	0	1	8.92681	0	52.3333	9.84694		0	20.8472	4.06113	0	1	4.06113	0	19.049	2.60092
0	53.3667	16.0381	0	1	16.0381	1	0.666667	31.3511		0	20.7789	2.94605	0	1	2.94605	0	19.0216	2.33504
0	54.2333	8.46704	0	1	8.46704	0	52.2333	2.08808		1	0.0969213	141.247	1	0.0969213	141.247	0	18.9536	6.54938
0	53.1667	11.3638	0	1	11.3638	0	51.1667	4.08449		0	20.7201	2.18076	0	1	2.18076	0	18.9195	18.6605
0	56.7667	1.21756	0	1	1.21756	0	51.1667	8.18866		1	0.244282	15.2538	1	0.244282	15.2538	0	18.9409	11.7186
0	53.9333	3.45232	0	1	3.45232	1	27	122.99		0	20.666	10.525	0	1	10.525	0	18.9048	5.09535
0	53.0333	6.29321	0	1	6.29321	0	50.5667	3.17469		1	0.21331	7.55831	1	0.21331	7.55831	0	18.9011	10.8581
0	52.9667	4.85324	0	1	4.85324	0	51.1	4.39133		1	11.4791	12.366	0	1	12.366	0	18.8824	23.7703
0	52.5667	1.11958	0	1	1.11958	0	51.0667	3.01557		0	20.6153	5.81143	0	1	5.81143	0	18.8156	3.76347
0	52.6667	31.3841	0	1	31.3841	0	51.0333	7.35418		0	20.6009	3.50696	0	1	3.50696	0	18.8519	5.15754
0	52.6667	12.7503	0	1	12.7503	0	51.0333	2.9897		0	20.6184	6.18248	0	1	6.18248	0	18.9769	1.4829
0	52.4333	73.9526	0	1	73.9526	0	51.1333	32.0652		0	20.5684	4.71971	0	1	4.71971	1	1.53986	46.3938
0	52.4333	11.0546	0	1	11.0546	0	50.9333	2.62174		0	20.5518	2.26086	0	1	2.26086	0	18.7907	7.29977
0	52.4	23.1871	0	1	23.1871	0	50.8	13.0119		1	0.0860648	19.8346	1	0.0860648	19.8346	0	18.7564	3.96493
0	53.3333	9.84694	0	1	9.84694	0	55.175	10.8575		0	20.5314	8.77808	0	1	8.77808	0	18.7511	24.8861
1	1.66667	31.3511	0	1	31.3511	0	50.6667	13.0983		0	20.4539	7.86122	0	1	7.86122	0	18.687	4.71358
0	53.2333	2.08808	0	1	2.08808	0	50.6333	26.2717		0	20.4333	16.9836	0	1	16.9836	0	18.5536	3.78301
0	52.1667	4.08449	0	1	4.08449	0	44.4333	4.16864		1	5.05484	27.0484	0	1	27.0484	0	18.5549	17.1897
0	52.1667	8.18866	0	1	8.18866	0	50.5667	1.68126		1	0.986991	16.5451	1	0.986991	16.5451	0	18.5085	8.54135
1	28	122.99	0	1	122.99	0	50.4333	2.1371		1	0.41706	6.24764	1	0.41706	6.24764	0	18.5522	20.1034
0	51.5667	3.17469	0	1	3.17469	1	60.1667	1.99594		0	20.3533	5.50897	0	1	5.50897	0	18.4135	4.14273
0	52.1	4.39133	0	1	4.39133	0	61.7333	1.68888		0	20.347	11.047	0	1	11.047	0	18.3732	4.19092
0	52.0667	3.01557	0	1	3.01557	0	0.1	1.84177		0	20.3336	8.36291	0	1	8.36291	0	18.8533	4.97739
0	52.0333	7.35418	0	1	7.35418	0	71.3083	1.04616		0	20.2428	1.72615	0	1	1.72615	0	18.7356	4.43477
0	52.0333	2.9897	0	1	2.9897	0	73.5111	1.80304		0	20.2311	2.35568	0	1	2.35568	0	18.6761	4.45226
0	52.1333	32.0652	0	1	32.0652	1	0	123.456		1	0.0410417	3.31051	1	0.0410417	3.31051	0	18.3849	4.4401
0	51.9333	2.62174	0	1	2.62174	0	73.7111	2.32836		1	0.00363426	4.74461	1	0.00363426	4.74461	0	18.0181	15.0052
0	51.8	13.0119	0	1	13.0119	1	36.3667	7.27499		0	20.1128	6.95334	0	1	6.95334	0	17.9689	16.0126
0	56.175	10.8575	0	1	10.8575	1	0	16.1719		0	20.0871	1.58409	0	1	1.58409	0	17.9841	4.99268
0	51.6667	13.0983	0	1	13.0983	0	50	13.1904		1	0.0432639	5.47167	1	0.0432639	5.47167	0	18.0846	35.0023
0	51.6333	26.2717	0	1	26.2717	0	60.0333	3.76322		0	20.049	2.60092	0	1	2.60092	0	18.1472	7.11511
0	45.4333	4.16864	0	1	4.16864	0	57.8847	3.38938		0	20.0216	2.33504	0	1	2.33504	0	18.0866	4.89465
0	51.5667	1.68126	0	1	1.68126	0	64.3875	55.6445		0	19.9536	6.54938	0	1	6.54938	0	18.253	2.39033
0	51.4333	2.1371	0	1	2.1371	0	50.433	11.8026		0	19.9195	18.6605	0	1	18.6605	0	17.8374	8.06094
1	0.7	29.7454	1	0.7	29.7454	0	0	25.2188		0	19.9409	11.7186	0	1	11.7186	0	17.8475	11.9044
1	61.1667	1.99594	0	1	1.99594	0	73.5125	6.06659		0	19.9048	5.09535	0	1	5.09535	0	17.8288	19.4869
0	62.7333	1.68888	0	1	1.68888	0	73.6806	8.20759		0	19.9011	10.8581	0	1	10.8581	0	17.5539	30.1734
0	1.1	1.84177	0	1	1.84177	0	73.25	10.9993		0	19.8824	23.7703	0	1	23.7703	0	17.5122	3.9526
0	72.3083	1.04616	0	1	1.04616	0	61.1208	4.25046		0	19.8156	3.76347	0	1	3.76347	0	17.5392	6.0949
1	1	4.97207	1	1	4.97207	0	49.033	4.9		0	19.8519	5.15754	0	1	5.15754	0	17.5147	7.10443
0	74.5111	1.80304	0	1	1.80304	0	49	4.5253		0	19.9769	1.4829	0	1	1.4829	0	17.5154	8.66316
1	1.667	123.456	0	1	123.456	0	74.0444	4.75745		1	2.53986	46.3938	0	1	46.3938	0	17.4748	14.1083
0	74.7111	2.32836	0	1	2.32836	0	73.6653	5.35382		0	19.7907	7.29977	0	1	7.29977	0	17.4509	26.0329
1	37.3667	7.27499	0	1	7.27499	0	0	4.9		0	19.7564	3.96493	0	1	3.96493	0	17.4462	17.3645
1	1.667	16.1719	0	1	16.1719	0	69.8528	7.74812		0	19.7511	24.8861	0	1	24.8861	0	17.3706	17.8741
0	51	13.1904	0	1	13.1904	0	69.5486	23.9964		0	19.687	4.71358	0	1	4.71358	0	5.21456	4.15299
0	61.0333	3.76322	0	1	3.76322	0	49	2.94175		0	19.5536	3.78301	0	1	3.78301	0	17.8995	12.2076
0	58.8847	3.38938	0	1	3.38938	0	50.967	4.78378		1	0.144259	60.8354	1	0.144259	60.8354	0	17.8117	4.93486
1	0.9	3.26085	1	0.9	3.26085	0	50.367	7.0427		0	19.5549	17.1897	0	1	17.1897	0	17.6203	15.1465
0	65.3875	55.6445	0	1	55.6445	0	0	74.2115		1	0.27162	21.5775	1	0.27162	21.5775	0	17.3049	7.32176
0	51.433	11.8026	0	1	11.8026	0	53.2861	9.97173		0	19.5085	8.54135	0	1	8.54135	0	17.1337	7.16318
0	1	25.2188	0	1	25.2188	0	53.4528	143.859		1	0.0707639	10.8574	1	0.0707639	10.8574	0	16.9863	12.8183
0	74.5125	6.06659	0	1	6.06659	1	17.2333	3.8951		0	19.5522	20.1034	0	1	20.1034	0	16.9566	7.48155
0	74.6806	8.20759	0	1	8.20759	0	53.3667	149.224		0	19.4135	4.14273	0	1	4.14273	0	16.9194	2.59726
0	74.25	10.9993	0	1	10.9993	0	65.5556	5.28289		0	19.3732	4.19092	0	1	4.19092	0	16.8534	1.90316
0	62.1208	4.25046	0	1	4.25046	0	65.4833	22.0642		0	19.8533	4.97739	0	1	4.97739	0	16.8861	9.73431
0	50.033	4.9	0	1	4.9	0	52.9778	9.24386		0	19.7356	4.43477	0	1	4.43477	0	17.2494	4.26121
0	50	4.5253	0	1	4.5253	0	51.2847	21.4573		0	19.6761	4.45226	0	1	4.45226	0	17.2006	10.3249
0	75.0444	4.75745	0	1	4.75745	0	51.5889	11.8658		0	19.3849	4.4401	0	1	4.4401	0	17.115	11.0295
0	74.6653	5.35382	0	1	5.35382	0	51.6194	38.8128		1	0.00780093	55.0273	1	0.00780093	55.0273	0	17.1211	1.81645
0	1	4.9	0	1	4.9	0	51.9389	3.66345		0	19.0181	15.0052	0	1	15.0052	0	17.3255	4.69303
0	70.8528	7.74812	0	1	7.74812	0	60.7	2.25301		0	18.9689	16.0126	0	1	16.0126	0	17.0491	6.10469
0	70.5486	23.9964	0	1	23.9964	0	59.9847	7.57744		0	18.9841	4.99268	0	1	4.99268	0	16.8189	2.04739
1	0.1	7.66804	1	0.1	7.66804	0	69.7333	1.99756		0	19.0846	35.0023	0	1	35.0023	0	16.8203	9.76135
0	50	2.94175	0	1	2.94175	0	53.9833	4.84645		1	0.0690509	250.678	1	0.0690509	250.678	0	16.8203	36.5275
0	51.967	4.78378	0	1	4.78378	0	53.5333	7.13431		0	19.1472	7.11511	0	1	7.11511	0	16.9055	9.98763
0	51.367	7.0427	0	1	7.0427	0	51.7403	4.96225		0	19.0866	4.89465	0	1	4.89465	0	17.3109	19.6671
0	1	74.2115	0	1	74.2115	0	53.6667	11.1572		0	19.253	2.39033	0	1	2.39033	0	16.7461	13.4089
0	54.2861	9.97173	0	1	9.97173	0	0.3	1.84972		1	0.000810185	5.28819	1	0.000810185	5.28819	0	16.8084	28.2
0	54.4528	143.859	0	1	143.859	0	54.575	4.52027		1	0.146991	5.09762	1	0.146991	5.09762	0	16.4321	29.1831
1	18.2333	3.8951	0	1	3.8951	0	51.1	13.7606		0	18.8374	8.06094	0	1	8.06094	0	16.1839	21.2697
1	0.4	29.4652	1	0.4	29.4652	0	47.8875	15.09		0	18.8475	11.9044	0	1	11.9044	0	16.1756	15.8714
0	54.3667	149.224	0	1	149.224	0	71.8	4.73361		0	18.8288	19.4869	0	1	19.4869	0	15.9196	23.8371
0	66.5556	5.28289	0	1	5.28289	0	69.6181	3.92706		0	18.5539	30.1734	0	1	30.1734	0	27.2837	11.9084
0	66.4833	22.0642	0	1	22.0642	0	69.5403	9.45634		0	18.5122	3.9526	0	1	3.9526	0	25.9545	19.5737
1	0.433	270.547	1	0.433	270.547	0	69.3333	53.9157		0	18.5392	6.0949	0	1	6.0949	0	24.6513	13.3486
0	53.9778	9.24386	0	1	9.24386	0	49.233	1.86731		0	18.5147	7.10443	0	1	7.10443	0	19.6656	10.2257
0	52.2847	21.4573	0	1	21.4573	0	73.4347	8.91422		0	18.5154	8.66316	0	1	8.66316	0	19.4337	42.0123
0	52.5889	11.8658	0	1	11.8658	0	49.067	34.414		0	18.4748	14.1083	0	1	14.1083	0	16.9053	2.51817
0	52.6194	38.8128	0	1	38.8128	0	0.1	56.9685		0	18.4509	26.0329	0	1	26.0329	0	15.855	6.74127
0	52.9389	3.66345	0	1	3.66345	0	0	5.48568		0	18.4462	17.3645	0	1	17.3645	0	15.4522	2.73865
0	61.7	2.25301	0	1	2.25301	0	0	1.63375		0	18.3706	17.8741	0	1	17.8741	0	15.4469	13.5007
0	60.9847	7.57744	0	1	7.57744	0	0	3.39186		0	6.21456	4.15299	0	1	4.15299	0	15.4836	1.56994
0	70.7333	1.99756	0	1	1.99756	0	50.2	0.992927		0	18.8995	12.2076	0	1	12.2076	0	15.7839	48.4973
0	54.9833	4.84645	0	1	4.84645	0	48.275	18.7517		0	18.8117	4.93486	0	1	4.93486	0	15.7721	0.483442
0	54.5333	7.13431	0	1	7.13431	0	47.8528	2.17646		0	18.6203	15.1465	0	1	15.1465	0	15.3533	21.5993
1	0.033	79.3648	1	0.033	79.3648	0	47.7833	3.78761		1	0.0489352	33.1059	1	0.0489352	33.1059	0	15.0877	0.543484
0	52.7403	4.96225	0	1	4.96225	0	47.8	0.713673		0	18.3049	7.32176	0	1	7.32176	0	15.144	63.1243
0	54.6667	11.1572	0	1	11.1572	0	47.9583	4.12768		1	0.0115509	42.1259	1	0.0115509	42.1259	0	15.1211	9.22748
0	1.3	1.84972	0	1	1.84972	0	47.5875	13.1995		0	18.1337	7.16318	0	1	7.16318	0	15.0197	2.17453
0	55.575	4.52027	0	1	4.52027	0	47.1889	11.9459		0	17.9863	12.8183	0	1	12.8183	0	15.0199	2.42534
1	0.1	130.297	1	0.1	130.297	0	47.3691	11.9336		1	0.019375	3.85201	1	0.019375	3.85201	0	14.9921	11.9471
0	52.1	13.7606	0	1	13.7606	0	47.0833	7.05509		0	17.9566	7.48155	0	1	7.48155	0	14.9848	12.1648
0	48.8875	15.09	0	1	15.09	0	47.8847	3.10257		0	17.9194	2.59726	0	1	2.59726	0	15.4207	4.2656
0	72.8	4.73361	0	1	4.73361	0	47.2	12.6242		1	0.0296065	23.9813	1	0.0296065	23.9813	0	14.8457	13.3854
0	70.6181	3.92706	0	1	3.92706	0	0	3.39126		0	17.8534	1.90316	0	1	1.90316	0	14.9074	13.8162
0	70.5403	9.45634	0	1	9.45634	0	47.4	2.68245		0	17.8861	9.73431	0	1	9.73431	0	14.9531	8.14231
0	70.3333	53.9157	0	1	53.9157	0	47.3337	9.08103		0	18.2494	4.26121	0	1	4.26121	0	14.7781	8.61953
0	50.233	1.86731	0	1	1.86731	0	46	17.1345		0	18.2006	10.3249	0	1	10.3249	0	14.6881	3.10053
0	74.4347	8.91422	0	1	8.91422	0	44.0167	30.8705		0	18.115	11.0295	0	1	11.0295	0	14.6584	16.6589
0	50.067	34.414	0	1	34.414	0	43.9208	2.89346		0	18.1211	1.81645	0	1	1.81645	0	14.6419	10.5722
0	1.1	56.9685	0	1	56.9685	0	34.8	5.94872		0	18.3255	4.69303	0	1	4.69303	0	14.6441	1.06889
0	1	5.48568	0	1	5.48568	0	43.6875	13.4902		0	18.0491	6.10469	0	1	6.10469	0	14.5345	6.98849
0	1	1.63375	0	1	1.63375	0	43.8028	3.46478		0	17.8189	2.04739	0	1	2.04739	0	14.5136	4.65823
0	1	3.39186	0	1	3.39186	0	43.7333	6.96603		1	0.496157	4.66024	1	0.496157	4.66024	0	14.4773	10.7904
0	51.2	0.992927	0	1	0.992927	1	38.6764	20.1472		0	17.8203	9.76135	0	1	9.76135	0	13.9855	1.34443
0	49.275	18.7517	0	1	18.7517	0	43.4472	8.18451		0	17.8203	36.5275	0	1	36.5275	0	13.9703	4.61446
0	48.8528	2.17646	0	1	2.17646	0	43.4681	35.1262		0	17.9055	9.98763	0	1	9.98763	0	13.9754	16.753
0	48.7833	3.78761	0	1	3.78761	0	43.3861	9.47854		1	0.654769	9.30344	1	0.654769	9.30344	0	14.0864	2.78612
0	48.8	0.713673	0	1	0.713673	0	43.3528	34.4733		0	18.3109	19.6671	0	1	19.6671	0	13.7493	14.26
0	48.9583	4.12768	0	1	4.12768	0	43.3764	34.2613		1	0.0698843	15.2298	1	0.0698843	15.2298	0	13.7382	8.39357
0	48.5875	13.1995	0	1	13.1995	0	43.3056	8.23835		0	17.7461	13.4089	0	1	13.4089	0	13.6153	11.4161
0	48.1889	11.9459	0	1	11.9459	0	43.2764	9.37189		1	0.668912	23.1287	1	0.668912	23.1287	0	13.5872	2.86972
0	48.3691	11.9336	0	1	11.9336	0	43.2458	3.87035		0	17.8084	28.2	0	1	28.2	0	13.5496	2.58934
0	48.0833	7.05509	0	1	7.05509	0	37.1097	19.6076		0	17.4321	29.1831	0	1	29.1831	0	13.3478	2.61402
0	48.8847	3.10257	0	1	3.10257	1	0.7	89.6779		0	17.1839	21.2697	0	1	21.2697	0	13.3878	3.1445
0	48.2	12.6242	0	1	12.6242	0	43.0194	7.01602		0	17.1756	15.8714	0	1	15.8714	0	13.1196	4.82722
0	1	3.39126	0	1	3.39126	0	43.0792	13.1577		0	16.9196	23.8371	0	1	23.8371	0	13.0401	1.47
1	0.333	10.1163	1	0.333	10.1163	0	43.0139	13.9903		0	28.2837	11.9084	0	1	11.9084	0	13.1459	4.11322
0	48.4	2.68245	0	1	2.68245	0	0	51.6965		0	26.9545	19.5737	0	1	19.5737	0	12.7716	14.6274
1	0.067	24.9699	1	0.067	24.9699	1	1.6	11.8702		1	0.0560417	54.2788	1	0.0560417	54.2788	0	12.7863	11.9046
1	0.167	42.5177	1	0.167	42.5177	0	42.2083	3.07223		0	25.6513	13.3486	0	1	13.3486	0	12.722	3.77578
0	48.3337	9.08103	0	1	9.08103	0	45.3667	4.95243		0	20.6656	10.2257	0	1	10.2257	0	12.6837	13.7127
0	47	17.1345	0	1	17.1345	0	42.2667	1.92274		0	20.4337	42.0123	0	1	42.0123	0	12.6825	2.84587
0	45.0167	30.8705	0	1	30.8705	0	41.9875	10.3666		0	17.9053	2.51817	0	1	2.51817	0	12.6135	8.0329
0	44.9208	2.89346	0	1	2.89346	0	41.7764	7.60558		0	16.855	6.74127	0	1	6.74127	0	12.6198	17.3914
0	35.8	5.94872	0	1	5.94872	0	41.1403	27.4869		0	16.4522	2.73865	0	1	2.73865	0	12.5893	1.24259
0	0.57	4.64704	0	0.57	4.64704	0	41.1681	5.17293		0	16.4469	13.5007	0	1	13.5007	1	0.368472	30.0198
0	44.6875	13.4902	0	1	13.4902	0	41.3333	8.27027		0	16.4836	1.56994	0	1	1.56994	0	12.5052	12.2497
0	44.8028	3.46478	0	1	3.46478	0	41	5.94099		0	16.7839	48.4973	0	1	48.4973	0	12.4842	7.51043
0	44.7333	6.96603	0	1	6.96603	0	40.8667	2.98284		0	16.7721	0.483442	0	1	0.483442	0	12.4192	11.9592
1	39.6764	20.1472	0	1	20.1472	0	40.8681	9.97299		0	16.3533	21.5993	0	1	21.5993	0	12.0502	0.903491
0	44.4472	8.18451	0	1	8.18451	0	40.7528	4.44567		0	16.0877	0.543484	0	1	0.543484	0	12.5636	12.1776
0	44.4681	35.1262	0	1	35.1262	0	40.7861	5.27397		0	16.144	63.1243	0	1	63.1243	0	12.1527	2.11287
0	44.3861	9.47854	0	1	9.47854	0	40.0667	3.70409		0	16.1211	9.22748	0	1	9.22748	0	12.0848	9.53032
1	0.1	22.7059	1	0.1	22.7059	0	39.7514	10.7203		1	0.0857407	5.82286	1	0.0857407	5.82286	0	12.0837	3.4057
0	44.3528	34.4733	0	1	34.4733	0	45.6333	4.33788		0	16.0197	2.17453	0	1	2.17453	0	11.9531	3.58975
0	44.3764	34.2613	0	1	34.2613	0	45.5	3.51473		0	16.0199	2.42534	0	1	2.42534	0	11.9711	9.77416
0	44.3056	8.23835	0	1	8.23835	0	43.9333	23.1155		0	15.9921	11.9471	0	1	11.9471	0	11.8865	20.0934
0	44.2764	9.37189	0	1	9.37189	0	43.9667	8.31827		0	15.9848	12.1648	0	1	12.1648	0	12.117	3.96046
0	44.2458	3.87035	0	1	3.87035	0	43.8	13.938		0	16.4207	4.2656	0	1	4.2656	0	11.8801	12.6295
0	38.1097	19.6076	0	1	19.6076	0	43.6	25.8506		0	15.8457	13.3854	0	1	13.3854	0	11.8495	23.7459
1	1.7	89.6779	0	1	89.6779	0	43.5	17.1483		0	15.9074	13.8162	0	1	13.8162	0	11.7846	9.10513
0	44.0194	7.01602	0	1	7.01602	0	43.6	11.8545		0	15.9531	8.14231	0	1	8.14231	0	11.7864	3.3756
0	44.0792	13.1577	0	1	13.1577	0	43.5	17.7633		0	15.7781	8.61953	0	1	8.61953	0	11.786	11.8504
0	44.0139	13.9903	0	1	13.9903	0	43.2333	3.93486		0	15.6881	3.10053	0	1	3.10053	0	11.8084	6.22702
1	0.333333	22.6627	1	0.333333	22.6627	0	43.3	9.38493		0	15.6584	16.6589	0	1	16.6589	0	11.75	21.9987
0	1.03333	51.6965	0	1	51.6965	0	43.1	23.475		0	15.6419	10.5722	0	1	10.5722	0	11.7165	5.06753
1	2.6	11.8702	0	1	11.8702	0	42.8	26.2352		0	15.6441	1.06889	0	1	1.06889	0	11.6838	14.9137
1	0.633333	21.4176	1	0.633333	21.4176	1	0.933	16.0713		0	15.5345	6.98849	0	1	6.98849	0	11.5778	11.1297
0	43.2083	3.07223	0	1	3.07223	1	0.95	46.5919		0	15.5136	4.65823	0	1	4.65823	0	11.5193	10.2191
0	46.3667	4.95243	0	1	4.95243	0	42.3333	57.2382		0	15.4773	10.7904	0	1	10.7904	0	11.5549	10.8818
0	43.2667	1.92274	0	1	1.92274	0	42.3	52.5314		0	14.9855	1.34443	0	1	1.34443	0	11.486	17.6891
0	0.63	3.42955	0	0.63	3.42955	0	41.4333	11.7301		0	14.9703	4.61446	0	1	4.61446	0	11.406	3.00491
0	42.9875	10.3666	0	1	10.3666	0	41.1667	4.23622		0	14.9754	16.753	0	1	16.753	0	11.415	14.0915
0	42.7764	7.60558	0	1	7.60558	0	41.1333	42.023		0	15.0864	2.78612	0	1	2.78612	0	11.3567	22.5083
0	42.1403	27.4869	0	1	27.4869	0	41	5.40146		0	14.7493	14.26	0	1	14.26	0	11.3866	4.61743
0	42.1681	5.17293	0	1	5.17293	0	40.9	5.18068		0	14.7382	8.39357	0	1	8.39357	0	11.3498	12.1126
0	42.3333	8.27027	0	1	8.27027	0	40.3333	6.66321		0	14.6153	11.4161	0	1	11.4161	0	11.3391	5.80565
1	0.233333	13.6753	1	0.233333	13.6753	0	40.3333	22.4308		0	14.5872	2.86972	0	1	2.86972	1	0.223079	234.696
0	42	5.94099	0	1	5.94099	0	45.6333	22.1746		0	14.5496	2.58934	0	1	2.58934	0	11.1046	0.704661
0	41.8667	2.98284	0	1	2.98284	0	45.5748	25.43		0	14.3478	2.61402	0	1	2.61402	0	11.211	1.44125
0	41.8681	9.97299	0	1	9.97299	0	38.6181	8.77308		0	14.3878	3.1445	0	1	3.1445	0	11.1194	6.29148
0	41.7528	4.44567	0	1	4.44567	0	38.4444	4.7275		0	14.1196	4.82722	0	1	4.82722	0	11.0892	5.86509
0	41.7861	5.27397	0	1	5.27397	0	38.1931	1.76685		0	14.0401	1.47	0	1	1.47	0	11.2528	1.18661
0	41.0667	3.70409	0	1	3.70409	0	38.2486	7.5092		0	14.1459	4.11322	0	1	4.11322	0	10.9808	2.94415
0	40.7514	10.7203	0	1	10.7203	0	38.2694	13.4368		0	13.7716	14.6274	0	1	14.6274	0	10.5863	4.09014
0	0.5	6.66962	0	0.5	6.66962	0	38.2125	22.9081		0	13.7863	11.9046	0	1	11.9046
0	46.6333	4.33788	0	1	4.33788	0	38.0014	9.98909		0	13.722	3.77578	0	1	3.77578
0	46.5	3.51473	0	1	3.51473	0	37.9375	19.4281		1	0.684468	9.92905	1	0.684468	9.92905
0	44.9333	23.1155	0	1	23.1155	0	37.9	1.48809		0	13.6837	13.7127	0	1	13.7127
0	44.9667	8.31827	0	1	8.31827	0	37.7625	8.58228		0	13.6825	2.84587	0	1	2.84587
0	44.8	13.938	0	1	13.938	0	37.5986	4.25124		0	13.6135	8.0329	0	1	8.0329
1	0.333333	14.252	1	0.333333	14.252	0	37.6056	5.83772		0	13.6198	17.3914	0	1	17.3914
0	44.6	25.8506	0	1	25.8506	0	37.5333	3.93344		1	0.389398	8.01699	1	0.389398	8.01699
0	44.5	17.1483	0	1	17.1483	0	37.4	3.9028		1	0.982199	27.6765	1	0.982199	27.6765
0	44.6	11.8545	0	1	11.8545	0	37.1	13.4048		0	13.5893	1.24259	0	1	1.24259
0	44.5	17.7633	0	1	17.7633	0	37.3667	5.29338		1	1.36847	30.0198	0	1	30.0198
0	44.2333	3.93486	0	1	3.93486	0	37.1542	3.59476		0	13.5052	12.2497	0	1	12.2497
0	44.3	9.38493	0	1	9.38493	0	37.0375	9.21144		0	13.4842	7.51043	0	1	7.51043
0	44.1	23.475	0	1	23.475	0	36.8167	8.72288		0	13.4192	11.9592	0	1	11.9592
0	43.8	26.2352	0	1	26.2352	0	36.8611	9.36174		0	13.0502	0.903491	0	1	0.903491
1	1.933	16.0713	0	1	16.0713	1	29.9444	8.19302		0	13.5636	12.1776	0	1	12.1776
1	0.3	7.05099	1	0.3	7.05099	0	36.8611	14.5017		0	13.1527	2.11287	0	1	2.11287
1	1.95	46.5919	0	1	46.5919	0	36.7708	9.84447		0	13.0848	9.53032	0	1	9.53032
0	43.3333	57.2382	0	1	57.2382	1	0.866667	13.8974		0	13.0837	3.4057	0	1	3.4057
0	43.3	52.5314	0	1	52.5314	0	36.7181	13.936		0	12.9531	3.58975	0	1	3.58975
0	42.4333	11.7301	0	1	11.7301	0	36.6181	8.88952		0	12.9711	9.77416	0	1	9.77416
0	42.1667	4.23622	0	1	4.23622	0	36.7333	3.48228		0	12.8865	20.0934	0	1	20.0934
0	42.1333	42.023	0	1	42.023	0	36.2875	7.67278		0	13.117	3.96046	0	1	3.96046
0	42	5.40146	0	1	5.40146	0	36.2389	19.4955		0	12.8801	12.6295	0	1	12.6295
0	41.9	5.18068	0	1	5.18068	0	36.2042	7.4093		0	12.8495	23.7459	0	1	23.7459
0	41.3333	6.66321	0	1	6.66321	0	36.0208	8.89224		1	0.199977	41.5005	1	0.199977	41.5005
0	41.3333	22.4308	0	1	22.4308	0	35.8861	25.7704		1	0.630995	26.5667	1	0.630995	26.5667
0	46.6333	22.1746	0	1	22.1746	0	35.8528	9.25933		0	12.7846	9.10513	0	1	9.10513
0	46.5748	25.43	0	1	25.43	0	35.8	9.75594		0	12.7864	3.3756	0	1	3.3756
0	39.6181	8.77308	0	1	8.77308	0	35.8333	12.6233		0	12.786	11.8504	0	1	11.8504
1	0.0666667	14.5605	1	0.0666667	14.5605	0	35.9667	7.76102		0	12.8084	6.22702	0	1	6.22702
0	39.4444	4.7275	0	1	4.7275	0	35.1889	8.03643		0	12.75	21.9987	0	1	21.9987
0	39.1931	1.76685	0	1	1.76685	0	35.1917	31.2268		0	12.7165	5.06753	0	1	5.06753
0	39.2486	7.5092	0	1	7.5092	0	34.9861	8.54639		0	12.6838	14.9137	0	1	14.9137
0	39.2694	13.4368	0	1	13.4368	0	35.0167	10.4158		0	12.5778	11.1297	0	1	11.1297
0	39.2125	22.9081	0	1	22.9081	0	34.9736	9.31054		1	0.506134	121.404	1	0.506134	121.404
0	39.0014	9.98909	0	1	9.98909	0	35.8	6.84257		0	12.5193	10.2191	0	1	10.2191
0	38.9375	19.4281	0	1	19.4281	0	35.4861	24.2071		0	12.5549	10.8818	0	1	10.8818
0	38.9	1.48809	0	1	1.48809	0	35.5139	9.66223		0	12.486	17.6891	0	1	17.6891
0	38.7625	8.58228	0	1	8.58228	1	1.53333	29.5814		0	12.406	3.00491	0	1	3.00491
0	0.3	21.1715	0	0.3	21.1715	0	7.6875	23.0603		0	12.415	14.0915	0	1	14.0915
0	38.5986	4.25124	0	1	4.25124	0	34.8764	13.2036		0	12.3567	22.5083	0	1	22.5083
0	38.6056	5.83772	0	1	5.83772	0	35.6	6.05226		0	12.3866	4.61743	0	1	4.61743
0	38.5333	3.93344	0	1	3.93344	0	34.9861	9.74504		0	12.3498	12.1126	0	1	12.1126
0	38.4	3.9028	0	1	3.9028	0	34.8667	4.47389		1	0.889884	28.399	1	0.889884	28.399
0	38.1	13.4048	0	1	13.4048	0	34.5861	8.07507		0	12.3391	5.80565	0	1	5.80565
1	0.1	69.246	1	0.1	69.246	0	34.5847	8.43475		1	1.22308	234.696	0	1	234.696
0	38.3667	5.29338	0	1	5.29338	0	22.4903	13.932		0	12.1046	0.704661	0	1	0.704661
0	38.1542	3.59476	0	1	3.59476	0	34.2056	24.8073		0	12.211	1.44125	0	1	1.44125
0	38.0375	9.21144	0	1	9.21144	0	34.4875	10.0039		0	12.1194	6.29148	0	1	6.29148
0	37.8167	8.72288	0	1	8.72288	0	34.3833	9.38874		0	12.0892	5.86509	0	1	5.86509
0	37.8611	9.36174	0	1	9.36174	0	34.3264	7.76708		0	12.2528	1.18661	0	1	1.18661
1	30.9444	8.19302	0	1	8.19302	0	34.5	8.50145		0	11.9808	2.94415	0	1	2.94415
0	37.8611	14.5017	0	1	14.5017	0	34.3722	11.9317		0	11.5863	4.09014	0	1	4.09014
1	0.4	46.8191	1	0.4	46.8191	0	34.0667	8.06501		1	0.157917	128.511	1	0.157917	128.511
0	37.7708	9.84447	0	1	9.84447	0	33.8194	6.85335		1	0.0486574	41.7834	1	0.0486574	41.7834
1	1.86667	13.8974	0	1	13.8974	0	36.7333	22.8026		1	0.156782	70.2249	1	0.156782	70.2249
0	37.7181	13.936	0	1	13.936	0	35.8333	8.12768
0	37.6181	8.88952	0	1	8.88952	0	43.7	16.23
0	37.7333	3.48228	0	1	3.48228	0	43.0667	3.95335
0	37.2875	7.67278	0	1	7.67278	1	0.480556	51.8219
0	37.2389	19.4955	0	1	19.4955	0	37.7	30.3838
0	37.2042	7.4093	0	1	7.4093	1	0.966667	114.502
0	0.33	13.0473	0	0.33	13.0473	0	36.7667	7.30298
0	37.0208	8.89224	0	1	8.89224	0	36.1	7.02656
0	0.27	9.61725	0	0.27	9.61725	0	36	7.55265
0	36.8861	25.7704	0	1	25.7704	0	34.5333	3.21205
0	0.33	8.11541	0	0.33	8.11541	0	34.5333	3.25144
0	36.8528	9.25933	0	1	9.25933	0	6.5	9.34809
0	36.8	9.75594	0	1	9.75594	0	33.9333	8.14281
0	36.8333	12.6233	0	1	12.6233	0	33.8667	6.14603
0	36.9667	7.76102	0	1	7.76102	0	33.9	31.8014
0	36.1889	8.03643	0	1	8.03643	0	21.6333	4.57657
0	36.1917	31.2268	0	1	31.2268	0	33.8667	19.3148
0	35.9861	8.54639	0	1	8.54639	0	33.7	4.59823
0	36.0167	10.4158	0	1	10.4158	0	33.5667	6.77727
0	35.9736	9.31054	0	1	9.31054	0	33.5	8.79872
0	36.8	6.84257	0	1	6.84257	0	43.2	10.2532
0	36.4861	24.2071	0	1	24.2071	0	43.7333	16.3039
0	36.5139	9.66223	0	1	9.66223	0	43.5	18.0886
1	2.53333	29.5814	0	1	29.5814	0	37.4748	5.8239
0	8.6875	23.0603	0	1	23.0603	0	36.0072	8.87582
0	35.8764	13.2036	0	1	13.2036	0	36	9.37402
0	36.6	6.05226	0	1	6.05226	0	35.9689	9.55445
0	35.9861	9.74504	0	1	9.74504	0	35.897	8.98488
0	35.8667	4.47389	0	1	4.47389	0	35.7333	8.5517
0	35.5861	8.07507	0	1	8.07507	0	35.5274	9.52023
0	35.5847	8.43475	0	1	8.43475	0	35.5667	5.83495
0	23.4903	13.932	0	1	13.932	0	35.5667	6.51805
1	0.0666667	19.274	1	0.0666667	19.274	0	35.4667	8.50467
0	35.2056	24.8073	0	1	24.8073	0	35.4667	6.11967
0	35.4875	10.0039	0	1	10.0039	0	2.9	15.0349
0	35.3833	9.38874	0	1	9.38874	0	7	9.70463
1	0.1	24.4558	1	0.1	24.4558	0	30.0333	63.5138
0	35.3264	7.76708	0	1	7.76708	0	39.7472	1.62066
0	35.5	8.50145	0	1	8.50145	0	33.7851	4.40856
0	35.3722	11.9317	0	1	11.9317	0	36.3	1.69489
0	35.0667	8.06501	0	1	8.06501	0	39.4333	2.87018
1	0.0333333	14.9365	1	0.0333333	14.9365	0	39.4	4.84767
0	34.8194	6.85335	0	1	6.85335	0	25.1163	10.1282
0	37.7333	22.8026	0	1	22.8026	0	38.9333	4.73762
0	36.8333	8.12768	0	1	8.12768	0	39.3667	7.61667
0	44.7	16.23	0	1	16.23	0	39.3	5.61086
1	0.476389	98.9833	1	0.476389	98.9833	0	39.3667	4.27034
0	44.0667	3.95335	0	1	3.95335
1	1.48056	51.8219	0	1	51.8219
0	38.7	30.3838	0	1	30.3838
1	1.96667	114.502	0	1	114.502
0	37.7667	7.30298	0	1	7.30298
0	37.1	7.02656	0	1	7.02656
0	37	7.55265	0	1	7.55265
0	35.5333	3.21205	0	1	3.21205
0	35.5333	3.25144	0	1	3.25144
0	7.5	9.34809	0	1	9.34809
0	34.9333	8.14281	0	1	8.14281
0	34.8667	6.14603	0	1	6.14603
0	34.9	31.8014	0	1	31.8014
0	22.6333	4.57657	0	1	4.57657
0	34.8667	19.3148	0	1	19.3148
0	0.27	11.3221	0	0.27	11.3221
0	34.7	4.59823	0	1	4.59823
0	34.5667	6.77727	0	1	6.77727
0	34.5	8.79872	0	1	8.79872
0	44.2	10.2532	0	1	10.2532
0	44.7333	16.3039	0	1	16.3039
0	44.5	18.0886	0	1	18.0886
1	0.8	25.337	1	0.8	25.337
0	38.4748	5.8239	0	1	5.8239
0	37.0072	8.87582	0	1	8.87582
0	37	9.37402	0	1	9.37402
0	36.9689	9.55445	0	1	9.55445
0	36.897	8.98488	0	1	8.98488
0	36.7333	8.5517	0	1	8.5517
0	36.5274	9.52023	0	1	9.52023
0	36.5667	5.83495	0	1	5.83495
1	0.427778	33.6857	1	0.427778	33.6857
0	36.5667	6.51805	0	1	6.51805
0	36.4667	8.50467	0	1	8.50467
0	36.4667	6.11967	0	1	6.11967
1	0.198611	12.2636	1	0.198611	12.2636
1	0.593056	21.999	1	0.593056	21.999
0	3.9	15.0349	0	1	15.0349
0	8	9.70463	0	1	9.70463
0	31.0333	63.5138	0	1	63.5138
0	40.7472	1.62066	0	1	1.62066
0	34.7851	4.40856	0	1	4.40856
0	37.3	1.69489	0	1	1.69489
0	40.4333	2.87018	0	1	2.87018
0	40.4	4.84767	0	1	4.84767
1	0.0222222	32.4205	1	0.0222222	32.4205
0	26.1163	10.1282	0	1	10.1282
0	39.9333	4.73762	0	1	4.73762
1	0.243056	23.268	1	0.243056	23.268
0	40.3667	7.61667	0	1	7.61667
0	40.3	5.61086	0	1	5.61086
0	40.3667	4.27034	0	1	4.27034

[truncated: 6 more sheets: Fig.S1b, Fig.S1c-o, Fig.S2, Fig.S3, Fig.S4, Fig.S5]
